# Supplementary material for: CRISPR knockout screening identifies combinatorial drug targets in pancreatic cancer and models cellular drug response
Source: Nat Commun. 2018 Oct 15;9:4275. doi: 10.1038/s41467-018-06676-2 (PMC6189038; doi:10.1038/s41467-018-06676-2)
Supplement: Supplementary file 3 — Supplementary Data 1 [file 41467_2018_6676_MOESM3_ESM.xlsx]

## Sheet: Sheet1
sgRNA	Gene	in_vivo_control_K	in_vivo_control_L	in_vivo_control_M	in_vivo_treatment_P	in_vivo_treatment_S	in_vivo_treatment_T	day0	in_vitro_control	in_vitro-treatment
sgATP1A3_6	ATP1A3	6	43	278	218	3	61	214	189	36
sgNABP1_5	NABP1	0	0	0	0	0	0	4	0	0
sgGPS1_9	GPS1	40	37	2	330	2	3829	188	108	140
sgSPAST_3	SPAST	0	0	0	0	0	0	5	0	0
sgSNRNP70_4	SNRNP70	4	59	190	249	327	22	209	239	206
sgRPL8_62	RPL8	0	84	6	82	0	1	52	53	0
sgMX2_5	MX2	0	0	4	37	4	56	83	83	274
sgDDX41_10	DDX41	0	0	11	5	0	3	49	27	0
sgRUFY2_9	RUFY2	0	34	40	4	0	0	82	57	22
sgPPT1_1	PPT1	333	30	362	101	38	2	249	436	274
sgADRB2_7	ADRB2	38	3831	449	483	706	1024	895	1232	572
sgOAZ3_9	OAZ3	0	7	3	162	0	0	92	73	0
sgARL8B_8	ARL8B	0	0	0	0	0	0	9	0	0
sgC12orf56_5	C12orf56	0	0	0	0	0	0	2	0	0
sgTNFRSF1B_8	TNFRSF1B	195	35	154	30	157	32	160	191	16
sgMGA_4	MGA	0	12	0	65	928	11	106	47	160
sgGATA1_10	GATA1	80	42	6	84	105	0	186	318	270
sgVENTX_3	VENTX	0	0	1	0	2	0	22	1	14
sgDRG1_7	DRG1	1	5	2	240	27	12	179	276	628
sgUSP22_8	USP22	3	0	0	0	0	10	16	73	0
sgRPS3A_22	RPS3A	0	0	0	0	0	0	17	0	0
sgELF3_10	ELF3	94	429	2	67	88	64	86	105	272
sgLPIN1_7	LPIN1	50	87	2	421	867	5	139	420	118
sgXPO7_9	XPO7	2	30	507	79	1	0	124	191	144
sgHDGF_7	HDGF	0	1	0	0	0	0	13	10	0
sgPTTG1_7	PTTG1	0	81	16	0	0	0	26	1	0
sgKIF18B_5	KIF18B	5	0	2	0	0	0	51	4	22
sgRPA4_7	RPA4	0	0	0	0	0	0	8	10	0
sgIRF2BPL_10	IRF2BPL	35	14	13	8	24	486	131	145	234
sgPOLE2_5	POLE2	0	0	0	0	0	0	8	0	0
sgSNRPC_2	SNRPC	0	187	183	5	16	29	182	79	34
sgPCGF2_1	PCGF2	33	57	2	4	33	65	126	267	136
sgMXD1_3	MXD1	72	3	8	4	9	0	144	263	248
sgMALT1_6	MALT1	157	0	11	15	2	10	122	37	8
sgNDE1_3	NDE1	5	0	0	0	0	0	33	12	24
sgMSX2_1	MSX2	55	56	17	69	65	0	197	186	16
sgARAP1_9	ARAP1	0	438	0	28	148	1	89	293	54
sgHSF1_1	HSF1	0	38	8	641	34	0	57	18	148
sgSKI_8	SKI	0	4	65	5	0	32	108	142	68
sgRPL18A_41	RPL18A	0	0	0	0	0	0	5	0	0
sgKLF7_4	KLF7	26	1	1	7	276	1	204	187	124
sgLGALS1_5	LGALS1	25	485	129	55	8	358	109	101	226
sgPHACTR1_2	PHACTR1	215	338	0	0	4	3	37	81	82
sgSVIL_10	SVIL	0	0	0	0	0	0	62	20	0
sgCDC42SE2_9	CDC42SE2	0	0	0	0	0	0	25	43	0
sgHIVEP2_4	HIVEP2	0	1	89	443	29	40	140	94	78
sgSH2D4A_6	SH2D4A	6	6	264	31	239	2	148	170	566
sgADH5_5	ADH5	1522	0	0	1	5	11	45	156	2
sgSPC24_7	SPC24	7	57	0	0	1	0	3	0	0
sgEXOSC8_10	EXOSC8	10	6	150	91	191	44	337	274	104
sgCENPI_4	CENPI	0	15	139	23	8	76	66	30	80
sgTAF15_7	TAF15	43	1	4	7	100	90	115	103	42
sgEIF4EBP1_8	EIF4EBP1	9	1	0	0	0	15	23	8	0
sgRFC5_9	RFC5	24	31	0	1	53	2	79	104	80
sgGMNC_10	GMNC	0	0	0	0	0	0	2	0	8
sgCCND3_2	CCND3	4	41	5	397	9	1	90	143	256
sgSUV420H1_2	SUV420H1	31	42	109	30	9	550	212	363	48
sgTBX4_3	TBX4	0	0	6	0	0	3	101	95	210
sgNOLC1_9	NOLC1	0	0	0	0	0	0	15	0	0
sgDMD_10	DMD	358	32	54	387	0	51	122	331	46
sgYWHAB_4	YWHAB	0	8	2	0	26	0	63	36	0
sgSASS6_6	SASS6	1	0	1	0	10	0	31	111	0
sgPIK3CB_6	PIK3CB	0	3	6	571	0	0	54	162	0
sgSIVA1_8	SIVA1	21	73	20	0	25	1	82	147	120
sgUSP25_7	USP25	0	0	2	4	0	2	38	118	164
sgSEPT3_10	2017-09-03	0	0	0	3	0	0	9	15	0
sgDDX18_7	DDX18	5	0	2	1349	9	0	82	107	94
sgANKRD30A_9	ANKRD30A	46	1094	1250	34	1175	9309	294	861	306
sgKLHL22_5	KLHL22	0	0	0	34	0	346	37	89	0
sgCETN3_4	CETN3	26	29	3	67	3	8	126	280	8
sgTCF19_1	TCF19	51	923	310	304	348	34	579	644	458
sgRPL18_46	RPL18	0	0	1	0	1	1	69	55	16
sgGIGYF2_10	GIGYF2	0	9	0	1	4	0	37	11	32
sgLPIN2_8	LPIN2	0	3	66	0	0	0	5	24	0
sgRBMXL1_10	RBMXL1	0	0	196	0	0	0	135	66	12
sgHNRNPD_4	HNRNPD	0	0	0	0	0	0	17	7	108
sgSTAP2_4	STAP2	36	23	24	6	0	74	113	66	106
sgGTF2H3_7	GTF2H3	1	80	4	13	27	0	126	75	124
sgATXN7L3_4	ATXN7L3	0	0	0	0	0	0	31	21	0
sgXPOT_5	XPOT	214	2	268	0	30	13	80	45	186
sgBAALC_7	BAALC	1	553	22	8	44	35	257	652	70
sgHELT_9	HELT	0	0	0	0	0	0	28	6	6
sgTTC19_6	TTC19	0	11	0	3	0	0	19	4	0
sgGSTP1_4	GSTP1	2	137	7	40	341	56	327	585	80
sgHOXB7_4	HOXB7	13	114	0	89	30	0	168	183	14
sgUSP44_6	USP44	0	7	1	1	1	0	37	37	28
sgNCBP2_9	NCBP2	0	3	0	11	2	0	54	21	16
sgPOU2F1_3	POU2F1	1024	0	0	37	2	57	59	89	0
sgSH2B1_5	SH2B1	37	108	146	4008	340	3	161	252	260
sgRPL13A_16	RPL13A	0	11	8	0	0	0	63	42	30
sgPRRX2_7	PRRX2	0	0	0	23	0	0	12	0	0
sgMETTL8_3	METTL8	56	6	16	254	0	55	111	152	122
sgFOXK1_9	FOXK1	43	0	5	8	0	0	119	66	0
sgRPL26_13	RPL26	0	0	0	0	0	0	35	8	0
sgHOXD10_3	HOXD10	0	0	0	0	0	36	79	67	48
sgSPG11_10	SPG11	0	0	0	7	0	0	12	0	0
sgNR1H3_1	NR1H3	0	0	0	0	0	18	75	17	102
sgCDC14A_9	CDC14A	3	0	0	0	0	0	2	2	28
sgMLXIP_3	MLXIP	55	5	29	32	5	2	101	131	32
sgLHX3_2	LHX3	184	312	58	9	28	24	262	422	86
sgCGREF1_2	CGREF1	3	0	0	0	0	0	51	60	0
sgCNTROB_3	CNTROB	2	0	0	271	0	0	22	42	0
sgMCM9_7	MCM9	10	214	0	0	1	0	35	6	0
sgPRICKLE2_7	PRICKLE2	0	0	5	4	0	0	6	21	0
sgKNTC1_6	KNTC1	20	0	281	0	1	184	24	1	0
sgYLPM1_2	YLPM1	5	10	0	2	15	0	48	47	12
sgNUDT12_2	NUDT12	4	27	6	3	2	13	144	135	18
sgNDEL1_5	NDEL1	0	0	0	0	0	0	4	0	190
sgTSPYL1_10	TSPYL1	118	774	0	0	17	19	131	178	2
sgRAD51AP1_2	RAD51AP1	218	0	0	14	4	1	98	9	72
sgPPP6R3_6	PPP6R3	42	72	768	12	3	798	149	193	92
sgCCPG1_10	CCPG1	0	0	171	6	0	0	20	17	0
sgCNEP1R1_3	CNEP1R1	7	0	0	1	16	2	66	20	34
sgPOLN_9	POLN	2062	862	60	2	16	1502	190	338	116
sgBANP_9	BANP	6	0	2	56	0	33	86	26	0
sgLGALS3_6	LGALS3	1	4	68	184	41	5	101	96	370
sgDACT1_9	DACT1	2	2	0	9	20	70	157	103	302
sgPKD2_1	PKD2	0	0	0	0	0	0	1	0	0
sgRPS6_28	RPS6	0	0	0	0	0	0	30	9	0
CTRL0054	CTRL	0	0	0	0	0	0	22	1	0
sgMNAT1_2	MNAT1	12	14	60	57	78	5	356	283	242
sgMED18_2	MED18	7	508	2	2	2	0	156	107	20
sgMOBP_5	MOBP	1	1	3	0	0	1	107	39	44
sgFEZF2_9	FEZF2	27	9	36	0	0	0	100	78	0
sgRPL27A_8	RPL27A	137	17	0	372	0	1	27	36	0
sgZNF441_6	ZNF441	0	0	0	0	0	0	15	60	0
sgKCTD1_9	KCTD1	0	0	0	1	0	0	17	24	0
sgGINS3_3	GINS3	44	139	0	0	92	1	98	48	92
sgPPP4C_8	PPP4C	1	24	580	2	95	237	276	234	144
sgSPIRE1_7	SPIRE1	76	1	19	53	0	589	113	56	54
sgSIPA1_2	SIPA1	366	4	6	9	1307	835	96	212	64
sgFHOD1_4	FHOD1	203	0	4	171	8	5	74	104	0
sgSUGP1_8	SUGP1	6	972	1	49	67	62	76	352	10
sgNTMT1_10	NTMT1	0	1	116	2	0	0	48	28	0
sgPPWD1_9	PPWD1	0	13	9	4	0	0	40	9	0
sgRPL3_78	RPL3	0	0	0	0	12	0	22	82	38
sgMPLKIP_9	MPLKIP	0	0	0	0	0	0	16	2	0
sgTEX10_10	TEX10	14	462	120	9	97	0	148	128	140
sgJUNB_5	JUNB	4	221	3	5	1421	3	126	90	218
sgLEPRE1_3	LEPRE1	341	188	1551	84	9	104	233	873	372
sgKLF1_10	KLF1	108	6	108	26	0	0	84	46	110
sgPSMA3_2	PSMA3	2	0	0	0	0	0	5	1	0
sgDDX31_1	DDX31	8	0	0	242	12	0	78	98	76
sgDDX21_10	DDX21	0	0	0	19	0	0	11	18	0
sgPRPF8_3	PRPF8	35	2	32	42	0	45	111	308	128
sgNFIX_7	NFIX	62	584	7	0	13	57	145	265	88
sgARL8A_8	ARL8A	0	1	0	0	0	0	3	7	0
sgRPL4_7	RPL4	0	0	0	0	0	0	4	0	0
sgRPS9_25	RPS9	0	0	0	393	73	0	18	97	0
sgTXNRD1_5	TXNRD1	25	5	19	40	3422	13	126	119	178
sgDYNLT3_9	DYNLT3	0	0	0	3	0	0	24	0	0
sgSNRPB2_10	SNRPB2	8	158	71	102	52	4	287	322	114
sgDDX17_10	DDX17	0	1	1	77	1	0	40	22	80
sgMED12_2	MED12	17	7	29	24	51	0	161	303	438
sgTBL3_7	TBL3	703	641	62	20	122	5	136	166	0
sgPRPF31_2	PRPF31	0	28	0	0	0	0	12	6	0
sgUFD1L_3	UFD1L	0	1	1	0	3	0	122	20	42
sgFOXN1_7	FOXN1	0	262	1	39	1	0	63	41	356
sgUXT_10	UXT	828	875	182	56	22	30578	283	254	60
sgPPHLN1_2	PPHLN1	1096	293	31	7	592	78	328	468	662
sgRAB35_1	RAB35	0	0	0	0	0	0	7	1	36
sgMLLT1_2	MLLT1	11	4	0	42	7	0	38	78	0
sgSTAT5A_10	STAT5A	1	133	220	10	31	53	333	458	118
sgTP53BP1_1	TP53BP1	90	94	66	75	838	0	205	176	366
sgGTF3A_5	GTF3A	4	29	1	0	0	421	79	146	0
sgEDNRA_5	EDNRA	733	23	728	99	308	19	369	421	268
sgUBR5_10	UBR5	6	103	161	19	16	55	213	297	302
sgCACUL1_2	CACUL1	7	4	1412	10	44	8	115	89	376
sgSYN1_8	SYN1	20	0	0	0	1	10	3	12	0
sgNACA2_5	NACA2	13	171	351	4	61	14	219	115	236
sgANAPC5_4	ANAPC5	0	0	0	0	0	0	40	0	78
sgRRP1B_9	RRP1B	0	2	0	390	0	2	45	81	0
sgDTX3L_9	DTX3L	10	86	34	5	1	1	91	68	72
sgYEATS2_1	YEATS2	1	0	1	0	73	9	88	27	6
sgPREP_4	PREP	1	8	339	31	0	0	74	29	78
sgCOMMD6_4	COMMD6	1272	292	380	32	6	11	241	238	48
sgID2_3	ID2	16	28	0	0	33	0	29	36	0
sgSP7_7	SP7	5	9	3	0	0	0	78	143	0
sgSLBP_10	SLBP	0	0	0	0	0	0	6	0	0
sgNUDT1_10	NUDT1	12	0	41	0	39	0	42	27	0
sgDUSP3_8	DUSP3	0	0	1	0	1	0	66	107	76
sgBAZ1A_1	BAZ1A	130	2008	237	1	32	47	283	179	364
sgRCL1_7	RCL1	0	11	9	58	0	0	38	197	0
sgRPL18_21	RPL18	25	14	17	0	436	3	154	76	204
sgCCNT1_8	CCNT1	0	0	0	0	0	0	1	0	0
sgUROD_8	UROD	0	86	107	0	10	0	105	119	52
sgTEX11_9	TEX11	767	2	16	16	173	0	37	70	32
sgIQSEC3_8	IQSEC3	0	0	0	0	0	0	9	0	40
sgRNPS1_6	RNPS1	157	1	10	2	41	0	59	34	44
sgTONSL_2	TONSL	6	25	116	27	83	12	168	145	14
sgPOLE2_4	POLE2	0	0	0	0	0	0	10	5	0
sgALDH1A2_7	ALDH1A2	1	2	1	8	0	0	26	167	6
sgTHYN1_10	THYN1	0	0	6	183	0	0	74	119	0
sgRBBP7_6	RBBP7	599	36	8	4334	658	251	163	225	74
sgSOX10_1	SOX10	11	325	160	29	2	0	194	397	66
sgCENPV_6	CENPV	0	0	0	0	0	73	14	1	0
sgPSME1_3	PSME1	0	0	0	0	0	0	15	0	0
sgUBE2D3_9	UBE2D3	645	130	98	0	4	61	94	112	134
sgSCAF11_8	SCAF11	0	1	31	0	0	0	37	46	0
sgHEY2_9	HEY2	1116	750	747	633	29	42	271	286	384
sgRPS4Y2_27	RPS4Y2	0	7	0	0	0	6	74	18	0
sgSRRT_7	SRRT	426	127	14	68	7	0	143	81	82
sgPIP5K1A_5	PIP5K1A	717	0	48	2	1	4	73	81	80
sgIGHMBP2_5	IGHMBP2	66	154	13	9	1	5	191	259	44
sgPPP2R5A_4	PPP2R5A	10	21	5	725	215	6	114	47	66
sgIRX5_3	IRX5	28	93	46	139	1	29	202	186	192
sgHOXA9_6	HOXA9	0	0	0	0	0	0	16	13	0
sgGRWD1_6	GRWD1	1566	1	4	4	2	0	57	30	22
sgMYH10_9	MYH10	0	3	0	0	61	0	14	57	0
sgCLIC4_5	CLIC4	0	0	0	0	0	0	26	14	68
sgPDX1_2	PDX1	12	667	0	162	6	0	123	125	102
sgCUL7_6	CUL7	394	75	12	63	2	3	159	175	54
sgCBL_8	CBL	17	0	17	2602	229	21	174	332	92
sgZXDC_3	ZXDC	0	54	1	0	1	0	82	40	48
sgBATF3_4	BATF3	0	0	0	0	15	0	52	120	156
sgMED13_6	MED13	0	2	0	0	0	0	1	5	0
sgRABGAP1L_6	RABGAP1L	2	0	0	6	2	2254	19	5	38
sgSH2D4A_4	SH2D4A	0	0	0	0	0	0	20	8	0
sgLHX8_6	LHX8	18	53	152	37	1163	30	135	276	108
sgCCAR1_6	CCAR1	0	0	0	0	0	0	3	0	0
sgFBXL4_1	FBXL4	28	50	37	214	13	1	133	340	250
sgSIPA1_4	SIPA1	1809	4	0	0	1	0	53	159	66
sgTUBB1_5	TUBB1	0	0	0	0	0	0	38	73	32
sgATXN7L3_8	ATXN7L3	1	12	102	0	0	0	97	73	38
sgISCU_5	ISCU	6	216	160	55	1	25	90	81	78
sgNUP85_6	NUP85	0	0	1	0	0	0	11	42	0
sgRAD51C_10	RAD51C	0	0	16	0	28	0	16	30	0
sgXRCC5_3	XRCC5	4	7	0	1	1	30	84	26	64
sgRGS9_7	RGS9	75	42	30	19	142	177	314	119	68
sgSTAT3_6	STAT3	8	14	280	48	1	0	187	245	160
sgTC2N_7	TC2N	0	0	0	0	0	0	8	6	0
sgCASP14_7	CASP14	519	7	129	5	3	3	151	194	0
sgCSTB_7	CSTB	13	97	19	8	2411	28	293	68	172
sgARFGAP1_10	ARFGAP1	7	192	29	3	5	0	92	136	6
sgRBM5_7	RBM5	17	11	43	2	0	22	141	101	0
sgTGFA_5	TGFA	0	0	116	118	30	59	88	103	68
sgNFE2_3	NFE2	1	7	292	1	0	27	97	87	520
CTRL0052	CTRL	2	0	0	0	0	0	1	0	0
sgPPHLN1_7	PPHLN1	3	0	0	261	2	3	91	123	50
sgRFWD2_1	RFWD2	0	0	0	0	0	3	48	9	0
sgDTX2_2	DTX2	153	34	968	732	620	18	322	524	472
sgBAZ2B_10	BAZ2B	85	21	36	0	0	3	89	101	20
sgCDKN2D_5	CDKN2D	0	0	0	0	0	0	4	11	0
sgPCF11_5	PCF11	0	1	0	1	0	0	48	8	54
sgANKRA2_5	ANKRA2	9	20	0	65	397	0	130	143	0
sgEID2B_7	EID2B	28	15	75	1403	65	13	231	255	396
sgPKP3_3	PKP3	488	36	0	0	203	1	103	166	76
sgHECTD2_1	HECTD2	244	259	37	2	10	545	270	194	534
sgNSFL1C_2	NSFL1C	2	136	18	10	3	6	200	83	156
sgBUD31_8	BUD31	4	8	246	29	1	0	176	219	0
sgDUSP2_9	DUSP2	94	173	46	172	44	930	176	192	66
sgDRAP1_6	DRAP1	0	15	1	9	0	0	142	28	92
sgCIRH1A_2	CIRH1A	6	31	10	0	0	147	152	83	22
sgNFX1_1	NFX1	145	15	7	10	25	44	197	198	270
sgETS1_9	ETS1	1	0	1042	2	0	0	23	54	0
sgVBP1_8	VBP1	817	112	12	56	2	5	187	185	118
sgHSF2_5	HSF2	0	7	192	0	0	0	35	25	160
sgUBE2W_4	UBE2W	6	60	2	25	3	7	199	230	106
sgSTAT1_7	STAT1	0	160	24	301	32	44	125	98	170
sgDTD1_2	DTD1	0	0	549	0	0	0	25	49	0
sgSMC4_9	SMC4	11	18	10	11	0	31	94	65	22
sgBAZ1B_5	BAZ1B	12	0	4	19	0	0	68	100	20
sgTOR1AIP2_3	TOR1AIP2	1	0	0	0	0	0	30	26	0
sgYPEL3_6	YPEL3	9	2	63	4	0	0	130	162	40
sgDCLRE1A_5	DCLRE1A	0	0	0	0	0	1	11	0	0
sgPOM121C_9	POM121C	521	11	30	0	1	12	173	192	132
sgPELO_7	PELO	0	0	0	13	0	0	13	7	0
sgDPF3_7	DPF3	0	0	26	0	1	0	54	30	32
sgEIF2S1_2	EIF2S1	0	0	4	8	14	0	110	45	162
sgPARP15_6	PARP15	34	0	5	17	1	0	94	30	0
sgSYNE3_9	SYNE3	8	332	19	209	12	7	208	280	100
sgTNPO2_6	TNPO2	51	55	2	8	427	0	77	183	0
sgRELB_5	RELB	1139	6	112	4	11	0	108	102	138
sgTFPT_7	TFPT	9	355	54	784	6	2	84	170	26
sgPHF12_10	PHF12	6	23	28	200	211	0	133	18	0
sgNDUFAF6_3	NDUFAF6	58	4	110	82	4	6	102	34	14
sgMSL2_4	MSL2	13	42	1206	5	1	0	211	50	68
sgTROVE2_2	TROVE2	484	0	0	4	1	2	56	64	36
sgEDNRA_3	EDNRA	17	3	127	242	4	19	194	336	380
sgPSMB5_9	PSMB5	13	0	1	0	0	0	97	12	0
sgCHP2_5	CHP2	22	19	204	4073	240	0	131	95	310
sgHSPB3_9	HSPB3	0	115	114	3	416	0	110	103	34
sgRPL13A_44	RPL13A	179	987	35	911	11	44	347	330	330
sgCCNJ_4	CCNJ	24	0	4	0	0	0	59	32	34
sgHABP4_3	HABP4	1000	0	0	0	0	0	79	50	0
sgRPS15A_7	RPS15A	9	48	1	2	6	1	45	48	250
sgHSPA5_4	HSPA5	293	31	60	106	7	227	272	181	546
sgUSP16_1	USP16	0	0	0	0	0	0	9	29	0
sgMYSM1_10	MYSM1	1531	0	46	38	1	6	95	65	40
sgTGFB3_1	TGFB3	2	931	973	38	58	144	163	164	72
sgHNRNPM_3	HNRNPM	1	151	3	0	2	3	114	294	94
sgRPL7A_53	RPL7A	0	0	1	0	0	70	11	37	100
sgKRR1_2	KRR1	0	15	13	84	87	4	83	50	60
sgSEPT14_9	2017-09-14	972	0	0	0	0	2	4	1	0
sgETV1_3	ETV1	323	19	88	85	642	3	189	278	174
sgBLOC1S2_6	BLOC1S2	0	0	29	0	0	0	13	37	62
sgFBXO25_10	FBXO25	0	74	0	23	310	0	72	83	0
sgRPL31_6	RPL31	0	13	0	0	0	0	54	25	0
sgIBTK_5	IBTK	0	8	0	0	0	0	20	5	0
sgLSM1_8	LSM1	67	20	3	525	97	135	149	401	282
sgRPAP1_6	RPAP1	0	10	0	4	0	0	66	52	32
sgCTNNB1_10	CTNNB1	45	241	537	293	8	0	88	77	94
sgASXL1_6	ASXL1	138	239	13	0	1	5	105	326	62
sgMYT1_9	MYT1	94	545	11	0	5	0	35	25	126
sgALKBH4_6	ALKBH4	14	0	0	0	0	0	12	0	0
sgARHGEF2_2	ARHGEF2	6	0	4	18	0	0	21	48	28
sgHSF4_8	HSF4	117	233	31	24	18	33	265	190	128
sgM1AP_8	M1AP	0	0	0	0	0	0	6	89	0
sgJDP2_5	JDP2	0	0	104	5	0	29	84	260	0
sgCELF4_8	CELF4	26	0	0	0	0	0	33	4	0
sgPCGF3_10	PCGF3	235	15	91	23	39	9	436	370	198
sgMTL5_10	MTL5	0	0	0	1	0	0	8	7	0
sgC9orf69_10	C9orf69	19	0	1	0	0	0	21	15	0
sgTDG_2	TDG	7	507	27	2	6	153	203	197	288
sgHIST3H2BB_10	HIST3H2BB	187	3	23	110	217	0	159	75	96
sgSETMAR_8	SETMAR	8	57	19	49	2	0	133	156	118
sgDTNBP1_5	DTNBP1	1536	38	0	106	0	1	36	26	96
sgNLRC5_3	NLRC5	4	7	24	807	343	6	154	208	108
sgRPS24_4	RPS24	4	7	144	0	0	0	81	100	196
sgIMPDH2_7	IMPDH2	0	11	8	0	0	64	57	39	0
sgGOLGA2_3	GOLGA2	0	0	0	0	0	0	3	0	0
sgNCOA5_2	NCOA5	34	23	117	67	3	2	90	135	178
sgPOU5F1B_1	POU5F1B	0	39	0	0	0	16	64	17	74
sgSOX7_7	SOX7	590	135	2	1260	55	32	171	161	134
sgRPL26L1_23	RPL26L1	0	0	0	5	0	0	18	21	64
sgXPC_6	XPC	2	0	0	0	0	0	15	26	0
sgRPL4_59	RPL4	235	0	5	0	0	0	16	10	0
sgSIM1_1	SIM1	0	71	8	2	5	10	117	62	140
sgPLIN2_2	PLIN2	31	25	60	3	201	1	190	168	174
sgATN1_8	ATN1	0	0	4	4	0	0	40	1	20
sgFOXD2_8	FOXD2	763	0	264	1	0	0	66	70	28
sgINO80C_1	INO80C	590	275	6	73	17	4	229	298	116
CTRL0064	CTRL	0	0	0	0	0	0	7	0	0
sgNGFR_4	NGFR	462	104	288	564	162	69	296	333	914
sgTGFB1I1_3	TGFB1I1	9	128	7	21	1	0	34	54	66
sgIKZF4_7	IKZF4	290	17	41	0	4	8	58	74	0
sgBUD31_10	BUD31	0	0	0	0	0	8	45	26	38
sgGMEB1_9	GMEB1	9	7	8	46	0	0	92	41	136
sgKIF23_5	KIF23	0	0	5	0	0	0	23	14	38
sgBCL11B_8	BCL11B	17	10	61	0	1	0	83	49	32
sgIKZF5_5	IKZF5	126	756	0	2	9	0	95	39	206
sgVHL_2	VHL	127	30	19	75	0	0	57	92	22
sgCTR9_3	CTR9	5	20	200	10	0	0	93	116	126
sgSSBP2_8	SSBP2	0	4	0	0	54	252	48	160	76
sgMXI1_5	MXI1	97	119	8	39	36	0	354	294	566
sgGSC_3	GSC	29	22	721	4	3377	1	169	131	194
sgPOU3F2_2	POU3F2	11	405	239	6	992	5	226	245	182
sgPIAS2_8	PIAS2	0	49	48	0	4	7	167	183	134
sgFAF1_8	FAF1	0	772	7	1	6	0	33	61	54
sgPLK5_4	PLK5	51	0	225	1	0	0	30	25	0
sgSTXBP3_6	STXBP3	0	0	2	0	0	0	16	25	0
sgCRYGB_10	CRYGB	188	180	12	109	2	0	188	365	118
sgVDR_3	VDR	2	1023	2	209	9	0	102	52	230
sgRMDN3_6	RMDN3	0	35	0	16	1	0	61	19	2
sgTBC1D1_9	TBC1D1	223	37	15	28	1060	3	204	427	196
sgPAFAH1B1_9	PAFAH1B1	13	84	118	21	4	0	159	53	34
sgSNRPA_6	SNRPA	1	163	292	746	623	2	263	174	70
sgSKP2_6	SKP2	17	574	80	9	5	4	27	15	160
sgINSM1_8	INSM1	18	687	28	10	88	2	136	152	64
sgCACUL1_3	CACUL1	0	0	0	0	0	0	12	33	0
sgSIN3A_3	SIN3A	0	0	0	0	0	0	14	0	0
sgAIRE_4	AIRE	31	167	1349	216	7	29	215	157	160
sgSLC4A1AP_8	SLC4A1AP	231	127	131	0	4	1	149	62	166
sgGLIS1_6	GLIS1	7	5	142	7	6	42	68	313	120
sgHOXD3_6	HOXD3	15	79	0	110	1	0	126	115	186
sgSLFN5_6	SLFN5	0	8	4	0	0	36	26	0	46
sgTSPYL4_6	TSPYL4	6	84	6	5	217	14	114	48	308
sgHMG20A_3	HMG20A	128	84	24	5	9	2871	148	44	68
sgNUDT6_5	NUDT6	1477	111	0	0	9	63	128	122	102
sgFAM83D_8	FAM83D	8	0	0	0	0	0	81	138	54
sgRPL18A_10	RPL18A	3	119	74	161	24	265	270	163	318
sgAZI1_7	AZI1	0	7	2	0	1	0	5	26	108
sgACTL6B_6	ACTL6B	0	8	1	11	4	0	54	43	0
sgSYNPO2_10	SYNPO2	6	0	410	0	0	174	170	187	46
sgCREB1_6	CREB1	123	0	2	4	0	12	53	81	120
sgEIF4G2_4	EIF4G2	0	0	0	0	0	1	16	1	0
sgUSP8_9	USP8	0	0	0	0	0	0	4	0	0
sgC2CD4B_7	C2CD4B	2	1	7	16	0	0	72	16	118
sgRPL32_20	RPL32	11	1	10	0	126	0	66	57	0
sgCASC5_6	CASC5	0	0	0	219	0	0	1	34	0
sgPAX9_4	PAX9	77	40	3	2138	0	20	147	260	2
sgSRSF6_3	SRSF6	0	9	0	0	1	0	19	3	0
sgTNFSF13_7	TNFSF13	622	157	38	0	8	6	141	177	0
sgRPL18_32	RPL18	0	4	17	2	0	0	63	79	0
sgEID2B_3	EID2B	246	378	89	2	27	53	394	331	272
sgHR_2	HR	2	3	2	0	4	9	72	20	28
sgINTS1_9	INTS1	24	12	6	3	25	14	159	97	4
sgMTUS1_5	MTUS1	0	102	1083	9	5	60	165	278	130
sgSTAT5B_9	STAT5B	500	151	23	661	4	18	177	228	278
sgPIWIL2_5	PIWIL2	0	0	1	0	0	0	15	3	0
sgEID2_6	EID2	0	0	0	1	0	0	21	1	0
sgNUPL1_9	NUPL1	0	0	0	0	0	0	35	38	0
sgSUPT4H1_2	SUPT4H1	0	164	0	18	28	4	186	171	210
sgMAPKAP1_6	MAPKAP1	0	0	1276	2	0	0	95	58	26
sgASPA_8	ASPA	0	0	0	0	0	0	7	31	122
sgTCEAL4_1	TCEAL4	48	55	61	22	2	0	148	77	122
sgANG_3	ANG	3	0	0	2	0	0	16	27	54
sgCDYL_5	CDYL	873	1189	279	4259	567	1080	1355	1416	984
sgSCRT2_10	SCRT2	0	4	2	5	0	0	35	73	18
sgCNOT2_6	CNOT2	0	2	120	0	1	0	21	30	44
sgFMR1NB_6	FMR1NB	55	9	0	1	0	0	58	83	8
sgCEBPB_3	CEBPB	0	2	66	4	1	0	103	56	122
sgANXA7_10	ANXA7	0	0	223	1	0	0	19	10	68
sgMED9_7	MED9	5512	15	15	38	788	14	244	161	84
sgSACS_4	SACS	0	0	30	0	27	0	63	26	56
sgNAA35_9	NAA35	130	0	0	0	0	1	21	3	4
sgPPP1R1C_2	PPP1R1C	0	12	0	3	0	2	42	30	136
sgINHA_3	INHA	0	0	0	0	0	0	4	0	0
sgNUP133_8	NUP133	3	0	4	7	0	6	25	6	26
sgTADA2A_4	TADA2A	6	0	80	0	20	0	103	26	78
sgSEC14L2_3	SEC14L2	299	21	0	37	0	126	27	108	72
sgRPS3_33	RPS3	48	148	52	1	25	0	113	124	10
sgSTOX1_9	STOX1	5	6	149	0	1	40	59	84	8
sgMSC_10	MSC	1	1	2035	9	0	670	72	315	144
sgHOXA13_8	HOXA13	0	0	183	9	114	16	74	102	70
sgPLCB4_5	PLCB4	12	0	0	0	0	6	1	45	0
sgRRAGD_8	RRAGD	3	50	17	33	0	5	114	160	142
sgSTAG3_9	STAG3	0	6	4	13	0	9	87	116	140
sgSKAP1_3	SKAP1	1	0	3	7	12	2	104	89	204
sgPTGES_5	PTGES	492	78	3	397	2	6	218	307	494
sgTRPC7_3	TRPC7	597	68	550	27	30	38	283	233	122
sgSWSAP1_4	SWSAP1	240	8	220	3	3	15	61	31	0
sgPNMA3_8	PNMA3	49	14	8	75	584	0	75	154	232
sgGBX2_4	GBX2	14	3	164	122	31	7	194	319	84
sgKIF1A_5	KIF1A	871	21	180	29	1	114	181	252	246
sgAPOA1_1	APOA1	27	138	8	2298	8	3	119	121	76
sgHES6_4	HES6	0	0	0	0	0	0	3	6	0
sgPHF8_10	PHF8	0	66	179	7	20	119	294	338	274
sgCDKN2D_10	CDKN2D	0	0	0	0	0	0	29	45	0
sgPPP2R5A_1	PPP2R5A	0	8	0	0	6	28	25	90	70
sgPPM1M_4	PPM1M	0	0	0	0	0	68	7	89	0
sgADARB2_1	ADARB2	1	0	0	1	0	54	58	18	50
sgVDR_2	VDR	4	436	46	17	17	0	142	72	140
sgSNRNP48_2	SNRNP48	0	0	1	9	0	0	39	22	0
sgUPF2_9	UPF2	20	158	837	2	2182	38	142	90	2
sgATF1_5	ATF1	0	0	0	0	3	0	35	68	74
sgINTS6_5	INTS6	880	15	6	56	9046	94	135	86	192
sgCOPS7B_9	COPS7B	9	388	7	193	3	61	142	279	112
sgHPGD_4	HPGD	23	5	5	168	576	1	135	79	110
sgRPL3L_24	RPL3L	2	12	88	5	18	8	109	250	180
sgPOLR2H_10	POLR2H	6	23	297	260	66	14	220	153	80
sgITPR3_4	ITPR3	305	8	934	123	0	334	314	454	404
sgNSL1_8	NSL1	0	4	0	0	0	0	46	4	0
sgPPP1R13B_3	PPP1R13B	0	7	0	0	0	0	68	113	170
sgZIC4_3	ZIC4	14	3	9	27	0	6	46	31	0
sgFOXE3_7	FOXE3	93	2019	72	186	45	21	283	93	136
sgRALY_8	RALY	4	18	173	0	3764	94	200	105	130
sgLARP7_1	LARP7	0	6	23	11	0	36	142	72	102
sgSETD2_3	SETD2	4	2	246	7	48	0	66	108	148
sgSPATS2L_5	SPATS2L	3	6	2	0	8	0	107	42	44
sgKHDRBS1_5	KHDRBS1	3	0	0	5	3	2660	19	93	0
sgPPAT_2	PPAT	246	241	15	9	4	0	114	217	234
sgRMI1_1	RMI1	143	326	114	1539	8	8	238	345	108
sgHIST1H2AD_7	HIST1H2AD	1	0	482	0	27	226	187	137	158
sgPCNT_2	PCNT	0	0	0	0	0	1	30	15	138
sgDCLRE1B_2	DCLRE1B	0	106	26	2	2359	0	78	69	112
sgGTF3C3_8	GTF3C3	0	74	28	41	0	17	54	24	156
sgRALY_6	RALY	0	0	137	24	0	0	51	71	42
sgUBE2I_5	UBE2I	0	0	0	0	0	0	9	0	0
sgKPNA7_6	KPNA7	0	0	0	0	0	1	1	3	0
sgCEP78_9	CEP78	0	0	0	0	0	2	6	8	0
sgEHD2_4	EHD2	578	5	101	5	133	3	251	245	68
sgGON4L_2	GON4L	1	0	0	1	1096	0	30	49	10
sgBAZ1B_9	BAZ1B	1	5	0	0	19	0	10	33	0
sgRPS5_3	RPS5	41	0	3	0	392	0	73	74	94
sgAKAP6_6	AKAP6	0	1	0	0	0	0	7	15	18
sgELAC2_1	ELAC2	0	0	0	2	0	0	21	13	0
sgSTOML2_6	STOML2	574	96	32	523	270	558	423	325	264
sgNFKBID_10	NFKBID	0	28	1	1	401	6	173	156	224
sgGTF2E1_2	GTF2E1	5	5	23	2	0	0	91	78	46
sgHIST1H2AD_8	HIST1H2AD	24	1	1016	5	645	0	80	147	84
sgDPPA2_6	DPPA2	5	156	0	4	118	6	79	58	0
sgTARBP2_10	TARBP2	0	0	1	48	0	961	75	99	24
sgTDRD9_9	TDRD9	1	2	4	134	20	0	70	215	0
sgCHMP1A_1	CHMP1A	13	20	10	28	0	0	90	73	0
sgRNF112_1	RNF112	0	4	67	0	0	0	14	5	0
sgSEPT9_1	2017-09-09	0	0	0	0	0	0	4	15	0
sgPAX6_6	PAX6	167	82	42	60	5	62	157	140	178
sgSRP19_2	SRP19	437	553	365	312	1486	14	531	661	182
sgHUWE1_8	HUWE1	0	0	27	25	0	6	163	42	176
sgVEZF1_5	VEZF1	150	43	0	0	0	6	70	28	28
sgGHDC_1	GHDC	0	5	62	6	0	0	97	32	46
sgSPECC1_4	SPECC1	175	45	38	7	1	0	105	87	20
sgTERT_2	TERT	3	38	7	20	0	4	79	232	116
sgPRPF19_8	PRPF19	2	152	11	0	7	50	71	55	34
sgTSNAX_3	TSNAX	1545	12	336	36	146	5	148	182	132
sgDONSON_2	DONSON	6	14	209	291	139	92	196	341	188
sgEP300_9	EP300	5	9	439	4910	1	29	194	193	224
sgTRIM66_2	TRIM66	0	7	9	29	2	17	90	54	0
sgFBXO40_5	FBXO40	6	951	10675	7	20	1	97	37	30
sgPMS2_5	PMS2	7	6	0	0	0	0	22	64	34
sgRGN_9	RGN	21	0	32	66	0	53	115	277	12
sgTFCP2L1_2	TFCP2L1	17	1020	121	1231	33	29	259	270	74
sgLIG3_10	LIG3	1	5	10	11	46	63	160	265	110
sgNR2F1_6	NR2F1	0	16	38	4	226	1	128	75	130
sgPPP1R1B_4	PPP1R1B	19	35	4	25	4	3	168	138	92
sgKAT5_6	KAT5	38	6	0	0	148	0	135	15	0
sgMGST2_7	MGST2	0	0	4	0	2	0	42	48	0
sgKIFAP3_3	KIFAP3	187	37	70	335	0	4	122	111	280
sgFUBP1_8	FUBP1	0	13	8	93	56	4	107	57	66
sgMIB1_3	MIB1	0	0	0	0	27	0	23	58	44
sgCRY1_10	CRY1	0	0	0	27	0	0	33	4	0
sgRECQL_6	RECQL	0	0	6	0	239	0	81	6	14
sgNUGGC_4	NUGGC	65	2	10	8	2	0	203	286	68
sgSLFN11_5	SLFN11	0	29	18	11	4	0	91	78	38
sgWDR96_1	WDR96	1	94	0	16	1	0	7	20	38
sgUCKL1_8	UCKL1	296	1182	43	15	514	121	108	115	294
sgNAB2_3	NAB2	110	71	177	19	168	10	189	286	100
sgFLYWCH1_4	FLYWCH1	155	200	10	16	204	141	338	707	328
sgNIP7_7	NIP7	0	0	132	2	0	11	275	177	14
sgAGPAT3_7	AGPAT3	3	0	0	0	0	0	8	32	0
sgUPF2_2	UPF2	80	1	13	0	0	0	36	22	0
sgLRCH4_3	LRCH4	1	449	9	0	16	0	82	28	82
sgCLU_10	CLU	0	0	46	0	3	0	19	25	0
sgBACH1_9	BACH1	1	0	0	0	14	0	99	121	82
sgFGF2_5	FGF2	181	221	28	263	4	0	47	77	78
sgCSRNP3_6	CSRNP3	2	0	0	4	6	0	45	51	222
sgRPL13A_38	RPL13A	0	0	0	8	2	0	81	0	0
sgRGS7BP_1	RGS7BP	0	0	0	0	0	0	16	0	0
sgTUT1_4	TUT1	27	3	200	0	41	12	79	256	506
sgCOIL_9	COIL	31	98	302	91	235	5	270	335	298
sgG6PD_8	G6PD	15	14	1751	0	13	14	38	8	32
sgKLF12_1	KLF12	1	0	698	1	0	34	99	41	0
sgDR1_10	DR1	0	0	0	0	0	0	12	0	0
sgNFRKB_1	NFRKB	0	0	0	8	0	0	14	34	0
sgAHNAK_3	AHNAK	1	7	0	3	1	0	123	196	370
sgSIT1_6	SIT1	0	6	0	148	0	19	50	108	0
sgTWIST1_5	TWIST1	14	44	822	11	11757	9	237	248	206
sgSMAD2_2	SMAD2	0	0	127	22	1	1	24	71	24
sgHAUS7_4	HAUS7	0	0	0	0	0	0	47	0	0
sgUBE2N_6	UBE2N	39	13	0	0	0	0	10	61	0
sgYWHAB_9	YWHAB	151	602	216	121	106	12	289	254	316
sgLEMD3_8	LEMD3	0	47	0	49	0	0	25	44	0
sgTENM4_10	TENM4	6	53	16	3326	356	2	191	233	124
sgTUBGCP6_2	TUBGCP6	11	490	225	170	12	91	206	96	110
sgNOP56_4	NOP56	0	24	419	11	4	0	109	103	0
sgCIZ1_4	CIZ1	0	14	33	33	237	617	171	162	132
sgRPL3_41	RPL3	0	0	0	0	0	0	42	6	0
sgFBXO31_3	FBXO31	1	154	15	0	0	11	44	167	0
sgMSL3_8	MSL3	0	1	0	152	0	4	47	27	16
sgARFGAP1_5	ARFGAP1	0	0	0	0	0	0	10	14	0
sgPCNA_3	PCNA	0	0	0	0	0	11	4	5	0
sgNKX6-2_8	NKX6-2	0	0	0	0	0	0	23	7	0
sgDCTN2_3	DCTN2	10	9	1	29	9	19	133	109	104
sgCDC5L_2	CDC5L	0	0	0	0	0	0	5	0	0
sgTMPO_4	TMPO	34	12	50	1	529	0	155	214	0
sgISM2_3	ISM2	5	6	7	0	123	0	152	88	0
sgKPTN_5	KPTN	18	1342	271	35	569	27	459	424	194
sgDIP2A_3	DIP2A	623	55	9	608	212	2	162	315	94
sgPCIF1_8	PCIF1	62	6	1429	6	65	8	138	148	284
sgLRRC6_2	LRRC6	3	0	0	5	0	0	58	38	16
sgNRL_5	NRL	0	0	2	0	0	0	13	0	22
sgKARS_9	KARS	0	138	12	3195	4	107	194	287	104
sgHESX1_3	HESX1	0	4	22	20	28	10	196	205	0
sgFOXR2_1	FOXR2	0	14	3	5	0	21	93	136	16
sgFZR1_8	FZR1	0	0	0	7	13	42	3	9	0
sgNUP85_2	NUP85	47	33	3	450	1	140	120	234	104
sgMIER3_8	MIER3	40	57	2	13	0	4	141	193	124
sgNTMT1_1	NTMT1	0	110	50	43	179	0	192	169	142
sgRPL8_52	RPL8	0	0	43	0	0	0	41	55	0
sgNLRP1_10	NLRP1	1508	223	46	161	3477	723	242	165	312
sgAGAP2_2	AGAP2	17	33	228	6	0	0	83	74	112
sgZSCAN32_6	ZSCAN32	0	0	0	269	0	0	15	7	0
sgCLSTN1_4	CLSTN1	0	3	49	6	22	0	98	195	50
sgPHF7_9	PHF7	0	214	493	108	588	8	134	149	128
sgRIPK3_7	RIPK3	0	272	0	118	3	0	26	37	58
sgSDR9C7_9	SDR9C7	27	0	0	10	0	0	20	68	0
sgFOXC1_1	FOXC1	1	74	9	1	17	2	170	237	282
sgOLIG2_7	OLIG2	4	27	1	133	114	0	85	350	106
sgHELZ2_1	HELZ2	0	0	15	12	0	0	26	50	0
sgNELFE_3	NELFE	2	88	0	487	12	24	132	79	150
sgLSM5_8	LSM5	477	9	8	20	10	9	129	111	0
sgDR1_5	DR1	48	6	58	5	37	66	150	330	50
sgRBPMS_1	RBPMS	2	13	148	1	6	18	110	101	286
sgH2AFJ_6	H2AFJ	3	51	129	171	52	237	251	289	224
sgCAMK2N2_9	CAMK2N2	2	26	24	25	0	12	99	153	300
sgFHOD3_1	FHOD3	0	4079	11	3	63	8	126	144	68
sgTHAP5_2	THAP5	0	0	0	0	0	0	2	0	0
sgSMOX_8	SMOX	0	28	0	185	0	4	23	85	0
sgNABP2_3	NABP2	11	5	11	68	0	350	66	107	22
sgSSU72_2	SSU72	33	18	6	11	0	1	147	57	414
sgARL3_5	ARL3	11	0	15	0	0	0	22	0	0
sgRP9_7	RP9	6	0	1	5	155	0	128	83	64
sgVAX2_7	VAX2	7	0	6	3	0	0	28	150	120
sgSTON2_6	STON2	3	0	0	3	3	0	112	54	74
sgSTOML2_10	STOML2	17	51	113	119	5	2	131	175	148
sgFOXG1_2	FOXG1	43	77	139	92	166	2	307	344	372
sgEP400_1	EP400	300	25	46	1235	1254	0	218	233	54
sgEAF2_6	EAF2	6	370	10	11	3	34	109	135	108
sgRPP38_3	RPP38	117	133	18	15	863	2305	460	399	392
sgOGFR_3	OGFR	2	0	0	1	4211	0	36	24	0
sgNSMF_6	NSMF	0	0	0	0	0	0	15	0	0
sgRQCD1_1	RQCD1	173	925	34	783	15	32	214	108	34
sgCSRP1_10	CSRP1	47	3	323	13	0	3	26	44	0
sgCPSF3L_3	CPSF3L	3	41	2	13	1	9	117	186	32
sgHNRNPH3_5	HNRNPH3	12	1	347	0	0	0	46	67	0
sgWHSC1_6	WHSC1	86	53	424	64	3	0	137	58	112
sgLRP1_7	LRP1	40	7	13	0	0	6	52	47	0
sgCSRP2_9	CSRP2	0	4	157	20	47	0	214	311	202
sgLOX_6	LOX	36	0	258	3	17	5	75	80	348
sgCTH_1	CTH	0	23	12	1	0	37	92	103	240
sgDCP1A_8	DCP1A	7	121	5	61	2	2	117	271	168
sgWDYHV1_9	WDYHV1	0	0	0	0	0	0	20	25	76
sgPARK7_9	PARK7	201	50	10	54	0	0	184	111	162
sgFEN1_10	FEN1	0	3	0	0	0	0	9	40	0
sgUTP14C_9	UTP14C	91	0	0	0	0	1	10	3	0
sgHACE1_7	HACE1	10	38	228	4	12	0	58	14	0
sgGCKR_10	GCKR	1	30	0	2	0	0	37	61	0
sgL3MBTL4_6	L3MBTL4	15	8	41	4	52	0	92	574	40
sgFGD2_7	FGD2	1	0	0	0	0	0	19	1	0
sgTMCO6_7	TMCO6	24	104	3	6	0	0	113	13	76
sgYPEL4_6	YPEL4	0	1272	10	0	18	5	138	101	0
sgNMD3_2	NMD3	0	2	0	2	2	0	40	35	116
sgDBF4B_4	DBF4B	34	0	0	0	0	30	43	56	46
sgLHX2_2	LHX2	1984	8	32	22	3	15	155	257	250
sgHKDC1_10	HKDC1	103	1	69	1	1	0	91	132	212
sgPRDM5_8	PRDM5	49	0	70	19	0	0	42	123	70
sgXPOT_6	XPOT	0	1032	228	8	17	2	98	180	118
sgPDE1B_4	PDE1B	1	2	155	3920	0	0	53	84	0
sgAPOBEC3G_10	APOBEC3G	2	13	0	4	41	0	42	28	0
sgCENPBD1_7	CENPBD1	0	0	0	0	1013	0	17	11	0
sgSSRP1_3	SSRP1	0	0	0	0	0	0	8	0	56
sgDYM_10	DYM	0	0	0	0	0	0	36	6	40
sgSRSF1_1	SRSF1	158	86	248	1513	5	7	327	140	180
sgZNF414_8	ZNF414	0	0	0	0	0	0	2	1	0
sgCENPN_8	CENPN	0	0	0	0	0	0	4	6	0
sgASH2L_6	ASH2L	23	2	10	11	0	67	111	39	178
sgRPL19_14	RPL19	0	185	35	0	4	1	17	2	0
sgSTUB1_4	STUB1	0	0	0	278	0	1	79	30	126
sgSOX9_3	SOX9	2	110	0	0	2	0	69	51	368
sgRBBP6_3	RBBP6	36	2	11	23	7	0	118	222	56
sgYAF2_8	YAF2	45	23	3	439	15	0	160	183	18
sgSTRBP_7	STRBP	55	5	13	0	0	0	120	81	32
sgKLF9_9	KLF9	10	13	26	3	4	50	123	94	142
sgSTRADB_7	STRADB	75	0	0	6	0	0	25	1	44
sgPSMC3IP_3	PSMC3IP	0	0	0	0	39	1	44	58	0
sgMYRF_7	MYRF	223	28	19	11	0	72	155	246	154
sgHOXA10_7	HOXA10	75	12	8	1	301	16	192	146	260
sgRPS9_1	RPS9	692	45	0	5	1	0	132	34	46
sgNAP1L5_5	NAP1L5	156	97	134	300	55	220	552	906	398
sgEPB41L2_1	EPB41L2	672	0	13	92	6	13	105	247	66
sgATF3_2	ATF3	316	1	2171	454	0	25	176	108	94
sgS100A1_2	S100A1	0	22	0	4	1541	13	52	46	234
sgRBM4B_7	RBM4B	13	35	27	54	7	726	160	180	178
sgGMEB2_1	GMEB2	0	0	0	0	0	0	28	11	0
sgPPIL3_6	PPIL3	2	0	0	1	0	0	22	32	38
sgCENPF_6	CENPF	4	22	31	6	2878	0	131	96	0
sgNPPB_8	NPPB	0	0	2	0	4	0	13	47	0
sgPPT1_6	PPT1	79	65	5	7	1	150	187	203	478
sgLUC7L_8	LUC7L	0	1	4	4	0	0	40	73	32
sgKDM5D_6	KDM5D	1	16	0	127	12	0	53	104	0
sgRPL8_15	RPL8	0	9	0	0	0	0	8	0	0
sgRPL36_6	RPL36	0	0	0	0	0	0	35	1	180
sgTMEM184C_10	TMEM184C	11	0	0	0	0	0	4	0	0
sgSEPT12_4	2017-09-12	9	76	0	29	0	0	10	0	0
sgFTSJD2_6	FTSJD2	113	19	36	142	65	207	166	124	258
sgLZTS1_10	LZTS1	1	30	17	110	1	1	101	249	300
sgHIVEP3_6	HIVEP3	2	0	24	2	0	91	118	40	2
sgPPARD_3	PPARD	137	32	51	1199	0	11	203	202	182
sgUBE2D3_4	UBE2D3	0	1	1	0	0	0	40	54	0
sgCDC14B_1	CDC14B	0	0	0	4	0	0	11	0	0
sgC9orf69_9	C9orf69	62	0	4	0	0	0	7	0	0
sgNPM2_3	NPM2	118	26	6	22	58	14	202	136	26
sgSTEAP3_6	STEAP3	0	0	0	0	0	0	2	4	0
sgCECR2_1	CECR2	0	0	0	0	0	0	2	0	0
sgSERF2_6	SERF2	2	8338	21	59	109	0	72	63	112
sgPDCD7_1	PDCD7	17	176	704	60	80	52	366	290	214
sgJDP2_1	JDP2	3	9	2	13	7	3	24	15	116
sgPOLM_4	POLM	20	0	0	0	0	0	25	17	0
sgSAMD4B_10	SAMD4B	28	0	0	0	106	18	14	0	0
sgRPA1_1	RPA1	0	0	0	0	0	0	43	9	0
sgALKBH6_10	ALKBH6	198	79	2	12	85	2	111	134	30
sgNCOA1_3	NCOA1	0	0	0	0	0	0	7	3	0
sgCRTC1_6	CRTC1	603	1345	0	512	20	220	248	517	216
sgEFNB1_10	EFNB1	0	0	58	0	0	0	18	14	0
sgSNIP1_1	SNIP1	8	0	0	2	0	39	50	2	0
sgCTDP1_6	CTDP1	0	3	34	0	27	0	48	4	0
sgWTAP_6	WTAP	0	0	0	0	0	0	5	0	0
sgORC4_10	ORC4	0	6	0	0	0	0	18	4	0
sgAPOBEC3G_7	APOBEC3G	7	2	696	2	16	2	69	109	94
sgGTF3C2_10	GTF3C2	0	0	0	0	0	0	29	3	0
sgPLEKHA1_10	PLEKHA1	367	350	60	89	36	15	272	389	488
sgPOLR3E_9	POLR3E	153	20	37	33	292	161	177	326	258
sgSEPT1_10	2017-09-01	39	99	28	0	2	3	81	36	110
sgRSC1A1_5	RSC1A1	0	3	8	0	95	3	98	19	40
sgPMS2_2	PMS2	191	2140	4	240	34	24	81	111	132
sgWWTR1_3	WWTR1	954	2	72	92	5341	12	229	241	180
sgSTAT5A_1	STAT5A	11	23	199	21	1	7	136	220	106
sgTCF4_6	TCF4	0	0	4	0	0	0	21	26	0
sgCELF4_5	CELF4	0	0	0	0	0	0	7	2	0
sgTARBP2_4	TARBP2	4	3	4	1786	4	0	69	36	66
sgWRNIP1_8	WRNIP1	7	168	11	133	60	0	298	363	340
sgMIF4GD_7	MIF4GD	29	36	131	83	12	2	303	188	124
sgRPL5_42	RPL5	0	0	0	0	0	0	64	26	20
sgTDRD3_3	TDRD3	5	0	1	5	0	0	78	117	218
sgTPT1_10	TPT1	2	252	70	0	7	0	169	184	96
sgNPEPPS_5	NPEPPS	0	547	0	235	3	0	30	59	64
sgPPP2R2A_6	PPP2R2A	696	1046	39	42	15	1	67	53	56
sgRPS2_4	RPS2	0	0	0	0	0	0	12	21	0
sgPRKAR2B_8	PRKAR2B	96	5	0	0	0	0	67	75	0
sgPOLD2_4	POLD2	0	46	0	2	0	0	13	0	0
sgNRF1_2	NRF1	2	4	12	5	792	5	61	56	176
sgSLC25A26_4	SLC25A26	57	21	26	115	136	0	361	217	420
sgFGD1_5	FGD1	0	220	0	0	2	14	17	2	0
sgACTL6A_1	ACTL6A	1	7	0	0	1195	1	141	55	32
sgCLNS1A_10	CLNS1A	0	0	0	0	0	1	53	33	0
sgSPDEF_7	SPDEF	0	0	16	0	0	0	11	6	0
sgUSP33_6	USP33	0	0	0	3	0	0	4	2	0
sgEFCAB4B_1	EFCAB4B	13	58	77	33	12	0	90	62	208
sgELMSAN1_7	ELMSAN1	4	36	17	5	237	0	169	99	6
sgTSPYL6_4	TSPYL6	0	0	0	0	0	0	29	19	0
sgCRYGB_9	CRYGB	0	0	9	0	0	0	78	88	8
sgCNTROB_2	CNTROB	316	51	185	134	2	6	139	189	126
sgRPL34_9	RPL34	0	3	0	0	0	0	43	1	0
sgEVX2_7	EVX2	2	0	12	7	1	4	87	150	290
sgMYBL1_2	MYBL1	1	17	154	0	6	0	184	134	66
sgPKNOX2_5	PKNOX2	3	92	180	59	4	0	160	187	30
sgTNPO2_2	TNPO2	5	104	758	39	20	16	273	374	438
sgGTF2F2_1	GTF2F2	103	89	51	215	216	236	461	428	156
sgLHX1_2	LHX1	10	15	67	7	23	1	154	188	158
sgDHCR7_7	DHCR7	0	421	0	0	4	0	28	31	0
sgCCDC28B_2	CCDC28B	0	0	56	0	0	3	5	0	0
sgTRMT61A_8	TRMT61A	0	0	0	0	0	0	44	2	0
sgBATF_2	BATF	8	13	139	11	3082	804	266	220	136
sgMGST2_1	MGST2	10	247	88	157	1	1	225	189	186
sgUBQLN1_5	UBQLN1	41	0	1	0	0	0	64	18	0
sgLMO2_10	LMO2	24	82	26	13	7	19	214	135	70
sgCLIC3_5	CLIC3	400	5	27	37	16	0	161	141	14
sgZFP69_7	ZFP69	1	36	3	38	10	30	141	138	66
sgBCL6_3	BCL6	160	236	390	151	1	80	105	111	40
sgHAUS7_3	HAUS7	979	47	46	1	1	1	244	116	288
sgTEX12_1	TEX12	29	43	2739	209	7	1	175	168	250
sgSMEK2_9	SMEK2	9	728	860	2065	8	3058	273	269	448
sgGATAD2A_6	GATAD2A	40	4	2	25	0	0	47	23	48
sgAIMP2_4	AIMP2	0	0	0	0	1	0	26	0	46
sgPAX9_7	PAX9	6	4	3	10	0	9	104	167	124
sgANKRD54_10	ANKRD54	0	0	0	5	0	0	30	22	0
sgFUS_10	FUS	707	116	1331	510	117	13	232	213	286
sgRPS14_24	RPS14	10	3	20	0	0	90	28	23	158
sgRPL26L1_7	RPL26L1	0	85	0	0	112	0	39	56	72
sgFST_5	FST	0	112	0	0	2	0	102	71	8
sgGCM1_9	GCM1	32	1051	297	125	30	8	332	637	260
sgRPL7A_45	RPL7A	189	2	42	3	23	0	109	42	130
sgDMRT1_1	DMRT1	1	1	14	26	14	13	62	60	134
sgRNF111_5	RNF111	0	0	50	0	0	7	9	3	0
sgPCGF1_2	PCGF1	0	170	45	1	3	0	33	175	62
sgHDAC11_3	HDAC11	0	0	0	0	0	0	11	25	44
sgSMC2_10	SMC2	0	0	0	3	0	158	23	19	0
sgTTC19_5	TTC19	11	1	32	0	181	1	35	74	24
sgZSCAN26_8	ZSCAN26	62	672	26	4	151	3	176	99	190
sgCHD9_2	CHD9	0	4	0	1	1	0	26	28	0
sgTMPRSS11A_5	TMPRSS11A	0	0	0	3	3	0	29	9	0
sgIRF2BP2_3	IRF2BP2	4	617	58	11	24	19	214	212	98
sgSOX15_9	SOX15	0	1	4	73	0	2	31	23	0
sgBAP1_3	BAP1	112	371	428	151	188	0	257	231	272
sgHES1_4	HES1	0	88	2	2	1	26	152	195	144
sgPCGF1_3	PCGF1	0	0	3	0	0	1	82	25	120
sgEXO5_3	EXO5	0	0	0	0	211	0	2	0	0
sgRAB11FIP4_8	RAB11FIP4	0	0	1	7	0	0	53	37	0
sgCBY1_10	CBY1	2	0	3	0	0	22	22	76	0
sgSAPCD2_5	SAPCD2	25	127	19	19	1	1	108	217	106
sgTHAP7_6	THAP7	893	17	212	86	1	0	113	199	60
sgSPIRE1_3	SPIRE1	0	212	0	0	6	0	39	1	0
sgESCO1_3	ESCO1	3	0	0	0	0	0	28	12	38
sgHIP1_6	HIP1	7	2	1	16	0	0	76	58	142
sgPRDM9_1	PRDM9	0	48	0	12	0	0	45	86	0
sgPDE4DIP_5	PDE4DIP	0	0	0	0	1	458	50	29	0
sgNTMT1_9	NTMT1	0	0	0	4	1216	0	8	42	0
sgRPL7A_16	RPL7A	0	13	0	453	0	0	83	91	62
sgCORO2A_5	CORO2A	0	40	6	1	10	0	46	46	14
sgTBX5_1	TBX5	22	17	495	9	308	71	97	62	32
sgRPL4_12	RPL4	0	3	11	0	0	61	50	25	0
sgSYCE1L_7	SYCE1L	0	0	4	67	16	0	39	94	216
sgCEP350_7	CEP350	25	28	603	669	23	13	192	243	260
sgPDX1_6	PDX1	169	0	34	11	0	0	60	35	316
sgTOR1B_3	TOR1B	20	7	0	22	0	14	98	57	128
sgDYNC1H1_8	DYNC1H1	0	5	0	4	0	0	30	13	48
sgIFT74_3	IFT74	5	0	11	0	487	3	98	103	196
sgSYF2_4	SYF2	0	2	0	9	75	0	94	60	0
sgXRCC4_5	XRCC4	29	308	35	21	6	7	123	67	46
sgUBE2A_3	UBE2A	5	0	4	0	328	18	147	158	178
sgRPL3_93	RPL3	20	27	0	2	12	7	145	122	62
sgUNC45A_1	UNC45A	0	4	3	0	0	0	50	28	0
sgLIG4_3	LIG4	32	0	0	57	7	0	19	3	0
sgLTA4H_10	LTA4H	0	104	1	0	1	0	64	132	64
sgACSL6_1	ACSL6	0	178	564	3	78	0	177	114	192
sgRPL26_25	RPL26	0	0	2	0	0	0	28	46	0
sgNELFA_4	NELFA	18	63	489	9	877	5	307	112	204
sgCREBRF_6	CREBRF	0	5	8	24	0	0	39	25	170
sgNRIP2_2	NRIP2	3	0	0	18	0	0	40	19	22
sgSLC35F6_8	SLC35F6	32	58	0	0	62	0	101	120	20
sgDCTN4_3	DCTN4	2	133	1453	319	21	941	347	459	156
sgRHOU_7	RHOU	1	28	0	1	35	3	53	266	0
sgANKRD11_7	ANKRD11	22	17	88	32	161	0	256	307	430
sgNF2_7	NF2	5	58	710	87	766	0	287	244	394
sgCRK_2	CRK	0	0	2	3	0	5	18	11	0
sgCENPV_7	CENPV	0	0	0	0	0	0	2	0	0
sgPTTG1IP_4	PTTG1IP	2	25	19	308	80	106	278	390	664
sgACBD6_5	ACBD6	0	5	0	54	2	2	106	78	42
sgCRTC2_4	CRTC2	297	22	59	9	96	379	261	201	144
sgBNC2_6	BNC2	0	9	0	1	0	0	47	30	0
sgHSH2D_3	HSH2D	61	103	146	14	1	0	128	114	64
sgRBBP8_2	RBBP8	0	68	4	0	1	0	25	11	0
sgSNRPN_10	SNRPN	0	0	3	0	0	0	4	11	0
sgGCFC2_1	GCFC2	109	56	20	37	98	167	205	207	96
sgDEK_6	DEK	0	0	0	0	0	0	1	1	0
sgPTPRR_9	PTPRR	28	35	60	6	0	0	52	69	58
sgDECR1_7	DECR1	14	292	280	15	99	0	144	122	54
sgEXOSC1_6	EXOSC1	28	0	8	2	0	0	55	78	0
sgRPS10_19	RPS10	0	0	4	0	0	0	6	21	0
sgTRA2B_8	TRA2B	0	0	0	0	0	0	11	20	0
sgREPIN1_4	REPIN1	0	0	2	0	0	0	22	4	0
sgINCA1_8	INCA1	1	15	105	22	8	0	98	57	0
sgREXO4_2	REXO4	530	56	13	145	764	97	331	303	716
sgPCNT_1	PCNT	41	3	61	1	166	2	18	17	0
sgRPL19_9	RPL19	9	0	5	4	0	0	18	96	0
sgSASS6_2	SASS6	0	4	0	0	0	0	11	34	0
sgRRAGD_6	RRAGD	27	32	22	10	19	66	116	83	112
sgRNGTT_3	RNGTT	1	43	0	166	26	0	129	32	212
sgCCNL2_9	CCNL2	0	1	0	1	0	1	42	59	222
sgTCEAL5_1	TCEAL5	0	0	5	4	1	18	53	55	16
sgALOX5AP_2	ALOX5AP	10	0	0	0	0	0	63	41	0
sgCSRNP2_10	CSRNP2	572	1154	7	649	7	3	219	193	104
sgZBTB18_4	ZBTB18	91	135	76	1	0	0	126	178	78
sgKIAA1211_2	KIAA1211	1	0	0	0	0	0	1	0	0
sgRPL11_25	RPL11	0	0	0	1	0	13	46	70	0
sgCIRH1A_7	CIRH1A	122	31	19	20	48	0	224	204	0
sgMED29_2	MED29	0	36	43	3	157	3401	123	31	0
sgRPL19_8	RPL19	0	2	0	0	0	0	33	0	0
sgCDC45_7	CDC45	0	75	2	0	187	13	108	67	66
sgCCT5_2	CCT5	0	0	5	11	27	0	89	83	0
sgHAUS8_4	HAUS8	0	0	0	0	0	0	103	23	0
sgZSCAN32_3	ZSCAN32	10	0	145	3	36	6	99	105	260
sgANXA11_3	ANXA11	73	1	0	0	6	52	24	23	0
sgSPIB_9	SPIB	57	0	0	9	1711	2	57	59	8
sgPEX14_3	PEX14	43	193	5	7	37	4	114	62	108
sgPAX6_9	PAX6	5	453	0	0	4	0	64	80	52
sgPTPN6_8	PTPN6	173	102	20	0	86	0	174	372	70
sgTENM1_4	TENM1	150	32	1	0	0	0	54	62	0
sgMYCBP2_9	MYCBP2	8	0	16	27	32	2264	48	145	0
sgHDAC8_4	HDAC8	0	5	0	0	83	0	25	37	0
sgDUSP7_3	DUSP7	12	40296	459	209	566	37	242	535	0
sgSOD1_5	SOD1	127	126	39	8	96	1	134	157	262
sgUBR4_4	UBR4	0	8	0	0	28	9	108	121	152
sgFOXR1_1	FOXR1	4	61	4	942	29	24	179	502	0
sgAFMID_5	AFMID	4	32	21	73	0	0	47	43	0
sgWIZ_7	WIZ	0	0	0	0	10	0	22	136	0
sgRSRC1_9	RSRC1	3	13	1	402	0	530	100	175	0
sgCDCA7_10	CDCA7	624	60	1	73	242	398	218	227	340
sgPHIP_2	PHIP	9	49	98	68	3	5	140	128	6
sgPARD3_9	PARD3	13	10	0	0	1	0	92	242	70
sgRBM27_1	RBM27	7	10	88	102	108	0	150	114	100
sgKLHL4_4	KLHL4	2	45	390	3	131	3	106	198	78
sgTEX19_6	TEX19	6	29	18	0	118	0	152	55	166
sgSPATA13_8	SPATA13	0	3	82	71	318	4	99	259	106
sgZBTB14_6	ZBTB14	4364	81	472	34	59	1	108	205	32
sgSMARCA1_1	SMARCA1	220	24	25	2	52	0	207	151	224
sgGTF3C5_3	GTF3C5	7	11	5	0	0	0	9	127	56
sgCALML6_2	CALML6	65	1035	1	22	100	2	330	177	222
sgCHRAC1_10	CHRAC1	297	106	0	21	2	0	93	365	34
sgRBM27_2	RBM27	1	0	0	0	0	0	50	0	62
sgSRP54_2	SRP54	194	65	323	1119	19	6	177	285	42
sgRPS17_18	RPS17	238	0	44	0	3	1	138	63	32
sgDAZL_7	DAZL	6	0	1	13	0	96	71	95	14
sgFEM1B_8	FEM1B	0	0	0	0	0	0	9	26	0
sgALG2_9	ALG2	7	43	4	44	26	1	132	18	46
sgTEF_3	TEF	254	41	26	52	76	7	324	219	268
sgARX_4	ARX	105	38	12	182	6	72	360	234	290
sgRASGRP4_7	RASGRP4	104	126	4738	264	474	112	394	533	228
sgCASP8_7	CASP8	27	2	0	39	31	0	121	285	384
sgAKAP8L_5	AKAP8L	0	246	440	4	2	0	51	43	64
sgPMCH_2	PMCH	76	57	63	11	6	15	223	257	172
sgCARD8_9	CARD8	0	0	5	0	0	1	49	1	6
sgEMX2_3	EMX2	7	0	90	340	3	5	151	141	66
sgDLST_4	DLST	0	10	12	0	0	28	33	25	0
sgTHRB_5	THRB	5	215	65	76	52	19	171	146	292
sgPIP4K2A_10	PIP4K2A	475	58	242	444	2	2	251	75	124
sgACLY_8	ACLY	0	114	0	0	3	0	13	68	96
sgMBD1_9	MBD1	131	136	131	2	2	751	34	121	0
sgMIF4GD_4	MIF4GD	0	0	0	0	0	0	30	52	8
sgHACE1_3	HACE1	0	22	0	24	1126	2	56	34	0
sgEXOSC4_3	EXOSC4	0	257	630	90	9	2	136	322	138
sgNUGGC_2	NUGGC	1547	6	3	1	39	138	105	44	0
sgSOX11_7	SOX11	0	0	0	0	443	0	27	14	0
sgPOLR3K_1	POLR3K	0	0	17	0	0	0	43	78	74
sgXRCC5_1	XRCC5	14	14	0	0	5	0	310	158	32
sgPIFO_6	PIFO	0	13	4	306	0	0	54	26	6
sgRPL29_16	RPL29	29	8	1	52	12	0	80	125	0
sgHPGDS_1	HPGDS	0	9	71	0	26	3	118	189	22
sgTIAF1_5	TIAF1	3	293	88	2	4	20	190	423	6
sgPOLE4_7	POLE4	66	3018	22	64	33	12	225	144	208
sgXPO6_8	XPO6	30	461	3	2	44	1	73	97	122
sgSPIRE1_5	SPIRE1	0	3	28	36	0	3	75	107	58
sgMED11_9	MED11	0	0	0	0	0	0	86	4	0
sgCBX6_7	CBX6	12	35	10	11	33	26	164	183	284
sgIP6K3_10	IP6K3	18	0	24	214	0	0	23	15	90
sgGTPBP10_5	GTPBP10	13	46	79	46	77	8	150	116	100
sgHINFP_7	HINFP	0	0	0	0	0	0	1	0	0
sgTAF10_4	TAF10	0	6	0	233	26	0	86	85	44
sgMAB21L2_10	MAB21L2	90	0	68	228	23	16	177	244	188
sgTERF2IP_6	TERF2IP	0	26	0	0	1	191	50	158	0
sgCABP1_10	CABP1	34	461	4	0	53	22	192	118	162
sgPRX_6	PRX	0	281	36	12	6	16	115	240	116
sgSALL4_1	SALL4	0	135	10	9	2	49	62	62	426
sgSUDS3_5	SUDS3	0	0	0	0	0	0	11	5	0
sgGORASP2_1	GORASP2	0	10	0	0	0	0	33	0	0
sgTRIM63_2	TRIM63	0	0	0	0	0	0	39	39	0
sgELL2_10	ELL2	0	2	0	0	0	0	22	82	0
sgWIPF3_2	WIPF3	6	221	6	0	0	0	157	201	14
sgNF2_5	NF2	0	281	32	26	1	0	114	92	154
sgMAF1_10	MAF1	6	9	53	3	0	38	58	128	54
sgPAPD4_6	PAPD4	9	0	4	41	1010	0	64	104	14
sgCCNC_8	CCNC	0	5	5	0	0	0	17	25	0
sgHNRNPA0_10	HNRNPA0	0	0	0	0	14	0	51	46	0
sgCRCP_2	CRCP	0	0	36	1	0	28	52	166	0
sgRPL7A_18	RPL7A	1	0	109	0	0	22	31	26	0
sgEBF1_10	EBF1	2	22	1	0	0	1	137	126	68
sgSHISA5_6	SHISA5	0	18	0	0	8	0	14	0	0
sgC2CD4B_5	C2CD4B	28	1	130	9	0	70	97	147	72
sgDPH3_10	DPH3	0	1	9	0	0	0	58	15	84
sgADARB2_7	ADARB2	313	286	186	84	991	14	229	260	168
sgFOXO4_10	FOXO4	2	4	994	258	53	0	83	79	0
sgCDAN1_8	CDAN1	488	62	502	6237	227	142	426	414	310
sgCMTM2_9	CMTM2	21	39	47	3	60	0	108	121	150
sgMIF4GD_2	MIF4GD	253	31	6	32	276	2	182	308	80
sgRPS6_18	RPS6	0	0	0	0	0	0	14	0	62
sgNCOR1_3	NCOR1	0	53	2	284	1	3	115	118	66
sgMEOX1_9	MEOX1	170	58	13	45	0	7	177	59	190
sgPHF19_1	PHF19	0	0	230	5	0	0	15	61	92
sgTAF1C_7	TAF1C	0	34	14	2	0	0	107	93	0
sgSF3A2_5	SF3A2	41	8	48	27	0	0	159	69	88
sgUSP48_9	USP48	145	11	38	117	61	0	123	145	88
sgSENP7_10	SENP7	5	0	7	193	0	249	36	81	0
sgDUSP8_1	DUSP8	0	3	0	0	0	15	69	27	0
sgHGF_8	HGF	0	0	1845	4	1	0	22	57	8
sgL3MBTL3_6	L3MBTL3	681	44	180	304	488	13	240	621	226
sgPOMP_2	POMP	109	0	711	117	0	8	92	85	8
sgMYC_10	MYC	0	0	0	0	0	0	5	0	0
sgCFL2_1	CFL2	0	0	17	0	0	6	32	21	0
sgIPO5_10	IPO5	0	0	0	0	0	0	2	0	0
sgMAGEA10_8	MAGEA10	34	25	194	9	11	0	159	208	232
sgPIAS1_9	PIAS1	0	91	3	1	1	0	69	16	18
sgNFKBIB_10	NFKBIB	1	1	240	19	6	2	162	149	176
sgTIAF1_8	TIAF1	2161	382	1366	43	61	23	252	160	118
sgTCF15_4	TCF15	124	43	277	507	85	2	247	206	88
sgCSTF2T_6	CSTF2T	65	67	135	185	55	0	183	240	98
sgIRF2BP2_8	IRF2BP2	1	159	1272	14	5	71	77	26	68
sgGPBP1L1_10	GPBP1L1	418	488	313	2244	283	42	560	397	394
sgURI1_6	URI1	25	4	51	148	75	13	161	318	186
sgFBXO31_10	FBXO31	0	0	0	0	0	0	5	6	0
sgHIF3A_4	HIF3A	320	37	101	33	30	175	230	347	244
sgSENP1_8	SENP1	0	389	1	18	42	0	154	189	278
sgCPM_9	CPM	12	2	0	69	0	0	19	13	8
sgTUT1_8	TUT1	0	0	8	30	0	4	126	90	20
sgNEDD4L_5	NEDD4L	3	6	614	10	0	0	89	98	2
sgSCAI_8	SCAI	179	1863	17	84	34	14	123	80	110
sgHOXD8_2	HOXD8	6	1	0	0	0	0	112	50	278
sgSRRT_8	SRRT	29	209	991	970	1555	541	269	397	324
sgTBC1D1_8	TBC1D1	56	63	82	253	16	1	170	220	244
sgGAS2_7	GAS2	0	0	0	0	0	0	2	0	0
sgCLU_4	CLU	0	6	32	6	0	0	62	111	18
sgPSMD2_3	PSMD2	113	443	9	0	4	0	111	46	0
sgCCT2_8	CCT2	8	133	0	1	0	0	27	2	26
sgEIF4A3_5	EIF4A3	0	0	0	0	0	0	15	1	0
sgEIF4EBP1_4	EIF4EBP1	19	457	48	2	9	4	100	167	46
sgTSC22D4_6	TSC22D4	0	40	6	7	0	0	29	12	52
sgRPL10_23	RPL10	17	9	53	21	0	17	69	35	0
sgAIMP2_2	AIMP2	1	17	5	0	41	0	199	260	196
sgRFXANK_6	RFXANK	0	8	0	16	0	0	101	112	0
sgUCHL1_9	UCHL1	27	121	4	2	108	2	163	218	50
sgGPKOW_1	GPKOW	392	33	6	82	0	0	116	59	22
sgNCLN_3	NCLN	177	506	270	211	47	208	485	358	500
sgSAMD4B_2	SAMD4B	46	122	22	54	2	14	331	416	270
sgNLRP5_6	NLRP5	4	10	0	13	0	74	49	73	0
sgACSL6_5	ACSL6	0	0	5	0	0	10	76	15	50
sgLEO1_1	LEO1	13	21	586	1	1	0	131	168	106
sgBCL6B_10	BCL6B	973	2066	37	511	29	7	264	306	198
sgKLF9_7	KLF9	0	0	2	0	0	4	48	62	82
sgDPH3_1	DPH3	2	342	3	11	1695	2863	110	138	48
sgCDC73_7	CDC73	0	3	0	0	0	0	29	15	0
sgRAB11FIP4_7	RAB11FIP4	0	0	7	0	29	0	46	36	0
sgSEC24C_9	SEC24C	49	233	95	187	20	4	367	332	146
sgGTF2A1L_2	GTF2A1L	370	0	560	40	5	5	100	68	0
sgCRYBA1_9	CRYBA1	243	44	0	0	0	133	87	125	258
sgPSIP1_10	PSIP1	49	0	4	0	0	0	5	148	0
sgTFAP2B_9	TFAP2B	117	618	52	130	32	58	323	299	236
sgCDC14A_4	CDC14A	0	7	10	0	0	0	20	21	30
sgCPSF4_6	CPSF4	5	20	0	1	33	0	65	10	0
sgRRAGB_6	RRAGB	81	134	187	11	156	0	200	164	124
sgNFIX_9	NFIX	2	35	79	0	4	11	57	98	0
sgRBPJL_9	RBPJL	33311	254	1	14	27	71	123	190	6
sgFOXC2_2	FOXC2	453	164	56	18	4	0	86	71	2
sgRPL10A_2	RPL10A	8	0	0	0	11	1	12	17	0
sgTHRAP3_10	THRAP3	0	1	0	24	2	2784	98	149	18
sgCPM_4	CPM	170	50	238	45	81	0	183	181	34
sgPRDM14_8	PRDM14	55	4	0	0	0	118	97	75	0
sgNFX1_8	NFX1	27	4832	35	170	526	25	312	402	114
sgXRCC6_8	XRCC6	0	0	28	0	0	0	21	28	0
sgPTPN13_8	PTPN13	463	0	71	23	2	0	62	118	54
sgSERF2_9	SERF2	197	5	29	230	78	10	400	346	422
sgMVP_5	MVP	59	28	15	1	25	0	105	287	28
sgSLFN5_10	SLFN5	75	7865	1211	38	458	38	266	252	158
sgACTL6A_8	ACTL6A	0	11	26	18	17	5	95	261	64
sgNEMF_10	NEMF	2	53	16	33	2	79	178	153	170
sgINSM1_5	INSM1	12	14	589	257	689	1	170	117	288
sgGOLIM4_6	GOLIM4	41	0	45	0	1193	0	167	92	264
sgFANCI_6	FANCI	142	18	25	0	60	0	152	126	190
sgDUSP10_3	DUSP10	15	39	3	0	0	0	37	63	0
sgANAPC11_9	ANAPC11	0	0	22	0	0	0	20	1	0
sgEHF_8	EHF	0	0	121	10	1	0	12	0	0
sgFAF1_1	FAF1	0	44	12	0	467	49	71	30	140
sgRPS9_42	RPS9	0	0	163	0	0	0	11	1	0
sgPOLR1B_6	POLR1B	0	0	0	0	0	4	14	10	0
sgMORF4L2_5	MORF4L2	17	28	21	1	0	0	113	227	158
sgDYNC1LI1_5	DYNC1LI1	0	0	0	0	0	0	14	26	0
sgSRRT_10	SRRT	6	14	25	5	9	9	151	128	20
sgSMG7_7	SMG7	223	23	231	107	3	6	124	215	84
sgCENPQ_9	CENPQ	0	0	0	0	0	0	4	0	0
sgJHDM1D_7	JHDM1D	0	0	0	0	0	0	24	1	0
sgWWC1_1	WWC1	0	93	39	39	2	0	111	130	26
sgSNRPD2_10	SNRPD2	160	130	41	14	3	0	380	413	170
sgSLC9A3R2_1	SLC9A3R2	380	232	17	5	21	122	239	461	90
sgRGS7_7	RGS7	368	315	4	1163	246	0	251	202	254
sgNUP205_7	NUP205	2	0	6	17	0	19	86	82	66
sgLRRC10_2	LRRC10	59	26	572	273	4790	22	315	291	108
sgHOXA13_7	HOXA13	0	11	5	3	12	0	81	101	60
sgRPL35_12	RPL35	0	0	0	0	0	0	47	3	100
sgNSMCE2_1	NSMCE2	6	0	35	15	0	17	66	145	100
sgABCB8_6	ABCB8	223	65	82	487	16	0	212	431	136
sgTCF15_3	TCF15	9	102	88	0	2	0	100	86	42
sgGGNBP2_9	GGNBP2	0	2	0	12	0	0	42	11	0
sgCDT1_7	CDT1	0	68	0	0	0	0	49	17	6
sgDDX11_3	DDX11	0	0	38	0	0	0	7	3	0
sgSPTBN4_8	SPTBN4	0	12	204	5	0	0	38	40	0
sgTUBGCP6_1	TUBGCP6	0	7	0	2	3	36	24	23	0
sgPTOV1_7	PTOV1	74	59	94	293	20	30	346	298	336
sgSWAP70_5	SWAP70	3	118	185	40	137	87	263	455	146
sgACO2_1	ACO2	0	0	0	0	50	0	47	63	46
sgCENPB_2	CENPB	0	0	0	0	0	0	16	12	0
sgRNF216_8	RNF216	386	239	3	140	5	301	52	38	14
sgRPS11_11	RPS11	0	2	0	0	0	0	40	0	0
sgRGS10_4	RGS10	3	103	5763	33	11	0	214	200	92
sgRPS25_18	RPS25	0	2	0	38	0	0	68	102	2
sgNAA35_10	NAA35	52	15	336	25	922	80	221	208	192
sgBMS1_3	BMS1	1	0	0	0	0	0	4	0	50
sgPTHLH_3	PTHLH	587	91	201	202	162	3	386	256	522
sgNR5A2_5	NR5A2	2405	25	8	6	1	12	204	406	374
sgRBMXL1_3	RBMXL1	0	0	0	0	0	22	7	13	0
sgRBBP5_8	RBBP5	30	128	857	416	11	0	210	75	132
sgINCA1_4	INCA1	0	0	12	0	0	0	9	6	164
sgKLF3_2	KLF3	0	0	0	0	0	0	15	6	0
sgXRRA1_2	XRRA1	190	26	6	3	1	50	136	135	42
sgHRSP12_7	HRSP12	3	0	185	0	234	1	61	84	224
sgLHX6_8	LHX6	12	111	4	10	1996	0	79	83	86
sgWRB_9	WRB	0	3308	43	471	76	104	287	456	246
sgBORA_6	BORA	0	175	0	0	22	2	36	11	0
sgARID3B_10	ARID3B	18	13	83	6	54	14	108	109	0
sgNAV3_8	NAV3	47	7	258	73	235	3344	241	395	220
sgCEP97_5	CEP97	160	6	5	7	83	4	56	105	40
sgPSMD4_9	PSMD4	0	1	264	9	0	7	53	29	0
sgTRIM71_1	TRIM71	4	3	19	25	0	0	41	63	26
sgPTCHD2_7	PTCHD2	0	0	5	0	0	0	11	10	40
sgCENPP_7	CENPP	0	0	22	3	7	583	53	71	310
sgCBFA2T3_4	CBFA2T3	1	82	35	5	58	0	101	113	130
sgTSEN2_4	TSEN2	7	1864	61	73	47	4	380	565	172
sgTPPP_6	TPPP	79	4	0	2	0	0	41	61	138
sgNOVA2_2	NOVA2	0	31	87	0	27	0	45	88	42
sgFOXJ1_2	FOXJ1	0	225	1	1	0	0	28	42	6
sgNRIP2_3	NRIP2	0	14	0	11564	1	7	116	91	82
sgSAC3D1_6	SAC3D1	0	169	20	0	1	0	69	173	80
sgTWISTNB_4	TWISTNB	36	0	4	14	0	0	50	25	60
sgVPS37C_7	VPS37C	56	20	0	14	0	0	197	106	58
sgGATAD1_7	GATAD1	261	972	2	3	10	0	193	186	150
sgUPF3B_7	UPF3B	129	21	0	0	14	20	82	142	28
sgBCCIP_3	BCCIP	0	35	5	4	7	0	73	22	132
sgDUSP4_9	DUSP4	0	2	0	506	0	104	50	32	112
sgRPL3_48	RPL3	0	1	1	0	0	39	52	13	0
sgPATZ1_4	PATZ1	0	89	0	748	0	0	47	22	0
sgNFKBID_7	NFKBID	9	113	3	8	3	0	84	87	124
sgELAVL1_6	ELAVL1	18	0	192	0	45	0	40	54	38
sgPDC_9	PDC	14	1131	1994	4	15	797	227	167	170
sgUFD1L_9	UFD1L	0	0	18	1	0	2	6	6	0
sgWWTR1_4	WWTR1	1	0	6	0	0	1	32	46	90
sgTBX5_4	TBX5	0	12	311	13	0	0	71	21	242
sgARHGAP35_7	ARHGAP35	0	6	38	209	2	1	218	167	112
sgDEF6_6	DEF6	0	0	12	0	57	0	117	171	252
sgSYCP3_10	SYCP3	0	0	0	1	48	0	29	5	120
sgNDN_7	NDN	1	62	2	35	1	64	103	108	0
sgGNAQ_9	GNAQ	0	0	0	0	0	0	14	17	0
sgHIST1H4A_7	HIST1H4A	6	11	97	523	0	0	162	133	44
sgUBE2D2_8	UBE2D2	0	481	0	0	3	25	22	22	0
sgHTATSF1_3	HTATSF1	1	0	4	0	0	0	76	47	0
sgDMRTC2_9	DMRTC2	22	0	13	36	102	7	107	72	26
sgATAD5_7	ATAD5	0	15	0	0	1	0	81	134	0
sgELL2_7	ELL2	0	81	1	0	8	0	9	35	44
sgPSMD3_1	PSMD3	65	0	0	0	0	4	24	74	0
sgLHX4_9	LHX4	42	326	206	7	2	197	97	150	104
sgCSRNP2_9	CSRNP2	33	2	1	12	0	12	72	132	78
sgDCP1A_10	DCP1A	129	145	19	16	53	0	212	116	48
sgPHC3_6	PHC3	15	73	12	778	12	4	195	63	40
sgSUPT3H_2	SUPT3H	29	19	58	53	0	0	142	187	246
sgAKAP13_7	AKAP13	6	43	103	97	14	6	244	296	296
sgUTP23_5	UTP23	0	0	0	0	0	4	7	3	0
sgSDAD1_10	SDAD1	57	0	18	2	0	0	82	19	20
sgGPSM1_6	GPSM1	11	0	65	3	701	227	145	98	72
sgPHF8_2	PHF8	0	0	13	0	0	0	9	1	0
sgACD_1	ACD	78	8	8	80	0	0	138	256	60
sgTOB2_1	TOB2	93	33	669	558	9	0	264	216	348
sgPHOX2B_8	PHOX2B	0	0	1	0	16	0	71	42	64
sgCLASRP_1	CLASRP	3	14	72	0	407	9	97	110	0
sgMGST1_6	MGST1	0	0	1	0	0	0	64	43	40
sgHMGN3_10	HMGN3	916	0	0	0	9	1	34	17	0
sgTET1_3	TET1	160	10	59	1802	149	148	240	452	318
sgITGAM_4	ITGAM	0	31	10	31	125	63	157	122	130
sgLGALS3_1	LGALS3	0	0	0	0	0	0	4	0	2
sgLRWD1_3	LRWD1	2	0	0	15	0	0	142	250	30
sgHOXA4_9	HOXA4	205	6	1521	275	96	874	368	426	318
sgCEP78_6	CEP78	0	0	0	0	1	0	28	2	2
sgE2F6_3	E2F6	152	0	33	51	0	163	78	67	42
sgSOX10_9	SOX10	51	1228	42	1	79	0	407	628	172
sgSATB1_3	SATB1	26	4	9	98	264	14	217	115	42
sgSUGP2_10	SUGP2	1	310	14	16	6	1	63	287	102
sgSEPT8_1	2017-09-08	32	0	0	1	4	0	70	192	24
sgIQGAP3_10	IQGAP3	0	4	0	0	0	0	19	60	0
sgMYBL2_9	MYBL2	0	5	15	0	20	0	106	43	168
sgMED24_7	MED24	33	0	46	0	0	0	16	61	0
sgGLIS2_3	GLIS2	0	38	0	0	8	0	26	7	0
sgNRL_4	NRL	109	10	0	1	2	1461	284	252	0
sgASB9_9	ASB9	49	11	169	145	112	0	190	253	188
sgNXT1_4	NXT1	7	9	5	0	30	259	133	287	168
sgPNO1_5	PNO1	485	9	0	1	1	8	36	94	0
sgOAS3_9	OAS3	0	114	9	676	20	3	144	175	286
sgTCF20_10	TCF20	4	19	384	161	2	20	99	213	0
sgRBM39_1	RBM39	24	0	15	0	0	12	84	7	24
sgATN1_9	ATN1	104	152	297	35	72	538	506	661	580
sgKIF14_4	KIF14	23	915	0	43	11	0	33	73	0
sgRPL3L_7	RPL3L	35	4	75	34	1265	348	197	177	386
sgZWINT_1	ZWINT	80	0	0	27	39	3	115	81	38
sgTBRG1_7	TBRG1	0	2	46	16	0	0	30	72	42
sgCRYAB_7	CRYAB	1	2	7	4	7	0	83	115	68
sgBCHE_2	BCHE	0	0	0	0	0	0	33	7	0
sgPIP4K2A_5	PIP4K2A	17	123	32	2	1	11	160	158	80
sgPGAM2_1	PGAM2	187	91	110	5	0	17	234	98	146
sgDDX23_10	DDX23	637	10	82	6	18	10	193	387	112
sgMAB21L1_2	MAB21L1	0	0	48	0	0	0	20	0	14
sgDGCR6_8	DGCR6	75	3	23	477	21	1	113	74	156
sgANKRD1_2	ANKRD1	1	11	5	310	25	0	83	86	70
sgMAPKAP1_9	MAPKAP1	0	0	0	0	0	0	9	1	0
sgKRR1_7	KRR1	0	18	0	0	0	0	43	36	266
sgMYOZ1_3	MYOZ1	24	897	41	327	61	21	334	414	234
sgXRN2_5	XRN2	52	152	93	235	1	217	136	85	216
sgFBXO31_4	FBXO31	278	0	0	0	0	149	10	8	0
sgBRPF3_5	BRPF3	0	0	44	0	0	0	22	0	0
sgMSMB_5	MSMB	141	51	9	19	0	2	110	249	156
sgAGAP2_1	AGAP2	73	10	0	0	0	0	63	40	68
sgREST_2	REST	308	38	2316	3	18	39	187	116	150
sgCHP1_6	CHP1	56	47	5	31	4	0	182	250	238
sgZMYND11_5	ZMYND11	52	4	44	661	1493	0	39	64	6
sgKIF13A_8	KIF13A	0	258	58	260	4	0	57	34	126
sgETV5_5	ETV5	109	21	43	2	11	1083	191	194	316
sgNR2F6_2	NR2F6	63	101	384	1009	103	3471	284	228	342
sgATXN7_8	ATXN7	38	0	0	839	12	0	68	114	20
sgMLL5_9	MLL5	0	2	0	0	0	0	12	28	0
sgAPEX2_5	APEX2	2	107	3	43	19	2	91	106	68
sgSLBP_1	SLBP	0	2	130	1	205	0	11	5	0
sgPRUNE2_5	PRUNE2	0	8	0	7	0	0	7	19	0
sgSRRT_4	SRRT	8	0	0	0	0	0	18	31	118
sgMYH6_4	MYH6	6	61	204	5	0	41	146	133	126
sgSIX3_5	SIX3	34	0	0	0	26	112	72	127	74
sgECSIT_1	ECSIT	21	215	116	3	3	1656	121	139	148
sgNELFA_8	NELFA	0	86	1	220	109	15	194	80	266
sgRPS18_12	RPS18	2	0	1	1	0	1383	26	50	6
sgPOLR1B_8	POLR1B	0	172	9	32	0	0	88	12	44
sgRNF7_3	RNF7	37	401	0	0	104	0	181	47	100
sgDMRTB1_10	DMRTB1	106	70	170	43	19	0	35	45	84
sgPOLD1_7	POLD1	0	2	0	1	0	0	10	3	0
sgSOX5_3	SOX5	130	355	12	104	4	34	206	115	0
sgIRX6_10	IRX6	1	10	8	2	0	1	80	151	0
sgRGS7BP_9	RGS7BP	1	56	10	164	94	1	274	209	276
sgTTLL10_9	TTLL10	0	49	0	0	0	0	22	53	92
sgSPATS2L_6	SPATS2L	0	0	0	0	0	0	4	0	0
sgAKNA_7	AKNA	74	80	1763	39	35	11	342	347	348
sgATOH8_7	ATOH8	416	0	0	11	80	1	42	10	80
sgUSP36_6	USP36	7	5	3	49	107	3	44	165	114
sgARGFX_5	ARGFX	0	10	2	3	1	7	138	161	76
sgMEIS2_7	MEIS2	0	38	18	2	0	0	92	152	0
sgCOMMD1_4	COMMD1	0	1	0	497	0	0	37	12	0
sgKRT8_5	KRT8	9	92	15	4	4076	385	178	126	102
sgSMURF1_3	SMURF1	39	241	156	6	8	223	193	243	232
sgCELF2_1	CELF2	11	103	53	13	39	0	142	171	6
sgCAV2_7	CAV2	1	26	145	6	17	5	81	76	212
sgSMYD3_6	SMYD3	15	216	5	850	142	2	180	291	86
sgEGR3_3	EGR3	3	0	0	0	0	0	39	32	0
sgRB1_9	RB1	0	0	314	0	0	0	47	96	36
sgGEMIN2_2	GEMIN2	62	0	0	0	0	1	89	175	146
sgDHCR24_9	DHCR24	2	13	0	2	5103	0	29	6	0
sgLDOC1_3	LDOC1	1050	300	182	16	11	0	469	474	490
sgFABP7_9	FABP7	0	0	0	0	0	0	8	0	0
sgLRRC59_2	LRRC59	7	22	0	0	5	25	105	172	10
sgPSEN1_1	PSEN1	14	0	34	11	112	0	71	253	140
sgERG_8	ERG	0	0	0	30	154	0	62	132	0
sgCRK_7	CRK	80	54	20	526	306	378	376	411	166
sgFANCG_7	FANCG	0	2850	9	0	152	0	34	56	48
sgGTF3C5_8	GTF3C5	0	8	16	0	725	0	56	150	0
sgTRIM7_1	TRIM7	4	4	542	1	37	19	195	232	340
sgFANCD2_8	FANCD2	679	12	12	0	2	0	38	139	18
sgRPL6_30	RPL6	31	0	44	0	0	0	36	13	28
sgRFWD3_9	RFWD3	0	0	635	1	0	0	63	27	0
sgMYH9_4	MYH9	0	0	0	0	0	0	10	28	0
sgASZ1_4	ASZ1	3	6	0	6	2391	780	61	24	20
sgSOX3_9	SOX3	0	0	0	6	1	0	104	243	0
sgCLDN19_6	CLDN19	16	0	3	4	1	0	18	5	266
sgPSMD9_1	PSMD9	0	0	0	0	0	0	12	7	0
sgBRWD1_10	BRWD1	0	0	0	2	0	0	8	24	0
sgGATA4_6	GATA4	0	0	0	120	1545	2	89	178	0
sgTAF11_10	TAF11	1	0	0	0	0	0	1	2	0
sgKDM1A_6	KDM1A	31	68	4	6	11	2	167	168	152
sgPARD6B_9	PARD6B	0	0	0	0	0	0	7	0	0
sgPOLE3_4	POLE3	0	3	704	20	7	475	68	44	80
sgPGBD1_9	PGBD1	0	0	0	0	0	0	7	8	0
sgFADS1_3	FADS1	0	0	5	0	97	0	33	21	0
sgADRM1_1	ADRM1	0	0	0	0	8	0	103	60	132
sgNOM1_1	NOM1	309	9	39	1207	9	1	134	280	222
sgPRRX2_10	PRRX2	10	63	99	91	600	3	288	392	34
sgNPEPPS_8	NPEPPS	1	0	74	0	1	0	34	73	0
sgKIF23_1	KIF23	10	5	72	8	89	218	135	206	90
sgMIS18BP1_9	MIS18BP1	0	0	1	0	0	0	10	5	0
sgRPS3A_16	RPS3A	0	0	0	0	0	0	11	8	0
sgDPH3_6	DPH3	62	47	20	66	1	19	59	42	64
sgUSP49_10	USP49	6	5	0	5	6	5	102	78	184
sgNOP56_10	NOP56	0	2	21	0	0	0	60	8	0
sgGCHFR_10	GCHFR	20	0	0	22	26	65	42	5	0
sgANKRD32_5	ANKRD32	24	33	235	18	0	0	137	96	182
sgRRAGC_1	RRAGC	4	20	36	15	434	0	279	225	510
sgCTDSP1_7	CTDSP1	35	147	127	9130	344	504	458	777	376
sgKDM3A_6	KDM3A	42	17	61	85	14	107	285	182	34
sgISL2_10	ISL2	174	24	15	27	18	6	127	149	80
sgPTOV1_1	PTOV1	360	384	444	8	3	1	157	99	66
sgTAF7L_10	TAF7L	14	1489	345	1701	2856	189	461	811	698
sgRPL4_31	RPL4	62	78	5	0	2	0	74	50	174
sgTSPYL4_2	TSPYL4	29	51	1	1	1	4	60	137	16
sgDMRT1_4	DMRT1	4	16	15	3	1	0	141	276	120
sgMPHOSPH6_9	MPHOSPH6	0	0	0	1	0	0	23	32	0
sgPKP3_8	PKP3	480	179	78	37	167	5	648	521	340
sgBRCA1_1	BRCA1	2	0	0	0	0	0	29	164	14
sgGTF3C6_6	GTF3C6	24	886	66	53	64	39	275	137	424
sgTRNP1_4	TRNP1	0	11	5	1	18	1253	72	96	204
sgRBM22_7	RBM22	212	371	12	3	11	342	178	158	122
sgSYNCRIP_8	SYNCRIP	0	1	6	0	0	0	14	9	0
sgSAP30BP_1	SAP30BP	0	60	4	0	53	0	118	7	56
sgSYNE3_4	SYNE3	0	6	54	0	32	0	18	32	24
sgKDM4A_7	KDM4A	0	42	18	1	0	2	116	115	142
sgTUBB4A_7	TUBB4A	0	941	7	1	13	0	62	82	22
sgLUC7L2_4	LUC7L2	24	80	2279	4275	3	53	191	80	66
sgFBXO43_3	FBXO43	0	0	0	0	0	0	5	10	0
sgPLEKHF1_5	PLEKHF1	1	67	10	2	0	0	182	285	224
sgRBAK_1	RBAK	0	0	31	0	1060	14	13	15	0
sgMAP2_8	MAP2	0	0	0	0	0	11	28	39	118
sgMRPS23_9	MRPS23	0	2	3	5	0	0	26	158	0
sgMBD3_2	MBD3	5	1	12	26	563	0	137	152	100
sgNPEPPS_3	NPEPPS	795	631	1804	3	10	33	112	81	56
sgSUN1_7	SUN1	7	21	73	98	0	5	149	188	126
sgMNF1_6	MNF1	1283	8	154	320	13	14	119	114	50
sgANKRD6_1	ANKRD6	10	2836	1	10	20	66	126	84	206
sgSCRT2_5	SCRT2	1	3	27	0	8	2	60	88	0
sgOTUD7A_9	OTUD7A	0	3	14	26	0	1	15	60	170
sgSP8_4	SP8	85	56	1325	273	5	93	237	145	326
sgOIP5_7	OIP5	0	0	0	0	0	0	26	6	0
sgLIMD1_7	LIMD1	0	6	0	10	0	0	22	4	0
sgRBM38_8	RBM38	74	236	232	1	57	17	64	82	72
sgHDGFRP2_9	HDGFRP2	0	0	0	10	0	0	79	63	36
sgUBE2N_7	UBE2N	63	130	80	0	2	0	155	77	54
sgRUVBL2_10	RUVBL2	0	53	0	3	18	6	200	55	122
sgBAZ1A_3	BAZ1A	3	0	0	0	5	0	36	8	0
sgKLF6_3	KLF6	0	2	2	3	484	0	31	42	12
sgRPL34_4	RPL34	0	9	1	4617	25	3	100	78	40
sgPBX3_6	PBX3	0	17	52	1	8	0	9	32	2
sgRRAGA_8	RRAGA	62	618	1284	26	5	9	215	411	100
sgRPL10_16	RPL10	0	0	0	0	0	3	84	277	6
sgDDX25_3	DDX25	7	0	18	1	0	31	32	229	0
sgEP300_6	EP300	27	3	14	27	0	12	150	99	106
sgTFE3_1	TFE3	6	295	241	410	41	18	277	527	58
sgNFKB1_6	NFKB1	60	0	0	0	0	0	12	4	0
sgDPF3_4	DPF3	0	26	44	483	109	20	182	230	276
sgMPHOSPH8_1	MPHOSPH8	40	2	118	359	10	2	131	118	26
sgRBM5_1	RBM5	0	59	0	0	1	0	54	39	44
sgNR2C2AP_9	NR2C2AP	60	4	126	51	1	97	184	168	80
sgDLD_4	DLD	4	0	0	0	0	0	49	153	0
sgRBFOX2_1	RBFOX2	0	16	9	19	5	6	121	362	0
sgRPL19_32	RPL19	0	0	1	158	114	77	82	16	66
sgPHF2_5	PHF2	225	0	2	82	0	1	105	287	66
sgSMAD6_7	SMAD6	6	0	39	1	0	0	95	148	134
sgEIF3K_2	EIF3K	15	190	9	0	122	8	197	89	228
sgMLLT6_10	MLLT6	3	0	0	2	0	0	41	31	0
sgTRIM7_4	TRIM7	6	4	10	11	3	1229	184	185	88
sgNOC4L_8	NOC4L	0	0	213	14	4	752	62	6	0
sgCDT1_2	CDT1	0	0	2	3	0	0	87	36	2
sgPOLQ_1	POLQ	0	5	6	0	17	0	25	3	70
sgCEP350_4	CEP350	1	0	0	4580	27	0	26	24	76
sgRNF13_4	RNF13	0	15	0	0	2	5	84	225	156
sgPHACTR1_1	PHACTR1	0	0	828	59	12	0	10	29	0
sgSOCS7_7	SOCS7	16	7	4769	265	147	7	290	208	174
sgCHD8_9	CHD8	63	0	318	0	0	0	81	86	74
sgITGB1BP1_7	ITGB1BP1	15	153	68	8	5	0	105	141	22
sgNSFL1C_7	NSFL1C	19	13	0	0	8	0	63	119	0
sgRPS2_38	RPS2	0	79	181	12	2	0	116	52	278
sgCPSF2_1	CPSF2	3	474	1	19	2	3179	73	118	92
sgRHOXF1_10	RHOXF1	25	13	5	9	2710	91	106	117	104
sgACTR5_8	ACTR5	0	43	0	1	1	0	55	59	44
sgRPS24_35	RPS24	1	0	3	1	0	0	53	17	0
sgDHX8_2	DHX8	66	124	3	0	1	55	85	12	0
sgCCNL1_6	CCNL1	382	55	56	72	11	19	220	148	178
sgRBM17_3	RBM17	0	4	104	4	0	0	57	44	26
sgFGD1_9	FGD1	0	7	1	0	1	0	18	38	114
sgHDAC9_2	HDAC9	0	0	0	0	0	0	6	56	0
sgPOLI_10	POLI	71	52	588	267	136	483	263	227	374
sgMDFI_10	MDFI	54	92	0	38	960	0	97	137	56
sgSAP30_7	SAP30	92	72	7	0	40	3	218	72	0
sgGNL3L_7	GNL3L	103	45	153	46	246	22	498	726	634
sgEXOSC3_5	EXOSC3	0	0	45	3	0	15	114	214	0
sgMOCS1_4	MOCS1	5	169	141	76	222	3	166	563	244
sgSENP1_7	SENP1	3	2	1085	0	0	0	141	59	64
sgSH2B1_1	SH2B1	100	13	71	86	528	0	148	203	326
sgMEIOB_6	MEIOB	37	37	0	113	0	0	54	27	64
sgKIF11_7	KIF11	0	5	71	0	3	0	85	47	282
sgMTMR3_2	MTMR3	4	57	776	34	1432	0	350	652	254
sgCPSF3_1	CPSF3	1	0	2	51	0	380	45	57	40
sgGSPT1_8	GSPT1	1	0	0	0	0	0	1	8	0
sgCREBZF_4	CREBZF	34	16	91	6	219	0	74	104	102
sgPATZ1_10	PATZ1	0	0	0	0	0	0	6	0	0
sgGORASP1_4	GORASP1	5	0	0	0	1	1	15	4	0
sgMYB_2	MYB	0	0	0	4	0	0	22	53	0
sgCAV2_6	CAV2	1	2	98	1	5	0	58	106	100
sgRARA_5	RARA	5	8	658	2	0	3	129	226	0
sgHTT_8	HTT	9	0	0	0	0	0	13	5	0
sgFOXP4_4	FOXP4	4	1	240	68	0	0	181	156	176
sgRBM4_10	RBM4	0	0	2	0	0	18	44	228	58
sgHNRNPUL2_7	HNRNPUL2	713	93	28	65	0	73	137	182	224
sgPKP3_2	PKP3	5	57	45	4	13	85	178	246	302
sgPAX5_10	PAX5	0	4	14	29	5	275	108	25	36
sgFCF1_7	FCF1	253	3	138	2	5	0	84	33	0
sgTNFAIP3_3	TNFAIP3	0	0	0	0	0	0	4	0	0
sgSETD6_8	SETD6	0	513	4	9	22	43	189	97	88
sgCUZD1_9	CUZD1	0	0	0	0	164	0	17	18	0
sgSUV39H2_2	SUV39H2	1	23	0	12	43	0	58	117	48
sgSLC25A22_9	SLC25A22	24	39	0	41	1	64	68	150	0
sgDNTTIP2_5	DNTTIP2	4	16	140	8	0	23	124	142	38
sgJHDM1D_2	JHDM1D	0	0	0	23	521	0	99	64	150
sgRSF1_8	RSF1	242	15	168	13	66	22	135	222	166
sgGIMAP4_5	GIMAP4	39	9	29	148	100	34	132	117	270
sgARHGAP4_5	ARHGAP4	131	59	363	28	355	168	363	510	378
sgPPM1E_4	PPM1E	0	10	0	0	0	0	15	5	0
sgAPLP2_2	APLP2	13	291	275	7	0	0	82	103	152
sgLHX1_5	LHX1	24	57	151	536	51	309	212	213	96
sgRPL3_21	RPL3	17	69	10	0	4	0	65	44	0
sgPLIN2_1	PLIN2	18	27	33	25	150	0	194	178	20
sgPPP2R2D_3	PPP2R2D	0	1	0	0	7	0	28	1	0
sgFERMT2_6	FERMT2	14	382	1523	273	3234	37	356	254	246
sgHIVEP1_7	HIVEP1	0	0	0	0	0	1	3	0	0
sgTWIST1_6	TWIST1	0	10	0	3	0	0	9	8	0
sgPOLA2_3	POLA2	0	0	0	0	17	0	76	13	0
sgS100A9_2	S100A9	0	6	0	0	0	4	71	210	16
sgNCAPD2_10	NCAPD2	0	0	1	0	0	0	12	39	54
sgELAVL1_2	ELAVL1	505	1053	150	829	295	644	509	665	138
sgSYCE2_3	SYCE2	52	0	1	85	0	1	113	41	0
sgGNPTAB_5	GNPTAB	106	11	37	2	2	8	122	127	22
sgFOXQ1_1	FOXQ1	20	0	1	9787	0	38	35	45	80
sgRPS11_17	RPS11	1	20	14	47	0	1	94	300	70
sgDIEXF_6	DIEXF	9	0	0	0	0	0	39	3	46
sgMYBL2_5	MYBL2	0	0	137	0	1	0	25	19	0
sgTFAP4_4	TFAP4	0	0	0	0	0	0	16	12	10
sgPHF17_5	PHF17	38	64	37	0	1	0	46	103	0
sgRPL37A_10	RPL37A	0	6	0	0	0	0	6	4	0
sgSMARCD3_7	SMARCD3	0	0	0	0	0	0	4	0	0
sgPYGO1_8	PYGO1	0	0	20	0	5	24	71	125	0
sgCKAP2_7	CKAP2	0	0	0	0	0	0	32	103	0
sgRPL13A_19	RPL13A	0	0	0	0	0	0	11	8	0
sgMXI1_8	MXI1	0	130	0	0	2	0	33	15	0
sgQKI_5	QKI	0	0	0	0	1	239	11	32	0
sgNPM3_6	NPM3	5	42	0	0	8	0	142	44	172
sgTAF6_8	TAF6	779	90	92	77	184	100	188	114	274
sgRPL37A_3	RPL37A	14	6	5	85	0	0	178	52	0
sgHIF3A_5	HIF3A	0	45	31	9	130	1	89	448	90
sgDYX1C1_4	DYX1C1	14	246	342	182	11	0	186	698	46
sgDAB2_1	DAB2	5	0	1	0	0	0	22	20	0
sgRPS10_38	RPS10	2	0	12	0	12	0	16	92	48
sgPBRM1_2	PBRM1	0	4	120	0	6	0	31	29	0
sgTCF19_6	TCF19	14	12	73	30	0	27	117	119	196
sgMECP2_8	MECP2	15766	0	0	2	5	13	70	70	66
sgNDRG2_7	NDRG2	3	48	58	39	11	357	75	62	96
sgRNF111_4	RNF111	14	0	71	13	0	2	128	122	110
sgAKIP1_7	AKIP1	0	1	0	0	0	32	57	24	0
sgMEIS3_10	MEIS3	4	790	0	1	12	0	45	6	64
sgUTP20_6	UTP20	0	9	28	0	4	0	8	3	0
sgSF3B5_4	SF3B5	2	0	0	0	0	0	5	0	0
sgTOP2A_4	TOP2A	378	45	2	45	2	0	63	9	78
sgMYCT1_2	MYCT1	25	0	0	1	0	0	41	81	96
sgREPIN1_6	REPIN1	0	23	0	0	359	4	47	51	36
sgAPLF_4	APLF	5	56	72	0	1106	1	189	86	290
sgZIC5_7	ZIC5	0	6	2	0	0	8	48	13	0
sgANKRD30A_1	ANKRD30A	429	31	24	718	0	152	158	162	20
sgBRCA2_7	BRCA2	0	0	0	0	0	0	5	18	0
sgFLYWCH1_2	FLYWCH1	0	3	6	0	0	0	35	64	18
sgKLF11_8	KLF11	0	0	0	0	0	0	1	0	0
sgRPL3L_28	RPL3L	379	33	12	1	218	0	31	4	48
sgELAC1_3	ELAC1	1	0	0	0	0	0	23	7	0
sgBUB3_8	BUB3	0	0	0	0	0	0	65	1	42
sgBAZ2A_6	BAZ2A	18	29	22	277	0	100	145	72	138
sgCRTC1_1	CRTC1	11	437	672	58	1148	3	114	219	60
sgPGAM2_2	PGAM2	0	0	7	0	0	0	21	42	0
sgCTNNBL1_7	CTNNBL1	3	8	35	7	1	2	79	49	212
sgFST_8	FST	20	3	17	32	4	0	63	214	194
sgIL12A_10	IL12A	1	1	0	0	0	0	19	18	0
sgHINT1_7	HINT1	2	1	0	1	0	0	41	51	46
sgPRKRIP1_6	PRKRIP1	75	3	14	11	0	0	23	14	0
sgRPL15_35	RPL15	0	0	0	0	0	0	4	0	0
sgIRF8_9	IRF8	15	17	12	615	19	1	164	228	162
sgCALCA_5	CALCA	54	52	45	971	15	0	319	384	294
sgMAP7D3_1	MAP7D3	155	0	13	0	2	98	100	47	0
sgPRMT7_10	PRMT7	157	186	86	568	1010	7	390	310	224
sgNFIA_8	NFIA	76	229	32	12	38	328	191	393	316
sgM1AP_4	M1AP	3236	6	141	15	82	568	212	411	236
sgUSP33_1	USP33	0	0	312	53	0	0	27	9	0
sgGATA3_2	GATA3	5	0	41	27	0	1	20	17	0
sgMYCL1_10	MYCL1	1	1	174	4	81	3	171	224	122
sgCASP14_5	CASP14	1	405	1092	889	5	405	138	196	14
sgRPL35_21	RPL35	1	6	0	9	0	17	53	124	82
sgTBL1XR1_4	TBL1XR1	1	46	0	258	0	0	10	19	32
sgACTR1A_2	ACTR1A	25	0	1	32	393	0	183	87	74
sgCSE1L_2	CSE1L	1	42	14	11	7	29	81	57	0
sgBLOC1S2_2	BLOC1S2	0	59	14	4	1	0	82	35	32
sgEN1_2	EN1	0	0	1	1600	0	0	64	29	130
sgSMC4_8	SMC4	0	0	0	0	0	0	8	17	0
sgIGF2BP2_8	IGF2BP2	342	2	5	2	4	2	90	38	14
sgSAFB2_4	SAFB2	3	22	481	1	1342	1	139	110	172
sgPPP1R13B_7	PPP1R13B	4	45	535	17	0	48	230	284	346
sgTSHZ2_9	TSHZ2	53	188	119	49	1	0	123	77	212
sgDNAJB11_4	DNAJB11	159	91	83	40	13	0	147	221	20
sgRNMT_7	RNMT	0	157	2	20	1	3	264	224	244
sgPOLDIP2_8	POLDIP2	8	118	31	15	7	0	107	126	348
sgSSNA1_5	SSNA1	3	0	0	0	0	0	2	0	0
sgSPIRE2_9	SPIRE2	3	0	0	1	1128	32	109	173	86
sgSLC25A26_6	SLC25A26	0	3	5	7	1	1388	119	38	136
sgHAUS4_3	HAUS4	0	0	0	0	0	0	11	1	0
sgARL2_3	ARL2	0	0	0	0	0	0	2	0	0
sgPTPRE_1	PTPRE	63	187	0	2	336	789	65	132	0
sgGRB2_10	GRB2	9	9	46	23	0	480	59	31	40
sgSTAT1_5	STAT1	0	26	395	26	492	0	215	293	186
sgFBXW11_10	FBXW11	0	0	0	15	0	12	39	89	0
sgTNPO2_10	TNPO2	119	226	0	6	1	24	49	82	32
sgKNSTRN_3	KNSTRN	0	0	0	0	0	0	9	0	0
sgFBXW5_4	FBXW5	0	119	23	250	4	7	53	100	138
sgTSC1_1	TSC1	4607	2	0	0	25	0	107	85	156
sgRELB_9	RELB	19	6	8	3	1	152	137	235	46
sgPTOV1_3	PTOV1	0	10	478	141	0	17	61	131	218
sgSEC24C_10	SEC24C	0	0	0	15	0	1	1	2	0
sgUBASH3B_9	UBASH3B	67	11	60	74	174	2	224	247	280
sgRPL22_2	RPL22	50	4	4	15	0	84	120	69	202
sgNUMA1_1	NUMA1	4	0	366	1	0	0	38	18	164
sgHIF3A_8	HIF3A	0	14	36	76	0	37	145	82	0
sgPSMB6_7	PSMB6	44	8	0	19	0	542	47	30	32
sgCASP8_1	CASP8	0	0	4	0	0	0	18	1	48
sgTUBGCP4_4	TUBGCP4	302	10	35	85	0	0	119	74	0
sgTSC2_10	TSC2	0	18	131	14	0	672	50	1	0
sgFIGLA_3	FIGLA	249	61	9	25	374	84	355	270	372
sgDLST_1	DLST	1	0	0	44	0	4	43	47	0
sgGTF2H4_9	GTF2H4	35	7	0	3	260	6	93	258	106
sgDDX39A_9	DDX39A	1	19	15	0	21	17	106	81	102
sgNOL3_9	NOL3	47	3	0	1471	0	0	119	121	146
sgFOS_2	FOS	19	79	7	0	4	7	208	102	240
sgOAS3_7	OAS3	2	0	2	0	0	0	21	9	0
sgZMYND11_6	ZMYND11	0	0	0	0	0	0	23	1	0
sgPPP1R8_3	PPP1R8	36	14	140	985	59	99	333	244	260
sgNFKBIZ_1	NFKBIZ	0	0	4	79	0	0	13	30	0
sgMSH4_9	MSH4	55	446	70	13	7	2	78	156	38
sgPOLR2E_7	POLR2E	3	5	0	0	1	0	122	10	0
sgRPL11_30	RPL11	4	0	0	23	0	0	73	38	172
sgPOP4_6	POP4	0	0	17	8	0	0	60	9	68
sgAATF_4	AATF	0	2	6	143	413	116	64	35	38
sgSMNDC1_9	SMNDC1	0	0	0	0	0	0	21	2	0
sgSETX_5	SETX	235	3	2	2	0	0	70	58	60
sgETV4_9	ETV4	0	0	0	0	0	0	22	18	182
sgFEM1B_5	FEM1B	5	0	21	0	0	0	17	22	86
sgSTRA8_9	STRA8	0	251	0	1382	3	0	33	7	0
sgBRE_2	BRE	38	29	5	1	1	0	54	27	78
sgMLXIP_4	MLXIP	191	19	41	8	0	134	190	210	62
sgUBQLN4_2	UBQLN4	16	2	0	0	0	3	46	5	0
sgPABPC4_10	PABPC4	313	7	5	1	2	0	120	170	6
sgTTC37_7	TTC37	0	13	111	0	3672	32	130	266	468
sgPRDM7_8	PRDM7	13	0	15	0	0	6	55	167	114
sgKLF9_10	KLF9	4	0	8	43	0	42	84	74	24
sgMYF6_4	MYF6	4	4	32	38	1	3	48	136	50
sgHOXA4_5	HOXA4	0	34	0	20	0	1	38	145	114
sgNOTCH4_1	NOTCH4	700	20	459	0	36	19	177	74	202
sgFBXO22_10	FBXO22	11	7	3	6	0	5	67	31	0
sgPEG3_7	PEG3	236	5	1	36	205	1	172	70	480
sgTMOD1_8	TMOD1	0	0	0	0	0	0	20	3	0
sgTRAK2_10	TRAK2	0	38	43	0	0	0	50	106	0
sgTEAD4_2	TEAD4	582	13	0	0	0	43	121	214	208
sgMNX1_4	MNX1	0	6	0	0	22	0	104	118	0
sgFKBPL_4	FKBPL	150	31	2	0	9	3	80	16	96
sgASPM_9	ASPM	0	0	0	0	0	0	14	1	0
sgAHCY_8	AHCY	5	10	0	3	0	4	53	54	140
sgPHF21A_3	PHF21A	0	0	0	4	0	0	25	25	12
sgARNTL2_6	ARNTL2	0	0	16	6	0	0	74	77	80
sgGTSE1_10	GTSE1	18	0	0	0	0	0	9	42	0
sgMNF1_9	MNF1	127	2	0	69	0	3	107	29	116
sgGADD45B_6	GADD45B	9	120	19	5	44	0	124	130	156
sgDDX42_5	DDX42	0	0	13	2	66	1	187	170	0
sgEFNB1_6	EFNB1	0	82	17	0	1	0	23	2	186
sgIKZF3_5	IKZF3	0	122	2	14	2	0	115	20	98
sgCLSPN_10	CLSPN	0	109	0	0	0	0	50	25	0
sgXPC_10	XPC	0	0	0	0	0	0	1	0	0
sgNEUROD1_4	NEUROD1	68	0	28	958	0	22	126	267	148
sgFOXC2_9	FOXC2	0	0	7	0	0	0	11	4	0
sgCLTC_9	CLTC	53	455	6	132	1	0	99	17	0
sgHECTD1_9	HECTD1	0	4	4	0	5	0	47	7	4
sgFILIP1L_4	FILIP1L	0	15	0	1	0	0	3	4	0
sgRPL19_36	RPL19	0	0	0	0	0	0	27	6	0
sgGRHL1_5	GRHL1	0	62	3	1	0	19	35	16	8
sgEPC2_10	EPC2	0	537	11	672	33	11	103	88	0
sgNPAS1_5	NPAS1	70	176	3	0	15	0	97	136	64
sgMCM5_10	MCM5	0	0	21	0	0	9	109	50	0
sgMYNN_10	MYNN	0	2	1	0	1	3	67	20	0
sgRBBP7_10	RBBP7	1712	18	110	186	2	6	209	268	186
sgCTDSP2_6	CTDSP2	2	233	1442	1	37	0	164	255	274
sgMYOG_8	MYOG	0	0	16	0	17	136	25	27	0
sgOSR2_9	OSR2	0	4	0	0	0	0	17	30	0
sgEIF4A3_6	EIF4A3	0	0	0	58	4	0	93	8	82
sgRPL17_13	RPL17	37	4	14	5	69	846	142	124	310
sgPAXIP1_1	PAXIP1	2	3	0	16	0	0	21	30	0
sgSP100_4	SP100	8	49	101	1	0	3	140	154	98
sgEMC2_1	EMC2	3	0	27	0	0	0	35	127	0
sgRPS11_21	RPS11	0	0	0	0	0	0	1	2	0
sgFOXC1_6	FOXC1	5	63	38	35	4	0	121	52	0
sgDHH_4	DHH	2	0	0	0	0	0	43	2	22
sgDHX32_9	DHX32	21	58	258	10	20	32	155	87	162
sgSRFBP1_7	SRFBP1	0	7	88	5	0	0	73	61	154
sgUPF3A_7	UPF3A	119	47	6	16	224	9	196	295	248
sgAATF_7	AATF	40	64	39	0	69	3	172	209	216
sgPRDM15_10	PRDM15	0	7	0	1	0	0	26	24	30
CTRL0074	CTRL	13	8	0	49	1	47	19	36	0
sgBCL11A_3	BCL11A	211	36	20	30	102	56	125	53	214
sgRPS10_23	RPS10	0	0	0	0	0	0	2	0	0
sgNFIB_6	NFIB	1	28	192	33	4	664	186	187	336
sgSRRM2_10	SRRM2	17	27	0	39	7	0	220	83	158
sgHSPA6_9	HSPA6	976	38	36	27	54	1	309	407	160
sgTOP3A_7	TOP3A	25	28	567	37	5	1	202	95	202
sgCOPS5_6	COPS5	331	31	354	0	1	48	151	156	0
sgSENP3_9	SENP3	27	139	4	285	12	0	207	166	110
sgPRPF38B_3	PRPF38B	2	20	12	18	3	0	175	126	80
sgCBS_5	CBS	9	0	0	7	82	0	44	34	64
sgPPP4R2_4	PPP4R2	3	0	19	0	0	0	90	32	0
sgEDC4_3	EDC4	42	106	191	141	67	54	434	501	404
sgSNCA_9	SNCA	2	319	19	72	29	13	150	170	182
sgEIF5A2_3	EIF5A2	0	157	12	4	5	6	34	40	48
sgRPL5_39	RPL5	0	0	0	0	0	0	9	0	0
sgNARG2_4	NARG2	67	0	5	38	62	1	45	133	102
sgMAML2_1	MAML2	53	6	39	62	151	3	213	325	342
sgHDAC8_7	HDAC8	0	1	0	190	0	0	86	196	100
sgRCOR3_5	RCOR3	0	6	0	0	1	0	8	10	0
sgZNF318_10	ZNF318	0	30	0	0	44	8	99	38	112
sgDNAJC1_2	DNAJC1	0	0	1	68	0	8	96	87	198
sgARFGEF1_1	ARFGEF1	115	136	1	17	27	7	61	72	0
sgDAG1_7	DAG1	5	0	0	1725	0	4	81	60	182
sgVGLL4_8	VGLL4	42	237	87	248	62	0	153	188	328
sgNOB1_5	NOB1	1	18	116	9	2	45	180	178	8
sgSPG11_3	SPG11	0	6	13	39	0	21	42	108	0
sgSCRN1_7	SCRN1	28	191	5	116	0	0	85	67	122
sgPDZD7_9	PDZD7	6	7	158	3	6	7	124	93	162
sgNEIL3_9	NEIL3	8	17	239	82	1	0	178	132	56
sgNFIX_4	NFIX	0	0	8	0	0	0	60	48	248
sgCDC73_1	CDC73	1	12	68	249	1	0	42	28	0
sgCLGN_6	CLGN	0	0	0	121	0	9	89	96	22
sgHELZ2_7	HELZ2	0	20	65	9	1	257	143	262	34
sgAXIN1_10	AXIN1	0	13	52	32	0	0	155	164	134
sgARFGEF1_3	ARFGEF1	0	0	0	0	4	0	3	0	0
sgNHLRC1_6	NHLRC1	955	107	144	581	108	38	280	365	268
sgPEG10_4	PEG10	277	72	7	179	52	1	174	224	120
sgCSTF2_7	CSTF2	0	18	0	0	1	6	49	56	8
sgMORC2_5	MORC2	355	24	28	942	1	32	162	226	2
sgNASP_1	NASP	0	1	0	185	0	2	40	41	56
sgRAN_5	RAN	4	425	0	1	5	50	91	68	60
sgNACC1_10	NACC1	0	0	0	0	0	0	40	0	0
sgEEF1D_10	EEF1D	73	396	74	103	52	3	170	124	274
sgUTRN_3	UTRN	0	200	0	0	0	0	60	148	152
sgERCC6_6	ERCC6	22	70	0	665	3	10	79	22	114
sgBLZF1_9	BLZF1	0	0	0	0	0	0	28	1	0
sgLYL1_4	LYL1	257	102	1	11	7	2084	102	236	94
sgSH2B1_3	SH2B1	0	0	9	73	0	0	82	38	0
sgRAB11FIP2_6	RAB11FIP2	0	18	88	91	2	0	14	101	0
sgHIC2_4	HIC2	1	0	0	0	1	49	11	46	0
sgNUDT6_7	NUDT6	7	1	493	8	1420	49	100	26	30
sgTTC5_6	TTC5	17	136	39	27	5	1	128	52	0
sgMYPN_5	MYPN	82	0	45	40	4	362	166	139	96
sgICA1_4	ICA1	1861	99	0	128	0	23	93	62	58
sgRUNX3_9	RUNX3	397	21	488	152	81	101	151	347	54
sgIKBKG_7	IKBKG	0	14	27	5	0	0	60	162	0
sgMUSTN1_5	MUSTN1	0	0	0	3	0	0	13	71	54
sgPSMD5_10	PSMD5	0	0	0	0	0	17	12	2	56
sgPHLDA1_8	PHLDA1	1713	1743	15	1842	29	14	295	298	134
sgSUN3_7	SUN3	0	0	0	253	0	0	29	86	66
sgMRPL40_5	MRPL40	30	6	9	0	15	0	55	96	110
sgAPOBEC3G_8	APOBEC3G	958	287	763	1072	64	5659	592	799	462
sgDYNC1LI1_4	DYNC1LI1	0	0	0	0	0	0	7	0	0
sgCSRNP1_7	CSRNP1	20	43	36	0	1	0	121	21	34
sgCARD8_7	CARD8	123	0	14	22	41	8	276	189	102
sgRPL10A_17	RPL10A	0	0	0	12	0	0	15	0	0
sgRPL6_17	RPL6	0	0	0	0	0	0	3	7	0
sgCWC27_8	CWC27	0	0	0	15	39	0	28	47	0
sgUCHL1_7	UCHL1	0	0	0	2	0	33	48	77	92
sgCELF3_6	CELF3	784	4	1	41	1	5	99	93	76
sgETV7_3	ETV7	1	8	108	83	30	634	198	208	130
sgDND1_8	DND1	90	1	52	3	0	0	77	58	536
sgMED26_7	MED26	1	6	0	0	0	0	30	19	0
sgBRWD1_7	BRWD1	119	1	95	56	5	25	108	114	148
sgPYCARD_1	PYCARD	0	0	0	0	0	0	19	17	0
sgTOPBP1_10	TOPBP1	75	10	0	0	0	0	71	30	0
sgSHMT1_7	SHMT1	23	61	31	13	95	0	109	197	166
sgISY1_3	ISY1	1	49	255	23	0	0	121	186	104
sgDDB2_9	DDB2	0	0	0	0	0	0	7	0	0
sgFNBP4_5	FNBP4	0	0	0	0	3	0	55	39	0
sgSFI1_2	SFI1	86	0	21	13	4	8633	81	87	186
sgALX4_10	ALX4	0	0	74	0	0	0	10	19	0
sgPSMA1_8	PSMA1	83	0	33	2	5	0	60	112	74
sgSAP18_2	SAP18	2	166	8	2	70	4	148	221	120
sgEED_7	EED	0	11	0	30	0	0	27	22	0
sgATF6B_8	ATF6B	409	43	25	14	102	290	198	202	70
sgCHAMP1_2	CHAMP1	0	0	0	0	0	0	4	0	0
sgTIPIN_10	TIPIN	1	0	5	0	52	33	137	53	162
sgACRC_4	ACRC	15	6	381	279	1278	72	285	517	40
sgARVCF_2	ARVCF	51	131	73	5	10	3	74	85	64
sgSMARCD3_6	SMARCD3	85	18	3844	1	132	362	183	67	112
sgPCNA_9	PCNA	0	0	0	0	0	0	1	0	0
sgCSTF3_6	CSTF3	3	31	2638	11	2	0	138	115	0
sgBNIP3_8	BNIP3	849	31	0	43	9	369	152	220	222
sgHARBI1_9	HARBI1	0	0	0	0	0	0	53	32	36
sgSUDS3_3	SUDS3	0	123	30	16	40	4	114	123	108
sgSRSF11_10	SRSF11	134	21	145	57	3	1	113	146	294
sgPHF13_9	PHF13	0	0	0	0	0	0	25	13	0
sgCREB3_1	CREB3	4	136	266	0	10	0	120	61	98
sgATPAF2_10	ATPAF2	0	3	0	0	0	0	22	111	2
sgMED21_9	MED21	67	57	185	3	2	0	160	199	124
sgDTX2_1	DTX2	0	563	103	151	15	90	144	197	378
sgAPBB2_6	APBB2	0	3	114	215	0	4	71	63	28
sgTRIM11_3	TRIM11	2	1025	37	1	31	1	123	210	332
sgNFKBIL1_1	NFKBIL1	109	113	320	28	61	13	177	298	166
sgSERF2_5	SERF2	0	2	3	9	0	0	37	18	0
sgRASD1_2	RASD1	42	654	69	56	39	175	304	518	296
sgNDRG2_5	NDRG2	0	135	0	3	2	0	23	15	114
sgMAFG_10	MAFG	14	3	2	0	0	3	73	153	54
sgPCGF1_6	PCGF1	23	36	18	77	0	52	215	166	222
sgASPM_7	ASPM	0	0	0	0	0	0	2	0	0
sgCMTM2_4	CMTM2	64	112	4	2	356	0	146	249	104
sgSLC4A1AP_9	SLC4A1AP	1	54	3	0	0	0	63	71	42
sgYPEL4_10	YPEL4	1	191	3	8	55	412	117	144	84
sgPSEN2_2	PSEN2	7	1	1	4	0	13	104	46	348
sgPURB_1	PURB	17	75	17	146	13	29	289	139	230
sgRPL27_2	RPL27	0	0	0	1	0	0	10	25	0
sgUTP23_3	UTP23	15	115	14	4	1020	5	98	258	0
sgTADA2B_4	TADA2B	18	0	0	121	1	0	64	10	0
sgPOU3F1_8	POU3F1	620	861	135	97	1939	26	322	295	194
sgETV3_2	ETV3	538	176	533	6	8	0	74	117	12
sgAPOBEC3H_7	APOBEC3H	1	0	443	20	395	0	108	163	18
sgBEX4_3	BEX4	11	0	5	23	2	0	52	65	42
sgNOL6_2	NOL6	0	0	0	0	166	6	35	42	0
sgPOLR3H_10	POLR3H	57	196	22	142	12	0	98	35	0
sgCEP85_5	CEP85	0	8	15	0	0	24	95	59	48
sgMEX3B_4	MEX3B	6	0	4	0	92	0	36	10	44
sgAGBL5_7	AGBL5	0	1	0	4	0	0	16	6	0
sgECSIT_7	ECSIT	0	119	1	0	0	0	28	0	0
sgCCT5_8	CCT5	30	7	0	0	0	0	32	22	0
sgHIST3H3_10	HIST3H3	3	0	0	22	0	0	12	20	64
sgCDYL_9	CDYL	2	2	3	15	12	0	61	191	46
sgKLF17_2	KLF17	204	5	62	6	376	11	155	156	18
sgNAP1L3_4	NAP1L3	303	1	79	65	7	0	115	190	0
sgKIF4B_9	KIF4B	0	0	88	0	19	4	58	124	40
sgDRD1_2	DRD1	10	84	332	56	3	68	235	290	10
sgMSL1_9	MSL1	5	0	0	17	46	40	19	68	2
sgPRKAB2_4	PRKAB2	0	0	0	0	0	14	6	1	38
sgRAB3IP_5	RAB3IP	12	1	0	21	0	22	49	43	0
sgNFE2L2_3	NFE2L2	0	94	24	10	20	1189	80	63	0
sgPHB_6	PHB	145	0	0	3	0	0	86	15	26
sgPTPRH_3	PTPRH	0	0	12	0	0	0	62	50	48
sgTIGD5_4	TIGD5	249	24	954	62	277	70	328	295	178
sgCDKN1C_4	CDKN1C	0	87	0	33	1	0	25	32	0
sgCEP135_10	CEP135	388	7	0	3	0	0	58	56	98
sgCEBPE_9	CEBPE	1	0	5	4	0	79	37	3	0
sgRPL34_17	RPL34	0	0	0	0	16	3	47	0	0
sgEDNRB_3	EDNRB	1	37	130	5	23	1	225	198	88
sgSUZ12_2	SUZ12	4	0	0	7	4	2	56	100	76
sgG3BP1_5	G3BP1	0	19	227	5	26	0	99	38	302
sgTUBB4B_7	TUBB4B	4	95	1	23	1	1	60	24	0
sgSLBP_6	SLBP	12	3	0	12	8	13	84	89	0
sgRPL8_50	RPL8	0	43	0	0	2	6	15	3	26
sgAIMP2_8	AIMP2	0	0	103	0	0	0	41	75	96
sgMIER1_2	MIER1	39	327	92	13	14	10	97	167	0
sgOLIG2_1	OLIG2	372	3611	1694	158	595	6	219	387	140
sgWDR12_1	WDR12	4	0	0	3	7	0	65	16	0
sgTJAP1_9	TJAP1	1	6	501	20	0	20	60	15	0
sgSUPT7L_9	SUPT7L	33	81	0	0	1	0	53	17	0
sgUBR2_6	UBR2	0	12	33	0	6	0	23	22	66
sgPEX1_3	PEX1	249	759	151	77	42	119	459	302	348
sgTXN2_5	TXN2	0	41	1	0	0	0	51	44	274
sgKAT8_6	KAT8	15	5	6	35	265	0	105	205	256
sgCENPI_3	CENPI	1	0	0	0	0	0	22	13	0
sgEGLN1_1	EGLN1	8	110	21	11	0	0	124	133	86
sgECD_3	ECD	1	40	18	72	35	55	158	83	120
sgNUP37_5	NUP37	84	6	126	3	19	0	67	26	0
sgSTAP2_2	STAP2	11	291	8	0	223	381	101	164	38
sgBRCA1_5	BRCA1	1	0	47	0	0	0	7	10	0
sgDNMT3L_1	DNMT3L	8	1	647	34	3626	14	101	139	140
sgGNL2_1	GNL2	3	11	6	142	0	13	136	76	38
sgFRG1_4	FRG1	41	44	14	19	140	7	237	142	10
sgRPL10_13	RPL10	0	103	7	8	1	0	123	40	22
sgHDGFRP3_2	HDGFRP3	2	515	5	0	3	0	79	84	76
sgNFATC4_10	NFATC4	613	52	2	27	117	51	211	150	140
sgRAD1_9	RAD1	0	0	8	0	39	0	16	11	98
sgBIRC3_2	BIRC3	10	1029	1471	39	46	0	138	156	184
sgEN1_10	EN1	6	62	1	42	5128	81	144	145	28
sgUBA2_9	UBA2	926	74	25	5	3521	7	185	112	282
sgSPAST_10	SPAST	0	0	0	0	0	0	1	3	0
sgRPL30_12	RPL30	12	10	1	3	0	0	73	58	120
sgFAM32A_7	FAM32A	0	0	0	0	0	0	3	0	0
sgEP300_7	EP300	638	3	497	2	2	88	51	67	212
sgWIPI2_7	WIPI2	48	5	24	4	0	0	72	133	44
sgRPL7_33	RPL7	0	11	202	0	0	0	48	10	0
sgLOXL2_10	LOXL2	9	5	476	63	225	3	157	337	552
sgMTF1_9	MTF1	2	83	70	438	6	0	170	210	162
sgMED30_6	MED30	2	1	95	7	0	0	114	160	10
sgRPS4X_5	RPS4X	0	0	1	0	0	0	16	9	0
sgSEPT12_5	2017-09-12	0	5	0	0	4	1	57	39	18
sgARFGAP1_3	ARFGAP1	0	1	0	3	0	0	66	9	0
sgPRAME_3	PRAME	22	16	0	86	1045	3	145	119	0
sgKDM6B_2	KDM6B	14	0	237	164	6	93	124	303	116
sgPDCD11_10	PDCD11	0	0	3	0	0	0	54	19	0
sgBANP_6	BANP	3	0	0	2	0	219	76	130	0
sgCHP1_10	CHP1	97	15	26	68	14	0	258	294	22
sgRPS14_7	RPS14	58	333	0	0	4	12	71	38	40
sgFOXN1_10	FOXN1	0	0	0	0	0	0	40	0	0
sgNSMF_4	NSMF	149	46	22	4	262	0	92	172	124
sgMALT1_10	MALT1	3	1	0	8	22	31	123	124	216
sgCDCA7L_3	CDCA7L	0	0	0	0	0	0	3	0	0
sgS100A5_1	S100A5	0	0	0	0	0	0	5	7	0
sgNKX1-2_2	NKX1-2	22	1	4	12	373	9	138	229	68
sgRSPH4A_6	RSPH4A	0	2	99	2	0	1	59	158	202
sgFUS_3	FUS	24	38	9	550	94	31	228	364	128
sgRGS7BP_8	RGS7BP	39	0	10	0	5	0	17	29	54
sgTSC22D3_9	TSC22D3	6	30	16	11	2	3	79	74	66
sgFHL2_5	FHL2	0	0	23	0	0	0	15	1	104
sgPOLM_10	POLM	1	2	1	528	0	0	31	9	0
sgRPL15_42	RPL15	0	0	49	0	0	0	118	46	0
sgRPL10_32	RPL10	0	7	7	0	0	0	20	21	0
sgGM2A_9	GM2A	5	666	3	6	18	0	203	262	152
sgBACH1_3	BACH1	0	77	15	9	1	2	75	178	14
sgRPS8_2	RPS8	0	574	23	2	10	0	70	78	130
sgUTY_2	UTY	10	0	2	91	14	0	44	114	96
sgPATL1_6	PATL1	50	45	73	0	10	44	194	208	272
sgHEYL_4	HEYL	6	0	8	0	0	0	6	16	0
sgRPL3L_88	RPL3L	8	257	242	7	4	5	117	80	280
sgSERPINB10_10	SERPINB10	64	698	6	37	35	0	92	102	50
sgMLL_3	MLL	312	27	16	4	1	5	277	149	290
sgOCRL_10	OCRL	19	7	0	7	6	1756	48	206	50
sgSMARCD3_4	SMARCD3	1	179	11	490	11	43	48	198	72
sgTCP1_2	TCP1	16	0	13	0	4	0	146	79	178
sgHKR1_7	HKR1	100	153	10	162	385	23	270	348	220
sgSEPT12_1	2017-09-12	3835	0	0	14	6	1	87	102	110
sgEHF_10	EHF	350	18	184	1	5	49	127	119	30
sgCDCA5_7	CDCA5	12	19	30	68	0	0	94	134	300
sgCHD4_3	CHD4	0	0	0	0	0	23	15	8	0
sgMITD1_9	MITD1	12	1	14	5	2	9	71	67	130
sgTUBGCP5_1	TUBGCP5	2	0	0	0	0	0	9	0	0
sgOXR1_5	OXR1	15	0	0	1	0	124	24	52	26
sgGLI3_3	GLI3	3	98	2	0	0	27	92	40	26
sgIRX5_1	IRX5	0	0	0	0	0	0	38	34	0
sgCNOT4_3	CNOT4	9	76	1570	2	109	8	111	221	32
sgCEP152_10	CEP152	0	0	13	1	0	0	68	28	0
sgUNC50_10	UNC50	197	99	60	11	10	8	185	197	92
sgHOXB4_1	HOXB4	202	16	48	345	14	265	192	296	412
sgSAFB_8	SAFB	22	0	1	90	20	1358	235	180	180
sgTHEMIS_4	THEMIS	0	0	0	0	2	0	45	35	148
sgRAD21_2	RAD21	16	1	2	0	0	0	97	80	0
sgMTMR8_9	MTMR8	5	4	209	74	11	0	168	179	246
sgMCIDAS_9	MCIDAS	3	0	0	0	0	0	5	21	0
sgCNOT8_4	CNOT8	6	24	1	21	195	4	156	106	58
sgPRDM2_1	PRDM2	16	105	67	23	3	0	162	94	64
sgRPL8_66	RPL8	3	0	51	0	0	0	7	0	0
sgCRTC2_9	CRTC2	44	0	27	37	35	5	117	291	26
sgACIN1_8	ACIN1	39	11	2362	585	817	47	288	148	250
sgNUPR1_9	NUPR1	4	33	7	2	0	512	176	149	56
sgNOL4_2	NOL4	1043	20	45	750	126	1	111	134	34
sgNOP58_7	NOP58	26	4	9	134	269	15	84	62	96
sgEN1_1	EN1	88	19	221	884	615	103	233	160	58
sgTSC22D3_8	TSC22D3	10	0	81	6	28	0	144	177	64
sgSLC30A9_3	SLC30A9	0	283	61	14	7	15	134	96	132
sgNOP58_4	NOP58	0	0	0	3	0	0	9	0	34
sgCALCOCO1_5	CALCOCO1	0	10	22	114	63	7	189	302	242
sgSPARC_10	SPARC	34	21	82	9	1	5	109	181	204
sgHNRNPH2_9	HNRNPH2	1	3	630	127	17	527	252	224	66
sgIRF9_2	IRF9	30	180	1237	20	9	1467	305	208	0
sgWIBG_9	WIBG	1	2	25	14	11	29	95	18	242
sgTSPYL2_1	TSPYL2	0	4	0	7	0	0	88	131	0
sgFAM110A_8	FAM110A	0	0	0	0	0	0	13	45	0
sgPARP9_7	PARP9	0	0	0	0	0	0	14	13	0
sgLANCL2_9	LANCL2	0	766	0	4	16	0	48	75	0
sgSRSF2_9	SRSF2	26	268	1	18	5	7	89	89	84
sgINTS8_7	INTS8	0	0	5	45	0	0	225	185	128
sgH2AFY2_3	H2AFY2	0	0	61	6	5	0	71	128	24
sgCNEP1R1_9	CNEP1R1	31	2	8	7	0	0	4	0	2
sgRPL3L_29	RPL3L	3	0	0	4	1	1282	30	10	0
sgOTX1_2	OTX1	0	1	23	0	0	0	69	77	30
sgMCRS1_2	MCRS1	176	0	0	13	0	0	59	10	2
sgRPS2_15	RPS2	0	0	0	0	0	0	11	0	0
sgSEC24C_5	SEC24C	1	0	71	0	0	1	56	192	8
sgSNAP23_10	SNAP23	0	7	11	0	6	0	39	12	16
sgCYLD_9	CYLD	996	79	155	0	1	30	124	359	28
sgTCEAL4_2	TCEAL4	3	2	4	1	0	0	17	28	0
sgAIP_6	AIP	27	0	1	1	0	22	56	158	50
sgDAZL_10	DAZL	0	0	0	0	0	0	4	24	0
sgRANBP6_7	RANBP6	20	0	40	7	0	7	110	49	2
sgTEX15_8	TEX15	0	13	0	8	0	4	27	18	64
sgBRCC3_2	BRCC3	34	69	2165	3	21	72	154	112	10
sgMLL5_8	MLL5	5	1	4	17	0	7	82	4	0
sgERCC3_10	ERCC3	1	48	17	11	2	4	74	45	68
sgTOR1AIP1_9	TOR1AIP1	0	88	15	47	1	0	11	19	0
sgTLX1_7	TLX1	0	3	733	2	5	0	78	194	208
sgNFIB_5	NFIB	0	0	0	0	0	0	32	2	0
sgTTC19_10	TTC19	0	0	116	0	0	0	24	66	0
sgRPL10_31	RPL10	309	101	7	14	1	0	62	86	80
sgUBE2W_9	UBE2W	162	20	8	684	40	351	175	238	12
sgPLCG1_5	PLCG1	137	59	21	17	83	2847	253	392	398
sgPRDM2_2	PRDM2	0	31	0	4	0	6	106	41	0
sgSIX5_3	SIX5	0	0	0	0	0	0	15	4	0
sgMCIDAS_10	MCIDAS	107	3	287	1497	0	0	57	67	54
sgSNUPN_9	SNUPN	0	128	0	33	2	0	37	58	262
sgSFRP4_7	SFRP4	23	91	1	5	4	5	111	20	148
sgRSC1A1_1	RSC1A1	0	4	0	157	3	0	55	16	0
sgXPA_1	XPA	8	0	9	0	0	3	65	102	26
sgRPL18A_39	RPL18A	1	0	2	0	0	6	52	23	0
sgUBASH3B_6	UBASH3B	13	198	24	13	2	63	222	352	312
sgMIB1_2	MIB1	0	0	0	0	0	0	3	0	0
sgDTX2_5	DTX2	138	124	285	36	4533	14	302	753	130
sgKPNA6_5	KPNA6	183	7	155	7	4	4	189	215	90
sgPIAS4_9	PIAS4	1	3	23	155	83	176	127	146	118
sgMSL1_1	MSL1	0	49	111	1124	1	2	109	119	0
sgERCC6_3	ERCC6	0	67	0	0	8	0	50	64	32
sgPURA_3	PURA	0	6	19	44	1	1	130	230	156
sgNF2_3	NF2	0	14	0	7	8	0	71	78	390
sgFLII_9	FLII	65	154	53	4	64	2	292	158	184
sgHNRNPH3_7	HNRNPH3	0	12	0	20	0	2	20	10	0
sgMYCBP2_1	MYCBP2	155	132	636	37	31	1	220	62	184
sgSETD8_6	SETD8	0	0	0	0	0	0	4	0	0
sgSOX12_4	SOX12	0	0	0	1043	9	1665	49	36	86
sgKCNH2_10	KCNH2	22	244	296	305	164	294	449	528	216
sgUSP3_2	USP3	2	232	0	0	3	0	14	10	0
sgSDAD1_4	SDAD1	4	7	0	0	2	0	44	32	258
sgFGF1_3	FGF1	0	0	0	0	1	1	1	2	0
sgDIEXF_4	DIEXF	2	0	3003	5	5	38	170	119	146
sgSIVA1_10	SIVA1	18	592	582	43	1231	215	277	409	142
sgMYCT1_4	MYCT1	151	7	14	77	1	0	143	220	192
sgRABL6_9	RABL6	1	33	6	30	0	0	59	18	0
sgSETD8_10	SETD8	0	0	0	0	0	0	7	6	0
sgRPAP1_7	RPAP1	135	94	51	15	181	41	360	128	262
sgFEV_7	FEV	1	2	0	426	27	1	39	57	0
sgCCT2_6	CCT2	0	2	0	45	0	0	10	12	0
sgQTRT1_4	QTRT1	2	83	68	480	125	13	150	236	90
sgTRIM41_2	TRIM41	21	18	29	89	20	59	146	146	376
sgRPS3A_3	RPS3A	0	0	0	67	0	0	33	41	22
sgBHLHB9_5	BHLHB9	0	0	7	4	0	18	66	34	42
sgYEATS2_10	YEATS2	0	0	328	10	1	0	45	37	8
sgRNF212_4	RNF212	94	3	1	19	0	0	87	37	42
sgCERS3_5	CERS3	0	0	0	0	0	0	2	16	0
sgEXOSC3_1	EXOSC3	50	64	14	42	2	0	218	251	172
sgGADD45B_2	GADD45B	127	60	481	105	125	36	323	384	194
sgPTH1R_6	PTH1R	58	37	609	12446	94	76	317	425	216
sgRELB_1	RELB	0	23	7	27	1	118	126	193	192
sgNUP62CL_5	NUP62CL	75	92	1287	218	5	573	337	304	26
sgWRAP53_7	WRAP53	11	190	296	951	39	2	209	134	120
sgTMEM52B_10	TMEM52B	0	1	0	0	0	0	13	11	0
sgRCOR1_4	RCOR1	233	107	152	58	2660	3	301	198	132
sgNFX1_4	NFX1	3	4	203	1	0	4	54	116	160
sgCDC20_8	CDC20	0	0	0	0	0	2	49	70	2
sgPOU3F4_3	POU3F4	6	1166	250	5	11	0	44	64	86
sgEXOSC6_3	EXOSC6	0	0	0	4	0	0	16	26	0
sgYEATS2_3	YEATS2	40	0	1	61	5	0	36	19	0
sgTELO2_9	TELO2	4	718	5	46	5	8	236	55	44
sgGMNN_5	GMNN	0	0	0	0	0	0	7	7	0
sgDNTTIP1_3	DNTTIP1	14	4	2	0	120	2	95	61	146
sgTERF2IP_1	TERF2IP	953	614	16	34	36	483	438	330	544
sgHOXB13_4	HOXB13	24	157	523	351	39	24	316	602	136
sgMAFB_2	MAFB	38	21	32	83	2835	50	452	392	318
sgIL15_7	IL15	3	0	0	0	0	369	37	152	84
sgRPS4X_25	RPS4X	10	3	1	0	0	0	72	11	46
sgBRE_9	BRE	2	0	0	0	36	0	7	0	0
sgTP53_5	TP53	342	92	0	7	4	8	94	284	46
sgDYNC1LI1_10	DYNC1LI1	0	0	6	10	0	0	4	1	0
sgANKLE2_9	ANKLE2	91	1	0	0	332	0	61	31	0
sgOAS1_10	OAS1	0	17	3	0	329	1	94	143	74
sgPARD3_8	PARD3	0	1	0	0	0	0	7	15	0
sgWWTR1_10	WWTR1	69	7	27	25	20	0	114	74	0
sgRPL17_14	RPL17	0	0	0	0	0	0	7	2	0
sgPHF20_5	PHF20	5	0	5	35	0	0	47	7	0
sgCDYL_2	CDYL	0	9	36	1	61	2	100	103	106
sgHOXC5_10	HOXC5	0	0	10	5	0	0	54	120	0
sgHAUS5_8	HAUS5	0	0	0	1	0	0	45	9	120
sgOTX2_3	OTX2	33	109	7	0	9	0	64	35	22
sgDIMT1_8	DIMT1	1617	45	36	263	292	0	222	278	58
sgFANCG_3	FANCG	9	0	0	3	5	10	100	171	8
sgZFP42_3	ZFP42	34	0	38	1	0	0	34	8	2
sgSTRIP1_8	STRIP1	233	6	0	0	3	0	136	71	28
sgCDKN1A_10	CDKN1A	2	12	10	0	223	0	58	49	18
sgUBE2E3_8	UBE2E3	1	0	0	0	0	0	15	20	0
sgITM2B_1	ITM2B	0	5	3	0	0	0	37	6	0
sgRPL7L1_5	RPL7L1	0	0	0	0	0	0	6	0	0
sgBIRC7_1	BIRC7	0	213	40	3	1002	1	132	149	68
sgSSSCA1_8	SSSCA1	96	17	0	0	2	2	44	0	0
sgSDHAF2_2	SDHAF2	0	6	0	1	12	6	116	124	18
sgCOQ7_5	COQ7	5	312	10	399	5024	31	120	62	236
sgNUDT6_4	NUDT6	0	28	20	1204	1	26	53	136	58
sgTMEM40_8	TMEM40	0	0	0	0	1	3	14	69	0
sgS100PBP_6	S100PBP	6	0	3	0	0	0	24	21	0
sgCRHBP_8	CRHBP	0	0	0	2	0	0	24	29	0
sgRPL22L1_19	RPL22L1	1	0	7	5	0	0	103	80	0
sgHIVEP2_2	HIVEP2	129	5	4	2	0	104	60	108	180
sgTIGD5_7	TIGD5	12	2	36	1	78	0	163	141	72
sgINPP5K_5	INPP5K	172	38	28	8	1	3749	74	65	12
sgS100A1_7	S100A1	199	193	172	4664	992	38	558	609	510
sgASCC3_9	ASCC3	6	0	0	0	38	0	18	20	208
sgCASP3_2	CASP3	3	0	662	23	1	202	109	168	0
sgSMC3_8	SMC3	0	3	8	0	0	0	44	45	0
sgDPP3_1	DPP3	0	0	1	0	0	0	48	18	102
sgFAS_7	FAS	140	18	3	1	12	2	103	77	48
sgRBM3_1	RBM3	102	40	46	75	2	18	96	123	76
sgBUD13_5	BUD13	0	0	0	3	0	0	15	69	0
sgGATAD2A_8	GATAD2A	119	24	0	6	0	0	43	35	0
sgTOPORS_8	TOPORS	48	413	15	26	12	10	165	167	284
sgFBL_4	FBL	134	8	26	448	63	0	238	311	460
sgSLC11A2_10	SLC11A2	50	1	0	67	0	0	94	120	0
sgMLL3_6	MLL3	1	197	0	581	4	0	59	24	16
sgTTLL5_3	TTLL5	3	92	2	84	11	23	127	148	80
sgGINS4_2	GINS4	36	16	17	12	0	88	111	125	254
sgPRKAG2_2	PRKAG2	0	0	0	0	0	0	2	0	0
sgS100B_9	S100B	3	42	0	148	0	0	91	78	58
sgGLYR1_7	GLYR1	141	179	33	6	4	0	60	109	128
sgGADD45B_9	GADD45B	18	132	71	50	11	0	79	80	0
sgSTMN1_9	STMN1	0	127	3	0	2	0	30	32	0
sgHNF1B_7	HNF1B	1	1202	128	6	7	1	159	171	0
sgTOR1AIP2_4	TOR1AIP2	0	5	4	9	892	0	38	51	162
sgPEX1_1	PEX1	38	3082	9	46	375	55	277	109	134
sgRPL3_26	RPL3	11	2	0	0	0	0	43	9	0
sgGABPB2_10	GABPB2	53	0	2	100	29	0	168	81	0
sgC1QBP_6	C1QBP	96	799	62	53	167	62	308	157	186
sgBRPF3_3	BRPF3	130	1120	78	1	940	72	177	310	246
sgGLIS3_10	GLIS3	0	238	2	0	20	0	79	102	78
sgCIDEC_6	CIDEC	0	0	0	0	12	41	36	33	46
sgIFT74_4	IFT74	2	4	33	0	4	0	83	122	82
sgHOXB4_5	HOXB4	39	1144	1	8	89	2034	209	211	148
sgPSMD4_10	PSMD4	0	23	44	4	246	0	194	124	0
sgFBXL3_6	FBXL3	0	49	0	9	72	0	67	170	0
sgTENM1_5	TENM1	1	15	15	7	460	1	62	344	42
sgNCR1_6	NCR1	0	1	0	83	0	0	7	53	0
sgNDUFV3_4	NDUFV3	139	1170	50	179	24	921	147	205	54
sgURB2_7	URB2	0	0	8	23	0	13	18	51	72
sgGIT2_1	GIT2	62	30	331	76	0	211	57	81	38
sgCHTF18_10	CHTF18	0	10	0	0	0	0	11	0	0
sgRPS13_21	RPS13	6	4	0	0	0	21	74	98	0
sgRGS2_1	RGS2	0	0	0	0	0	0	5	14	6
sgBARX1_10	BARX1	0	0	0	1	0	1454	84	97	378
sgGRB2_7	GRB2	1172	405	5	89	42	1	233	214	148
sgPMF1_4	PMF1	0	0	0	0	16	0	60	81	26
sgCHAMP1_6	CHAMP1	0	3	13	49	1	626	33	63	56
sgSQSTM1_6	SQSTM1	13	120	0	4	1	618	83	21	0
sgRPL38_4	RPL38	0	0	0	0	0	0	1	0	0
sgKIF20A_10	KIF20A	0	0	0	2	0	607	22	62	0
sgHYPK_3	HYPK	0	114	93	0	5	0	79	93	84
sgNCOA7_1	NCOA7	581	80	17	314	65	181	259	218	176
sgZIC4_2	ZIC4	79	1503	26	24	83	31	263	218	106
sgTRNP1_9	TRNP1	0	5	36	134	7	0	116	50	52
sgERCC6L_8	ERCC6L	0	0	0	1	0	0	6	2	0
sgSETDB1_9	SETDB1	227	4	31	4	1	0	136	100	128
sgDUSP16_4	DUSP16	0	53	0	0	0	0	19	32	0
sgMRO_5	MRO	0	1	56	4	26	0	85	229	124
sgTCEANC2_2	TCEANC2	74	0	0	35	603	102	92	119	0
sgCOG5_3	COG5	0	27	14	0	6	38	98	57	0
sgCETN3_7	CETN3	31	0	0	32	160	0	26	24	6
sgATP5A1_2	ATP5A1	32	0	5	471	0	0	54	18	174
sgLIN28A_8	LIN28A	10	883	25	180	61	194	402	199	414
sgTNKS1BP1_9	TNKS1BP1	7	0	46	3	7	0	85	39	0
sgPAXIP1_4	PAXIP1	10	124	0	3	2	0	95	70	2
sgHIST1H2BJ_9	HIST1H2BJ	67	0	0	4	74	0	11	12	0
sgPPP1R12A_1	PPP1R12A	0	37	0	0	23	0	33	35	0
sgDNAJB11_7	DNAJB11	34	373	67	83	186	68	311	311	270
sgFADS1_10	FADS1	7	4	7	7	4	0	43	76	0
sgEIF5A2_10	EIF5A2	207	0	43	43	6	5	57	94	220
sgAGTPBP1_4	AGTPBP1	752	15	28	37	357	76	287	272	220
sgTRAK1_1	TRAK1	4	44	12	1	0	0	24	97	0
sgHNF1A_7	HNF1A	170	1	30	0	383	18	217	170	62
sgRNF10_3	RNF10	128	5	6	0	3630	96	57	30	156
sgPIK3C2A_8	PIK3C2A	47	97	12	30	2	0	102	139	0
[truncated: 45,234 more rows]
