# Supplementary material for: CRISPR knockout screening identifies combinatorial drug targets in pancreatic cancer and models cellular drug response
Source: Nat Commun. 2018 Oct 15;9:4275. doi: 10.1038/s41467-018-06676-2 (PMC6189038; doi:10.1038/s41467-018-06676-2)
Supplement: Supplementary file 4 — Supplementary Data 2 [file 41467_2018_6676_MOESM4_ESM.csv]

	V1
ZNF441	-0.156754812611986
TESK2	0.866403820184171
KLF1	0.0195598974308846
TNIP2	-0.143685911684983
ARAP1	-0.102781360662367
PARK2	0.170552940513886
PPP1R16B	0.90343592862589
TRPS1	-0.265079897746137
ANXA1	-0.186144999556808
MUS81	0.0626432516016227
CPSF4	-0.00922522556935643
NR0B1	-0.0312790731039325
PCIF1	-0.415697089563669
SMG7	-0.350188371289217
CBS	0.0718021387437731
PTGS2	-0.424907781751317
ARHGEF10	-0.156754812611986
RPL3	-0.156754812611986
NUP37	-0.226395287899373
MXI1	-0.261273736989912
NFKBIB	-0.126779410828165
CASP6	-0.0641180189317426
RASSF1	-0.329321564604155
PDE1B	-0.0656921225119337
HNRNPH3	0.112561776840318
IRF8	-0.156754812611986
NAV2	0.29447183129373
PPL	0.362642335729209
PDCD4	0.245968670622109
CEBPG	-0.0438081698265479
POLR3B	0.00591753430229332
CENPI	-1.17684861645702
TENM1	0.405687529346757
TRAF6	0.152904101070261
OIP5	-0.199847328076212
RPL8	-0.156754812611986
IL4I1	-0.147738809021733
DNTT	-0.253435027230864
RRP15	0.555338102247354
CEP350	0.713256257770445
FOXN1	-0.681645013003552
PRRX1	-0.14107224457527
FBXO38	0.461282775744662
RLF	0.229373584640492
BLM	0.142567212099842
E2F5	0.352341698957833
MTMR2	-0.422082188690187
RRM2	-0.156754812611986
ANKRA2	0.464302449881085
MYH1	0.0223727204804585
LRCH4	-0.023411627749001
E2F3	-0.492966140449006
CLEC3B	0.728148995861179
PROP1	-0.334344284156701
PPARGC1B	-0.314266650196193
HOXA7	-0.157189314710993
NOD2	0.204139887700079
DECR1	-0.156754812611986
POLD1	0.369558040665942
ADD1	0.11207448199867
MPHOSPH8	-0.156754812611986
CTDSP2	-0.156754812611986
RPL18A	-0.156754812611986
POLD3	-0.156754812611986
NCAPD3	-0.609212651283755
PHB2	0.205153432699948
G6PD	-0.728325287943733
POP5	-0.375569355982029
ANAPC7	-0.47625672133548
HIST1H2BO	0.292906778504374
CTC1	-0.185656809305027
TIPARP	-0.430468247691368
BLZF1	-0.25746017105113
VGLL3	-0.812870145463761
CLCC1	0.647842099777799
POP1	-0.391755740330895
TP53BP2	0.139573343392724
RAN	-0.0706315617302544
RECQL4	0.823099205240676
DRAP1	-0.240674552529502
SPAG5	0.373543678906715
OBFC1	0.0953866016907682
TCF15	-0.372767056961477
HES1	-0.5614754144955
NDUFAF6	0.0463509674531747
ERI1	-0.0322914082947691
CHMP5	0.257095177488699
GAS6	0.489028280076529
ADAR	0.42222511146809
AUNIP	-0.835594163066409
NFAT5	-0.16143171695405
SYNCRIP	0.236409742751098
MED17	0.0282348754414236
IRS1	-0.0955172849056636
UCHL3	-0.223947294427997
NDUFB6	-0.323034198411173
ZNF761	2.06398423287919
NEIL2	0.0257742312088164
BRCA2	-0.699436499808266
RPL7A	-0.156754812611986
SEP8	-0.811311736470511
KLK6	0.0989290317981594
PPP2R4	0.145200555300819
CHAF1A	-0.156754812611986
BEX1	0.207857008724194
EIF4E	-0.477137379141954
TNFRSF1A	-0.11275196831584
GAS2	0.0324217893162096
NFIL3	0.240281464153224
EPB41L2	0.682868101808894
SMC2	0.129458319581783
BIVM	-0.251561626787658
BIN3	-0.603720365139452
KDM4A	-0.0135013933943403
CRYGB	0.190304838246307
RPL35A	0.23761150062939
CHP2	0.524409858876988
PRDM15	-0.0499310645713125
FBXL3	0.166874611579039
BLMH	-0.065306086355533
KLF6	-0.246301878698938
CLSPN	0.344674064069093
NR2E1	-0.13765215838965
CAND1	-0.390667866322369
CTBP1	-0.0478952286186267
DEK	-0.192844417891068
SALL4	0.486772698113974
RPL23A	-0.156754812611986
SEBOX	-0.366970293654158
MPHOSPH10	-0.0214636394275545
JAZF1	-0.425586060311283
HP1BP3	0.03927765067792
CCT5	0.305875613854053
PPP1CB	-0.156754812611986
IPO5	0.0379641851322637
RMI2	0.305480425717288
RPL13	-0.156754812611986
LGALS1	0.611307838566257
HDAC1	-0.0865902481407542
RAD1	0.0247016175177317
SRSF12	-0.110209359253338
FOXE1	-0.201591545831328
RPS9	-0.12527177951124
RPL15	-0.156754812611986
RPP40	0.542260092945125
ANKRD12	-0.0909640879644508
HDAC3	-0.156754812611986
CBLC	-0.0969397919726242
ALDH1B1	0.116981232584554
RBM28	-0.433724372538754
UNCX	-0.156754812611986
RPA3	0.17730753768867
KIF2C	-0.232590954212199
FBXW7	-0.156754812611986
TGFB1	-0.156754812611986
KANSL2	-0.252909824077868
POLI	0.0823492910234357
TIAL1	-0.165878234554742
WWOX	-0.128035016281709
GOLPH3	-0.0690775904261591
RPL17	-0.156754812611986
REC8	-0.156754812611986
GLI2	0.231175074150108
OAS1	-0.019092538699274
UBQLN4	0.0538764552011523
PNMA3	-0.156754812611986
FOXA3	-0.484933977221796
RNF8	-0.156754812611986
SYCE3	-0.739415426989643
HOXC12	0.171518022255227
STRAP	0.139558554568999
RAI14	0.053725279579498
TRIM11	0.0380569493501567
EXOSC5	0.303233535211485
FANCC	0.0303872674975487
POM121	0.0667577761006591
ALG2	-0.0789319912662957
MDM4	-0.0983793979122783
RPS27L	0.934098720903733
TGIF2	-0.12941355677537
MIER1	0.758603660774889
TSHZ3	-0.491401521040591
CDKN2AIP	-0.148763457123787
DPPA2	0.253024131348189
C12orf56	-0.156754812611986
EBNA1BP2	0.482887705930735
DBF4B	0.152902790306563
ADH7	-0.0845559712577828
CRYGD	-0.595051625459363
MXD4	0.0943527700200279
PTHLH	0.202785635659942
PHF12	0.236986383197176
ITGAV	-0.573397937501142
SWI5	0.502713876025251
DNAJA3	-0.10704409214252
KPNA3	-0.116120372186544
RBM23	0.2948908213249
FEZF1	0.138586404410484
TUBD1	0.154926336518074
HOMEZ	-0.156754812611986
EPAS1	-0.412674534789894
PA2G4	-0.512801993540549
ADPRHL2	0.0292583646121912
GNAQ	-0.224395259429153
GCAT	-0.257561663737047
DDX4	-0.172295448194677
MAX	0.756061205459178
NCOA3	-0.0359220112050769
KPNA1	-0.0616353602170618
LHX8	-0.277628811628942
ARNT2	0.626529570699802
NFATC2IP	0.105464676365814
FSTL3	-0.163200663992889
EPC2	0.348627371570623
TENM4	0.652553270705243
PRIM1	0.844805963238865
QTRT1	0.203485781094924
NKX2-5	-0.156754812611986
SLC11A2	-0.14576896776758
CPM	-0.390134304462696
SOX1	0.757321558209143
FOXC2	-0.0676442084087356
TRIM66	0.00142485443919102
RBM14	-0.20134651600105
CTDSPL	0.376842100340849
MRE11A	-0.641559819612039
RPS4X	-0.156754812611986
POU5F2	-0.142729608885525
REV3L	-0.383576343456023
L3MBTL1	-0.13302616250233
THRA	0.529360231797464
RPL27A	0.0723621021581407
LIN28B	0.918444800677897
PISD	0.0348451157325654
MCIDAS	0.0662989862910119
DDX17	-0.156754812611986
HDAC4	-0.32606221510315
SDR9C7	0.0321839131678793
CEP55	0.0942822777290073
RNF7	0.55856247352884
MSC	0.220537147542549
PNO1	-0.170399363500426
CTRL	-0.156754812611986
BRCC3	-0.0313805481802711
PGC	0.351466711829655
SARNP	0.0592945373564262
RNPS1	-0.485691634916971
XAB2	-0.642952592042328
XIAP	0.0268442861690509
ADK	-0.142113160485448
RQCD1	0.0428590137725457
SPRTN	-0.00270614317196188
HSPB6	0.0449046226149171
GABRB1	0.0156387596983351
SPAST	-0.291711141672675
PDZD2	0.408646816734166
MECOM	0.162719629545225
RNF180	0.105998843388398
HYLS1	-0.0110548613086051
CDC27	0.0782846209851425
RAD23B	-0.547485427962669
ACTL6B	-0.0862483701089759
ESX1	-0.172309437952092
SUGP1	0.339147562728213
PRIM2	0.305158827633706
BRIX1	0.810129847196143
CCDC42	-0.399740452224205
CEP97	-0.0269087852832948
RTF1	0.559544539802231
GAS2L2	-0.0347453832578883
MAFA	0.122793010383338
EIF3G	-0.156754812611986
RPS26	-0.156754812611986
XRCC3	0.0178284148963355
DAZAP2	-0.118266377522174
PNN	0.196730789299181
ARL3	0.336861743329151
NDRG2	-0.162402261082635
CTNND1	0.162030067621403
CRYBA1	0.650435629061822
BCAS2	-0.186837108442115
RPL18	-0.156754812611986
POLM	0.355746433485973
GTF2I	-0.307534498891003
DNAJC2	-0.421185214348075
MAPKAP1	0.0104736509225178
LIMS2	-0.177607577062094
NSRP1	0.535430811019393
SIAH2	1.32641053335013
SP5	-0.674699728411702
ANKS1B	0.129133437693304
MAPRE3	0.0991642323559721
ADD3	0.230724194059796
WWP2	0.262965790231608
PTPN23	-0.138967134187511
KPNA6	-0.359480409463834
CNTRL	-0.411058864102071
TCF20	-0.43210218649544
PITX1	0.276117309189104
RMI1	0.0883721215999649
JUND	0.26721848606372
MLX	-0.456782042635292
SP1	0.150794085170086
EVI5	0.423302462957378
ETV7	0.327615441037639
TCF24	-0.340139842610413
CDYL	0.555929835857871
ZFP36	1.54418384070987
HOXB3	0.516793758248831
GABPA	-0.892808619715663
CELF5	-0.0573382915806349
NARF	0.0217572273398978
NCBP2	0.114916682293668
CARD8	-0.154872616339874
USP11	0.0850305788201065
GLIS2	-0.121472551421242
TCF7L1	0.173771441353333
NUP205	0.196366953107529
NPC1	-0.00622083461871521
CFL2	0.37690223583348
ARID5B	-0.436981002333018
PSMC5	-0.156754812611986
SKA2	0.0874600308993086
GATA1	-0.00217258963155638
MAGEC2	-0.294780944249876
FBXO11	-0.165635195661207
WWC1	0.919221741668912
RPL24	-0.156754812611986
FGF10	0.419960522960484
TRERF1	-0.15960779178212
MAEL	-0.250826571149413
TFAP2B	0.0449918336251372
DDX18	0.613677669314315
MAP10	-0.288970013480031
TLE2	0.0357371454203727
UBA2	-0.191433041484724
NCBP1	0.944812179488281
NCOA6	-0.156754812611986
EXO1	0.0466489729434103
LBX2	-0.156754812611986
MOBP	0.850848573149065
POLH	-0.154536401719037
HOXA6	0.103909151826564
URB2	-0.355438893838919
SAFB	-0.272097976376766
NACA	-0.135564629831469
NOL4	-0.106250712991566
UTP18	-0.166452756006346
FGF14	-0.386801701676911
CSRP2BP	-0.326458195502515
SNUPN	-0.666964655823004
EYA1	-0.0333369451599954
SLC35A2	0.287425511017322
AVPI1	-0.557887887762947
POLN	0.257194082577862
ANKRD34B	0.287419586390015
WBP4	-0.1027070506403
TADA2B	-0.057476504012857
SAP130	-0.328080327715297
FASTK	-0.156754812611986
ATN1	0.265972683607724
CEP135	-0.156754812611986
HMGXB3	0.134069681680247
AXIN1	0.283285681735959
TRPC7	0.344546574936334
MBNL2	-0.310172489063814
KCTD11	0.0556110564891384
NKX2-6	0.0817871438065394
LHX5	-0.217700401814236
ADAM12	-0.354434314389699
SHPRH	-0.150554401871649
NOTCH4	-0.502404472803963
RPL4	-0.156754812611986
CDCA4	-0.0593690213622751
EID3	0.0363151907801319
KCTD13	-0.395771787907039
EZH2	-0.0348817315589014
KPNA7	0.345394334148262
ALYREF	-0.0279376475684756
HOPX	-0.152146133404814
NR2F6	0.0782642907909626
RETN	-0.0393129595513173
FNBP4	0.509452963340988
EIF4G3	-0.156754812611986
APLF	0.0757883556688549
GPS1	0.173002484935358
RBPMS	0.231086123361437
TPP2	-0.551010969628269
RNPC3	0.034483910677652
FGF12	0.280997087998601
UNC50	-0.127997517012684
YPEL4	-0.448836478039759
FBXL4	0.144749490533648
ANAPC15	-0.156754812611986
TXNIP	0.631429830675651
CEP85	-0.156754812611986
EID1	-0.156754812611986
PPARGC1A	-0.120339435831992
HUWE1	0.373453034856223
NFKBIZ	0.653087996072694
GATA6	0.740038913732249
STK4	-0.128922758803565
CDC45	0.725567134675165
DAZAP1	0.268068599200808
CPSF2	0.183775957402025
GABPB1	-0.297766478069758
CGREF1	-0.541791586420988
IL12A	-0.171165657282904
APOBEC3F	0.0611941237891549
MIB1	-0.156754812611986
NEDD4	-0.299257908652076
PPP6R1	0.270151746333511
PCGF5	-0.0792902965767696
RPS5	-0.156754812611986
YPEL2	-0.138460298774512
SEC24C	0.106752294879364
HLTF	-0.0931290247911425
RXRB	0.0416633706372843
STRBP	-0.05049917219796
GTF3C4	0.591895908366769
SCAMP2	-0.622063992684615
FBXO7	0.232600716341991
KIF23	-0.156754812611986
TRNAU1AP	-0.36813046114675
NUPL2	-0.156754812611986
CDX2	0.610982163288995
ENSA	-0.156754812611986
BRMS1	0.112239742453127
UCKL1	0.252097629744795
RNF169	0.379495423282756
CPSF3	0.619198119782966
FANCD2	-0.280484135874615
GTF2A1L	-0.0713772098161802
CCNK	-0.00351791147465932
USP28	0.238030014928242
TGFB1I1	-0.118272581671316
PTGS1	0.122253551295759
ITGAM	-0.0613354880921459
CEP57	-0.156754812611986
TRIP13	-0.156754812611986
RPL13A	-0.156754812611986
IRF9	0.679668069138049
PCBD2	0.0523703209670814
MED14	-0.0955907242719407
KIF25	-0.471688582420705
TCEANC	0.550143040180168
TOPORS	-0.618017267302979
RAB2A	-0.156754812611986
DMRT1	0.051867700085714
ESD	0.742788841554937
SCAF4	-0.156754812611986
TUBGCP2	0.151471318088346
HES3	0.103955766512734
PDCD5	0.41883610653816
CPNE1	-0.105051810310628
EIF1AD	0.046206145685431
RNF111	0.159774450398766
FGFR1OP	-0.116464729494405
SSRP1	-0.0649050055700481
RPS14	0.00793062964894539
IL37	-0.222374015259195
DDX3X	-0.174918565056488
SNCAIP	-0.337763287644636
RRP12	-0.13874689029384
SUV420H1	0.0110379601724403
BRPF1	-0.365998450249899
SPOP	-0.515268816994362
CUL2	-0.156754812611986
NUP85	0.244224837163371
WDTC1	-0.325418627416507
SETD2	-0.376675887013698
LIN54	-0.214435686971345
UBQLN1	-0.632715806117922
PRMT1	-0.171300196304486
SESN3	0.32876769738238
MRGBP	-0.612497019480961
ELP5	-0.039510745675849
USP8	-0.156754812611986
SUPV3L1	0.169664884934585
ATXN1	0.0353797413126779
BAALC	-0.181924515414002
E4F1	-0.429564676145109
SRRM2	0.153999217206606
FOXJ3	0.203995131839042
NCLN	-0.115315652323328
TGIF1	-0.278651715706696
ANKRD32	-0.539004200823947
TOR1AIP1	0.39106351215545
BCL2L10	-0.651926111150465
NUP62CL	0.884281716489138
CCAR1	-0.0792891567941461
TC2N	-0.156754812611986
USP3	-0.528962240645467
ADNP	0.664887742407434
MOCS1	-0.276700645342587
PUS1	-0.619346324866299
CNOT6	-0.738119849041818
CORO1A	-0.185639617009882
BOK	-0.402734112652329
ANKHD1	0.378093380439667
MEN1	-0.304706785679501
TAP2	-0.0954643685393281
CEP72	-0.156754812611986
TEX19	0.647516134975891
PURA	0.364688872969187
CCNF	-0.156754812611986
LGALS12	-0.0250126927036514
HOXA5	-0.233735667792938
ATXN7L3	0.188228819865785
SNAP23	-0.196102420561718
BMS1	-0.388720084059227
IDH3G	0.334630531132044
RAB11B	0.63281484246847
PPP1R13B	-0.231110255953218
MYF6	0.0100539291220384
NUP107	-0.860109678818859
TATDN2	-0.204344695664546
BUD13	0.0337631670524597
NAP1L3	-0.156754812611986
SYCP2L	-0.391182681349825
RANGAP1	-0.571374323160492
BAHD1	0.506902136615903
UTP6	0.0740646850518035
NDNL2	0.0937948685057478
FBXO43	-0.48862046423873
RBM24	0.329225724874899
RSPH1	-0.431211571082774
MEIS1	-1.03926144024107
AKT1S1	-0.182334729451924
PPARD	0.0479950167455398
TXNRD1	0.223978771453936
PID1	0.165571920584443
TAF4	-0.00706594458662904
PDE4DIP	-0.125230563499665
STK10	-0.96894977354787
REST	-0.0746338947840825
KDM3B	0.387271793585295
KLF7	0.56866633973559
ATRX	-0.156754812611986
PPAPDC3	0.342606117308056
C10orf95	-0.790839432301698
PSMA1	-0.156754812611986
CHTF8	-0.156754812611986
GMEB2	0.562424254413917
FOXL2	0.151799696966065
NFIA	0.203607766114745
TMUB1	0.220980077145901
FEV	-0.13267015539539
EAF1	0.262350961315313
ACAT2	-0.0318955145762217
NCOA7	0.0290848696319418
REPIN1	0.464852655469057
FOXH1	0.0393794291277438
TIGD6	0.1558285704596
TP53INP1	-0.156754812611986
SQSTM1	0.22431214014334
RPRD2	0.74543004197388
PLAGL2	0.273041931246939
TUT1	-0.349220734973442
PLEKHA7	0.123401373826621
ALX1	0.349782267919077
UTF1	0.271390653513865
TP73	-0.156754812611986
KDM4D	-0.624856033483306
APOBEC3B	-0.206625939518613
GADD45A	-0.156754812611986
GAR1	0.332798618790712
FYTTD1	0.0986908976712061
ARHGAP4	0.827420247307056
IKZF1	-0.156754812611986
KHDRBS3	0.190155419905424
PHF8	-0.681751718208176
ANKRD6	-0.156754812611986
HOXC13	-0.187923231766774
RBBP7	-0.799003464008963
CLU	0.0456644208664466
ANKRD42	-0.137504383833554
UBE2V2	0.107485681607319
EXOSC4	-0.121108968335651
WAC	-0.156754812611986
UBASH3B	0.34147933977246
GADD45G	0.465511070974502
UBQLN2	0.412576142921744
TRADD	-0.173543125975389
FANCB	0.236671018362055
PHF7	0.465575575624186
PLEKHA1	-0.156754812611986
PRPF31	0.11361554919335
BIRC7	0.739023378922569
TSC22D3	-0.261796456882175
RRN3	0.0746896772249125
T	0.385594113529961
GEMIN8	0.0433825770332261
S100A4	0.396031196181475
DDX19A	0.435882566757258
FANCI	-0.118439000099507
HADHA	0.309477582744032
RPL11	-0.156754812611986
MEIS2	-0.90841069725014
ALKBH8	0.0842688677903302
TGFB2	0.254466840715063
KCNH2	0.0473963575210658
RPL14	-0.156754812611986
CLIC2	-0.0162385847039841
C15orf60	0.408438541271261
LDOC1	0.464507112536915
STX16	-0.00805626337561709
PPIL2	-0.353779466240654
NOL11	0.0680240089853969
RPL3L	-0.156754812611986
ZSCAN32	0.175849733400953
NUP62	0.737873172779031
COPS5	0.46838548442102
POLE4	0.264740088845339
SPDEF	-0.138422096772769
LOX	0.0554277635866451
ZNF850	-0.156754812611986
WHSC1	-0.115766802966956
POLE2	-0.156754812611986
PNPLA7	-0.0805838459637134
MORF4L2	-0.386469178515616
MEOX2	-0.568355971290905
KCTD10	0.0101234172977728
AKNA	-0.738403463820493
NKX2-4	-0.103997605953836
PITX3	-0.249497823409253
CDKN1C	0.32943014802586
THEG	-0.0487481180253714
RPS18	-0.156754812611986
EIF5A2	0.175381966654848
NPAS2	0.105341146160082
GOLGA3	0.741786166330359
PKNOX2	-0.386329951182615
NLRC5	0.0315004326844967
MYOD1	-0.107037447317408
HRAS	-0.0921258903034309
UBTF	0.0371693219820542
MAP9	-0.615101290983976
TSR1	-0.40387736262897
MBTD1	-0.316587607751815
EXOSC9	0.683057047089849
OSBPL3	0.203525828716577
KIF20B	-0.156754812611986
CDKN1B	-0.705668329553562
KLF10	0.0220583807125209
HDAC7	0.303330259104464
TFDP2	-0.641559819612039
SYCE1L	0.732859865169522
EFCAB13	-0.664469340288326
ELAC1	0.576534457015047
PRDM4	-0.813297883424877
RAB11A	-0.198367920267144
LEF1	-0.231152249690998
ETV4	-0.156754812611986
HNF1A	0.083057370596605
CHTF18	-0.15375270957407
LMX1B	0.402436076866814
LMNB2	0.617020899035427
KHSRP	-0.0947604439187733
MLLT6	-0.150906985446808
GHRHR	-0.0636333546668795
CRADD	-0.102458322708193
HSPA1L	-0.0594794469858774
PSMC2	-0.156754812611986
GRB2	-0.55875779482806
SRY	0.276187708791945
SNIP1	0.486041585085747
NDN	0.288930666597196
PRPF4	-0.156754812611986
RBPJL	-0.152932748491135
RNF34	-0.266973074631959
DBP	0.0382503803970004
IPPK	0.492196858522909
SYNPO2	-0.370775376307311
VPS4B	0.546841176708863
GAS2L3	0.415671451775551
S100A16	0.243539951616915
HORMAD1	-0.156754812611986
PSMB3	-0.156754812611986
SUN3	0.164751404748071
MKI67	-0.156754812611986
CCDC146	-0.156754812611986
NUDCD1	-0.730811760921518
TP53	0.227336969199331
RSPH4A	-0.490123393216121
PROX2	0.390170710631636
ZFP90	-0.324065552394013
ARNTL	0.310375967396624
KLHL21	0.176474299856755
CST11	0.203564334252526
TCEB3	-0.278273674928037
PTGES2	-0.0483287973585727
NTAN1	0.211958114163631
CRTC2	0.103381605588928
ATRAID	-0.161851405032317
TBC1D1	-0.0398346097695756
PRKAG1	-0.978265481392171
SNAPC5	0.190313475295248
MSX2	0.44247046909955
PIWIL1	-0.156754812611986
KIAA2026	-0.156754812611986
MYEF2	-0.490916735144634
ARL6IP4	-0.083277417452833
KLF17	-0.510947876605517
DDX39B	0.077671853047499
RNF40	0.208485653579084
TRIM27	0.572183995345455
ZSCAN9	-0.196589952312552
TAF12	-0.315138189980152
PTPN11	0.165041018493891
DNAJB11	0.484573134039726
TBRG4	0.426012810591409
TRIM25	0.0355045738618064
PLRG1	0.0952358945074209
EFNB1	0.0209203070464237
HNRNPA2B1	-0.468049614311329
CCNDBP1	0.15783616618163
CENPN	-0.156754812611986
CIC	0.582944814653526
CETN3	0.200969228961447
GLIS3	0.27108956905247
USP16	-0.156754812611986
SSU72	-0.0984507664808772
AMER1	-0.168149327651166
CUL7	-0.355799516049877
MRO	-0.150191815611147
PPP1R7	-0.118834522414794
HNRNPUL1	0.212263569046475
DTD1	-0.328307724385738
BAG6	-0.0662140808117524
BAIAP2	0.430703414194991
CDKN1A	0.519340327813701
POU4F1	-0.086603879994831
TOR1A	0.433047672316005
CENPW	-0.156754812611986
ABT1	0.0524342745925758
UTP20	-0.322576558570813
RASGRP4	-0.281527272066557
NSMCE2	0.0660948533092276
ILF2	0.18658538077769
KLHDC2	-0.15786444667212
SPDYC	-0.156754812611986
LYRM4	0.804632307928367
MDK	-0.429594628579121
ATE1	-0.282926765723345
RBM11	-0.0762667061876568
YEATS2	-0.291831338502531
HIST1H2AB	-0.540202772437445
C2CD2	-0.233688930593342
PRDM9	-0.156754812611986
COPG1	-0.5023155194271
ZNF443	-0.156754812611986
PPP6C	-0.156754812611986
CSTB	-0.373625426502713
ASH1L	0.958958403368796
RPP21	-0.144465883948586
SMG5	0.420603321985283
ALX4	-0.265185103940872
POGK	-0.0754845414177506
DNMT3B	0.511790621959027
GADD45B	-0.0720870775720712
USP25	-0.173091738592796
PIR	0.194617954379061
KCTD1	0.404451637717505
SH3BP4	0.0143019976469575
XPO5	0.358467821052939
ASB9	0.215677818936257
MED1	-0.157483052923605
ARGFX	-0.181979084441634
NEUROD6	-0.268870344093764
NUP35	-0.358797233084777
HNRNPH1	-0.256570835176763
SETD6	0.405457468883175
CWC22	-0.494435438298239
DHX36	-0.339774364970325
PRDM14	0.0462489764540408
CDCA5	-0.156754812611986
EREG	-0.156754812611986
SREK1	-0.156754812611986
PDCD6	-0.870974088008912
KYNU	-0.156754812611986
LTC4S	0.0534157146706955
ADARB2	-0.141940539716033
RALGAPA2	-0.175480933049857
DDX39A	-0.458992710774049
CENPK	-0.156754812611986
NFIB	0.210200120950096
TRAF4	0.29499052347781
YAF2	0.43246409816326
TMEM52B	-0.421185214348075
LSM11	-0.226365736627065
CAMTA1	-0.08096648492687
PSMD14	-0.156754812611986
G3BP1	0.541673397328473
DNAJC7	0.35050536236178
PIP4K2A	0.151710833789048
UTY	0.238623673916295
PPP1R12B	-0.156754812611986
TCP1	-0.514116484610373
SGOL2	0.3213452577109
TBX20	0.300522797501045
PER1	-0.608454656267487
SRSF7	-0.131582681797775
GORAB	-0.458709767886466
KIF22	-0.11981691975907
NFU1	0.663924956588408
L3MBTL4	0.167761553829877
TCOF1	-0.575444489205581
IPO8	-0.104578207434126
COG5	0.427626345065008
SPATA13	0.154527282389007
DFFA	0.300303940624682
OTP	0.146368685843295
SRSF9	0.0051111397640736
DCAF6	0.383876157515474
RPL32	-0.0291794225750177
KLHL7	-0.156754812611986
CMTM8	0.253017728541403
VGLL1	-0.0261801759807321
ATXN2	-0.0514844999095301
RNF4	0.0596628174250544
CENPH	-0.756754284645986
S100A9	0.0558942854013397
LRRC59	0.075088809068979
MCM2	-0.156754812611986
TAF9B	-0.232082652579577
POU2AF1	-0.0921125596058131
ADCY1	-0.0529322081602804
PHOX2B	0.215506549730777
PARP2	-0.0228625832535771
METTL8	0.227892149098601
ROGDI	-0.263214056895605
SPAG7	0.0861091473350259
MALT1	-0.0945119083221816
ACAD11	0.329730252590451
IGFN1	-0.535635649087087
FOS	0.0154961499669638
HELZ2	-0.115685145510912
CENPP	-0.0862480006087034
NFATC2	-0.228168374920597
PIK3C2B	-0.0701587475293523
CYHR1	-0.197994147841127
VPS37C	0.296716776793232
DAB2	0.131980055293449
SPO11	-0.328070784340593
MED15	0.120603203331353
UCHL1	-0.00860094808078166
EGLN2	-0.136581855833905
DMRT2	-0.0307635962767006
CMPK1	-0.0565043675433382
URGCP	0.0123260248638438
MARCKS	-0.134978169177111
BCORL1	-0.101678324448732
SEP6	0.258381624052573
MTPAP	0.000879514156475331
SH3D19	0.179445015529727
ARL2BP	0.0111827123784402
RNF216	0.0871454633650851
CHTOP	-0.198363975305146
THBS1	-0.596323450645144
SORT1	0.0429066335338282
TSEN34	-0.710037553213308
INF2	0.511012236625347
ATP6V0A1	0.255139159939024
XRCC2	0.0179597857548934
RNF6	-0.156754812611986
ELF2	0.191505675039212
PUF60	0.217796278386038
TIMELESS	0.074083209939048
KDM4C	-0.233871332333313
ANAPC4	-0.77240911601978
SWSAP1	0.168765726697905
SUDS3	-0.0229764970420807
EPC1	-0.371266941640256
XRCC5	0.495907643441419
RPS7	-0.156754812611986
KLF8	0.0838091049235011
MYCT1	-0.0785324367696699
ADAMTS5	-0.0161934913075486
MCM5	-0.156754812611986
USP49	-0.234890977352955
ARID3A	0.36785988260792
FZR1	-0.156754812611986
ARID3B	0.218292777839702
RPL27	-0.156754812611986
IRF4	0.356842031701785
RSF1	-0.0333369451599954
CENPB	0.107320095800255
PRPF38B	-0.108821925363339
PPARA	0.488415061527189
C10orf90	-0.166098904069889
ELP2	0.195308955458587
SCAND1	0.0378105044075889
SMARCD3	-0.156754812611986
SSH3	0.0441596458242294
HNRNPA1	0.278653929250407
WNT9A	-0.0300372674173696
TADA2A	-0.221020283204231
KIF2A	0.468083984165544
DUSP26	0.10786920011188
USP2	0.625889839675607
FBXW5	-0.296867907472502
COPRS	-0.713627036964231
TSC22D1	-0.0692604235063112
PELO	-0.156754812611986
ENOPH1	0.605585407639371
ALOX5	0.494244541873423
E2F6	-0.156754812611986
FES	1.7842518269712
CGRRF1	-0.156754812611986
EXOSC3	0.53121551452432
HIST1H2AC	-0.469222035901242
H1FX	0.0705290772806636
MYCBP2	0.173660379828743
PNMA1	0.656988107230612
ARL2	-0.156754812611986
FOXA1	0.113493145625466
MKL2	-0.0273551877211895
UBE2E3	-0.0262644681759448
PRRX2	-0.192433250143843
NCAPG	-0.156754812611986
FANCE	-0.221574418703404
TFIP11	0.597785601070669
DQX1	0.178266087447456
CCS	0.0613560008174314
PHF2	0.0161427357842455
EP300	0.0248450072784221
TULP3	-0.0598143052280841
PABPC4	-0.249266400444402
RPS17	-0.156754812611986
DPPA4	0.258905271944073
ELMSAN1	-0.144924248199043
LANCL2	0.532820094074547
TAF5	0.477231493837186
TIGD3	-0.122125333285471
IL8	0.222790138104271
TTC5	-0.545460298281511
NAP1L2	0.442957172305999
FANCL	-0.384688940472316
GTF3C2	-0.156754812611986
ASCL1	-0.0807192136859009
DLG1	0.337136957551774
BDP1	0.352939787788591
RBM25	-0.0924574135366222
RPL7	-0.156754812611986
NCOA4	-0.246524848424854
GSC2	-0.511762666470348
AKAP8	0.150430106303638
ZW10	0.204625936318606
CBR3	-0.298390070981743
PAPD4	-0.179603631131901
NXT2	-0.169345072034511
VENTX	0.13269299075309
GBX2	0.268538341013123
MCMBP	-0.21758688743071
NGFR	-0.108864402998808
NUDT21	0.00487892548192021
SIPA1	0.253862179098634
PLK1S1	-0.200960030781791
ATPAF2	0.81909061998811
NDOR1	0.0177303085184727
BCL6	0.458161044761263
GFI1B	0.14341443806704
TRIM69	-0.203436506536802
BARHL1	-0.156754812611986
CELF6	-0.0290738624148306
RBL2	0.179149968778481
NKX2-3	0.0657139283323126
LTA4H	-0.463930527755423
EIF4A3	0.0592164221313375
SOX3	0.632752394392854
FIGNL1	0.659980936780239
HOXA9	0.136325223734496
SYCP3	-0.0014189991093274
TP63	0.14851597706909
TPPP	-0.130689182594245
RB1	0.0855552628674555
APOBEC3C	-0.268003025324652
PADI3	-0.152128753849579
L3MBTL3	-0.033640705587884
CYP26B1	0.548132919477438
RPL19	-0.156754812611986
HNF1B	-0.475502954639662
SKOR1	0.240585119122805
DND1	-0.457080805718101
FBL	0.0504181451010072
ANGPT2	-0.0864406741207612
NDUFA13	0.397740204039804
TLE3	0.274345592145281
FOXR2	0.0401320848555705
PLCH1	0.318264787107414
KDM2A	0.161870402970556
INVS	0.230073019971651
SERTAD1	-0.469837484171605
ORC4	-0.0682881648965604
LRRFIP1	-0.556796648585753
ISM2	0.581567612702569
APOA1	0.474316560629495
PDGFC	0.0813092898138514
IL1RN	-0.338168312045838
AAAS	-0.146392918748462
GTF2E2	-0.156754812611986
MYOCD	-0.391429683535658
OIT3	0.0157896078451955
PHTF2	0.0134746025453309
HARBI1	-0.156754812611986
SPG21	-0.00348098232444709
HNRNPR	0.858645010749668
SBF1	0.13444660471729
PEX14	0.24067260351867
FUBP1	0.0200847102793211
TDRD1	-0.156754812611986
SART1	0.070200836091851
SH2D4A	-0.156754812611986
CBL	0.0828867403199861
LHX4	-0.359907847411804
HIVEP1	-0.164272963877866
DNM2	-0.156754812611986
LHX6	0.29774174485639
PPIL3	-0.0561823772675824
SHMT1	-0.0325416759702519
BIRC2	0.632897029162061
NCOR2	0.0144767593253384
MTDH	0.0942418571657083
EID2	0.348413758821108
SUPT5H	0.00618550483857155
YBX2	0.218197940959142
IPO11	0.0545478635972088
GTF2H4	0.404257043195906
ZSCAN25	0.310951672108219
MBD4	0.643313894663167
SNCA	-0.08196687161029
NPAS1	-0.0736986947427619
TBX22	0.566520407007001
MBD5	-0.00727375646991044
MSL3	-0.156754812611986
RBM45	0.137658348809087
RCC1	0.130343348051736
NR1I2	-0.156754812611986
PIP5K1A	0.0225453963218804
RBM47	0.0959898221135418
SAP30	-0.575196928515527
OSBPL6	0.12320201987485
MSX1	-0.544709908610517
HMGA2	-0.652064023273581
HOXB5	-0.334051375177373
TFDP1	-0.156754812611986
ELL	0.435291001034996
LUZP4	0.309481183443749
BCL6B	0.0685378360710098
TBX1	-0.745293157713037
NUP88	0.188189829226096
ETV5	0.551359605310179
RAG2	0.0528888798593255
MBD1	0.252097709226787
RPS2	-0.156754812611986
FABP7	1.01498994131683
LTF	0.517450548089092
ANKRD23	0.363448885104375
COASY	0.421995663324152
PSMC3	-0.0441391482776488
CASC5	-0.156754812611986
CST3	-0.512479570044321
NOL7	-0.0611949013475185
DDX27	-0.401468543927843
MESP1	0.458761450941856
EED	0.197405901235189
IP6K2	0.0850791178312642
SRP72	-0.00394402342349849
STARD9	1.1858163568691
NAA11	-0.548450056299386
IP6K1	-0.0497235208360701
SNRNP200	0.135769844309862
TTF2	0.888999999356493
DUSP4	0.374408372965548
PEX2	0.218491677203665
MRPL19	-0.290279773024671
HORMAD2	-0.156754812611986
RPAIN	-0.499006033457523
DHCR24	-0.339517162957252
STAG2	-0.196504876022853
SUN2	-0.824818224608387
HELLS	-0.156754812611986
XPA	0.0187771383279914
AFF4	-0.336047491712206
ALKBH3	0.320699689651869
ADI1	-0.43139695601847
POLR2I	-0.156754812611986
LBH	0.11790081278003
HIVEP2	0.232462110543036
NAA16	0.0444254599354604
TPRX1	0.803291757637181
SNRNP27	-0.298842206220995
SRA1	-0.27300099812793
TRIM47	-0.0914691074110569
AQR	-0.296945759732317
ARID4A	0.429915018508553
TFAP4	-0.156754812611986
DNAJB9	0.293607474187164
VDR	-0.506104607822517
NPEPPS	0.083551701666284
TBL1XR1	-0.0407789588223131
ONECUT2	-0.20861644028251
NUSAP1	-0.187375317198662
REXO4	-0.0579423152836003
TCEB2	-0.420881253452289
PICALM	0.0272984008193932
STX5	0.759692100257751
ASNA1	0.479471947130444
LUC7L3	-0.199398217927442
LRRC6	-0.109370346798114
ACBD6	-0.111735594861523
RARA	0.44759493378198
PBXIP1	0.144486367709247
GIT2	-0.156754812611986
APRT	0.615606644521281
ACTR3	-0.1179647537391
RDH10	0.637912739312457
BATF	-0.992062407909785
TAF11	0.0267050118711061
DLX6	-0.156754812611986
CASP8	0.118641788810457
PPP1R12A	-0.156754812611986
ISG20	0.269727426431091
CDC40	0.275453788212923
ETAA1	0.365228170612044
MYCL1	-0.183237639633285
SP8	0.313341823074268
ABCC1	-0.292968625472689
UBXN2B	-0.0238762310409805
SEC13	-0.156754812611986
BARX2	-0.156754812611986
HOXA10	-0.0282842744754224
MNF1	-0.287028348698695
GSC	-0.379034840408753
ANKRD17	0.465592588773456
RDM1	0.158172169043978
ST6GALNAC4	-0.107110049236713
TIPRL	-0.248138502786529
ITPR3	-0.031689876392631
CENPV	-0.156754812611986
PTP4A1	-0.156754812611986
RSC1A1	-0.0768702759963687
ATRIP	-0.161067298856747
PITX2	-0.498201038287839
CPE	0.090878133747661
RBX1	0.0701776236275331
PLEKHO1	-0.156754812611986
RAD9A	-0.156754812611986
PDLIM2	0.338045607994898
USP39	-0.0429158201380211
SCMH1	-0.449394921921715
RPS15	-0.156754812611986
ILF3	-0.854689475610282
CHD8	0.45512552724387
CDK5RAP2	-0.156754812611986
GNB5	0.394070030174244
RFXANK	0.30432905176845
VGLL2	-0.018366164195806
ANKRD37	-0.0895879842473559
SMG6	0.0647687037197091
MDFIC	-0.161479881812508
RMDN3	0.0418090845780438
ENO1	-0.156754812611986
FCF1	-0.409630142178231
RSPO1	0.272242090545886
XRCC1	-0.0311848199083734
MAT2B	0.328127647061757
RING1	0.444454777070405
CIDEA	0.154555463838063
SEC14L2	0.176978857776629
PLCB4	0.877629273153927
UTP15	-0.156754812611986
RLIM	0.0603293507223465
USO1	0.231093456576094
MAGEA10	0.184359232147564
DNPH1	0.295663588886994
AK1	-0.168836125643176
ANAPC11	-0.156754812611986
SAP18	1.0400435684908
RIT2	0.580062585534858
UBE2A	-0.213272236989236
MED12	0.578015149900367
WIPF3	0.00441245497457443
HAND2	0.933993050959009
CWC15	0.659196249546474
PDCD7	0.0325412016902495
INO80B	-0.0193264174682366
KLF12	-0.42561796235681
MNAT1	-0.469829920224686
NOTCH3	0.385869770181183
RANBP3	-0.156754812611986
DCAF17	-0.695832104753973
CAND2	0.617002644795013
USP48	0.401129117339842
REL	0.0116092014107057
CHFR	-0.436981002333018
DCAF13	0.0214573408518129
HSPA4	0.139125798003608
GRWD1	-0.20780073893677
JAG2	-0.156754812611986
USP44	-0.156754812611986
SMOX	0.164491643155531
ATAD5	-0.028024865051735
UTRN	-0.156754812611986
KIAA1191	-0.156754812611986
FTSJ3	-0.207887087827855
NKX2-8	-0.295975054879156
MCM3AP	0.0199087418939949
PHF16	-0.0949548853882925
RPL10	-0.156754812611986
CTNNB1	-0.156754812611986
PDS5A	-1.20006917871062
DMBX1	0.656567056802488
USP1	0.396547376390403
TSC22D4	-0.156754812611986
ATXN3	0.459650670335038
HIST1H4A	-0.0297444484489315
TOX3	-0.009761646157461
HCFC1	-0.156754812611986
HMBOX1	-0.663852946954674
ARRB2	-0.156754812611986
TUBA1A	-0.279311150958827
PRRC2A	-0.138845880142978
TUBGCP3	0.146004581794819
CAMTA2	-0.141179048324965
RPL28	-0.156754812611986
MVB12A	-0.444557287703176
TYMS	-0.245620209360746
ZC3H11A	-0.156754812611986
MED26	-0.139908426358853
SDHAF2	0.814093559993986
RALB	0.861762030448018
POLD2	0.0887557716339833
CRYAA	-0.157704848260563
UBE2D2	0.308630641020131
KLK10	-0.156754812611986
HOXB4	0.498333636666456
LEPRE1	-0.0752036828147904
SPECC1L	-0.551734588958578
FOXC1	0.608181371292679
CEP70	0.0226036891032374
CABLES1	-0.156754812611986
MKL1	0.0876288826471786
RPS29	-0.156754812611986
NEIL3	-0.212863134715787
ERCC8	-0.0346712676200363
PSME4	0.182781928313592
KRT7	0.171395615263605
ZNF628	1.28993105122443
NOL10	0.323413928281221
SEP9	-0.112301407070993
COL4A3BP	0.30564108815782
CASP3	0.556597200465963
RRAGB	-0.156754812611986
NOL12	-0.38171464040084
TBX3	0.0128299585832076
USP15	-0.335206959749549
EXOSC2	-0.126679469719621
LANCL1	0.201865527350919
CCNO	-0.438384078718915
TNFRSF1B	0.289503007106745
NAP1L5	0.632456088432307
TAGLN3	-0.59777272748157
ISCU	-0.0205294342539597
POM121C	-0.455204804516485
EXOSC6	-0.138154109588947
KDM4B	-0.156754812611986
HMGN3	-0.489786531343767
KLF9	0.0883468051577488
ANP32B	0.710821478883068
GNL3L	-0.187655795193679
MAZ	0.478294633094303
SFI1	-0.156754812611986
ACLY	0.0465660927468117
NRIP2	0.535847498664557
MNX1	0.56752346249042
EXOSC8	0.277668054954929
THOC5	0.0953845321073281
FASLG	-0.109950872523293
CHRAC1	-0.24064253050202
ZNF714	-0.834422718539758
SMARCD2	-0.18427700804276
RPS27A	-0.156754812611986
WAPAL	-0.156754812611986
TRMT5	-0.110825393866388
YWHAB	1.03208461682214
SOCS7	-0.109201603546423
MYO18B	-0.40628326861123
SRSF3	0.1428856685345
PABPN1	-0.797519945671922
TBX2	0.341822679966357
ANXA11	0.0141183433561334
ITGB1	-0.156754812611986
TMEM163	-0.323362465246986
MCM3	-0.156754812611986
PSMA8	-0.156754812611986
IGF2R	-0.150798890515273
PAFAH1B2	-0.100978866140474
BMI1	-0.288605603714365
SYAP1	-0.156754812611986
HECW1	-0.131523397013741
SATB2	0.0911971438446175
VEZF1	-0.515870096147207
MS4A1	-0.193926023333005
STRIP1	-0.049843196225523
SUPT7L	0.660277387392628
AKIRIN1	-0.525441074094919
SMAD1	0.474861280599426
NR2F1	-0.151879550854708
PHF1	0.458839599863395
CALB1	-0.0401619887425742
IFLTD1	-0.0382922945362986
SACS	1.16308688428424
ZWINT	-0.0504419439376696
MCM8	-0.299588547840457
CDC25C	-0.156754812611986
DPP8	-0.156754812611986
ALKBH6	0.434931060145423
RPL12	-0.156754812611986
IGFBP3	-0.0763334624949347
ELP3	-0.275598831314522
HNRNPD	-0.0386151150643583
NFIX	-0.0698745860484755
NCOA5	0.544724195319609
YLPM1	-0.059353656537752
PHOX2A	0.473914797623838
NXT1	-0.0247678895098106
ARL8A	-0.156754812611986
TBX15	0.494679488729923
MIF4GD	-0.17792452373123
NCOA2	-0.113453540377928
MRI1	0.168068934734767
STAM2	-0.187664825126977
SHQ1	0.0714737850427842
PSMD13	0.188859116217496
RPL5	-0.156754812611986
HDGF	0.0154902035491388
COX4I1	0.162177951802334
FBXW11	-0.156754812611986
NUGGC	0.36442864025389
WRAP53	-0.11374694844566
PVR	0.0502137889046237
CABYR	-0.0630662370321944
NKX2-2	0.285626270025743
OVOL3	-0.293084906545815
SOX2	-0.434388149145124
UBE4B	-0.352764026534334
TGFA	0.0287832847063372
TKT	0.325113872177883
STEAP3	-0.925600679965393
RPL36A	0.608813002016155
L3MBTL2	0.418233154940754
SRSF1	0.355253584596883
PHB	0.297444108727636
DCP1B	0.0844339060320443
ELF4	0.401202727442146
GGNBP2	0.678302768025589
FKTN	1.02481917614219
MEOX1	-0.216397298505767
RNGTT	0.373126459068613
MEAF6	0.720381946562096
HOXB8	-0.171027357367196
MNT	0.227503521668092
CDKN3	0.217686678051948
POLR1A	-0.91849241388402
GPSM2	0.423921666252189
HDAC5	0.253359504446119
HN1	0.0337040988058212
OVOL1	-0.156754812611986
TUBG1	-0.219147288722057
MLLT4	-0.249463758067997
PRDM2	0.150575425869576
HIST1H2BA	0.277777142987151
UBOX5	-0.294468603998823
CECR2	-0.00643682711784226
ETV2	-0.159158430148934
PPT1	-0.264469767807847
SLIRP	0.370561442162835
POU6F2	0.446485131880901
EMG1	0.0492429600704897
NAT10	-0.116222445303675
REV1	0.44820223108315
ALOX15	-0.105143132225073
NUMB	-0.141704551571548
GTF2E1	-0.260025521059637
CAPG	0.492380771340983
UAP1	0.296155644886726
RUNX1	0.541494858613298
MAPKAPK5	0.673062079442484
PYGO1	-0.156754812611986
TXNL1	-0.554598920891
NEMF	0.771254809495375
SSX2IP	-0.024642859699119
RALGAPA1	-0.424253349278131
PLIN2	0.119181150391724
SEP14	0.0239569761694839
DLST	0.396280850256457
GPI	-0.352285038249038
DDX5	-0.118983496700706
MDFI	-0.10675308524848
GSTP1	0.603264183802198
XPC	-0.306323103489771
TTLL10	0.399268724314864
INSM1	0.30720647993725
CEBPA	0.373719309740272
SLC25A10	-0.863264291736802
CIR1	-0.460143618410468
NFIC	-0.254421800325043
RTCA	0.0354025600784566
RGS9	0.110512678188668
MAPRE2	-0.645512609698116
TGS1	-0.156754812611986
BRMS1L	-0.156754812611986
NOTCH1	-0.368356353003938
DAZL	-0.389103666880859
VPS36	0.205813229348316
TUBB4B	0.231093456576094
HN1L	0.0090196429971372
RBFOX3	-0.0405435298755111
PPM1A	0.232628265509359
HSF5	0.191904028421987
FUS	-0.276175759741122
SGOL1	0.202633599720277
PTTG2	-0.0710024242488229
NCAPD2	-0.156754812611986
PAX1	-0.436981002333018
RPL9	0.465129202613292
USP21	0.0348078048947497
THAP2	0.373016737256806
DHRS4	0.034306731665933
GEN1	-0.230956334666816
USP10	0.057693741969713
HNRNPL	0.038872805677969
RHOB	0.187372853655414
GON4L	0.438692852931731
HOXB2	0.425910131690282
NAE1	-0.225987347585169
PPM1G	-0.607350801749138
FLII	-0.156754812611986
PRPF3	-0.0294403920620788
TBL1Y	-0.443447297996288
PEG10	0.177880695053717
ADARB1	-0.156754812611986
SPIRE1	-0.156754812611986
CENPQ	-0.156754812611986
CEP164	-0.156754812611986
SFMBT1	0.417489427836111
CROCC	-0.156754812611986
KRR1	0.40070585014442
PTF1A	0.0878578576874918
HOXB6	-0.220784821868638
ATXN1L	-0.156754812611986
FAM83D	-0.368505912922796
PEX3	-0.361101981255241
WBSCR22	-0.118754316245258
FAM189A2	0.512357070251148
POLR3D	0.123873251659456
MIS12	-1.13855815108646
IFRD1	-0.0538314120043395
NR1H4	-0.361957560227631
HOXD1	0.409771527784389
KIFAP3	-0.821714312753658
CUL4B	0.193146955628054
CAB39	-0.156754812611986
SOX8	0.0999993371733126
SLC16A3	0.599230881037232
MLL3	0.0505694561002524
PIAS4	0.231116100978708
PSIP1	-0.0123468586174773
SNF8	-0.396970203912259
RPP25L	0.540350680897023
HOXC4	-0.38316289745681
DCP1A	-0.367702818981143
KIFC1	0.233650317978975
BCOR	0.165782636184266
WIBG	0.325951528992233
WWTR1	0.25871762942047
RBMS1	-0.156754812611986
FUBP3	0.0404885259295996
NELFE	-0.150323830473642
H2AFJ	0.269974144324261
TUBB	-0.156754812611986
PAF1	0.145851510407273
OGFR	0.0760639813068133
RPL35	-0.156754812611986
SEH1L	-0.156754812611986
PSMD7	0.821535434631114
ESRRA	0.464942677613553
HABP4	-0.315482419167461
NDUFV3	-0.156754812611986
BARD1	-0.365502288987915
NELFA	0.0054501929191637
HRH1	0.410922080498853
SUPT20H	0.456303484895326
RAD51	1.09069086850072
KIF20A	-0.156754812611986
CRK	0.0290173245334679
RRM1	-1.22420761397517
ACTL7A	0.0331822712306713
PES1	-0.156754812611986
SCML1	-0.0191552312366978
GPR110	-0.0707688602591987
HELB	0.364609795455196
NET1	0.220633559579897
LRRC16A	-0.318864846226807
DUSP2	0.252843031885335
SETD1A	-0.940210354242214
KANSL3	-0.383496982796558
IKZF5	-0.292247745869856
FGF13	-0.258893440884383
TRIAP1	-0.0108927486810205
E2F8	-0.391491976202611
ANAPC16	-0.201826379066576
NUPL1	-0.156754812611986
SELENBP1	-0.156754812611986
NFATC3	-0.0102731178638319
NSUN2	0.0951437732404248
CASP9	0.0639133976554452
INHA	-0.288970013480031
CHMP3	0.144969680385721
CCND3	-0.189632812424261
NAP1L1	0.348181869278132
IKBKG	0.082359942161009
QKI	0.442544704516298
PRPF19	0.112292918189618
RPL10L	-0.0645480440226653
SHOC2	0.482196841470715
EXOC8	-0.301794817538261
E2F7	-0.000262104849011765
FST	-0.0502082908432719
RPS4Y1	-0.156754812611986
RNF13	0.418211978370083
HEY1	0.518760427330282
UBR5	0.760363316974255
SMYD3	0.576026744523166
DBX2	0.115963939080685
LOXL3	-0.0284014028593474
NR2C2	0.029441595100205
TKTL1	0.102833870636888
S100B	-0.29409103814289
PPP1R26	0.606983614935506
PRPF39	-0.281515645242862
SLC22A18	0.506545367430318
PAXIP1	0.231579995082246
BEX4	0.31390391157576
PAXBP1	0.0397205931220032
HKDC1	-0.361752508424865
TAF4B	0.0665728798252693
APPL2	-0.156754812611986
MED13	0.0150668222441273
LLGL2	0.0350991664277867
GEMIN2	-0.158399990184851
SEP4	-0.156754812611986
MTPN	-0.156754812611986
CNEP1R1	0.45712981529568
PLK5	-0.169537829746066
SDCCAG8	-0.276891228749363
HOXA13	-0.389449144533065
AFF3	0.242553402700057
PPP2CB	0.206882404509645
PHC1	0.640538935112391
PRDM12	0.150540301623264
BRF1	-0.253252536390062
SPECC1	-0.340314875630724
NCF2	0.396076763672704
PNLDC1	0.191737207315801
KLHL13	-0.156754812611986
NPM3	0.62583864466732
KDM8	0.0615039249074422
UNC45A	-0.420228402001601
NF2	0.0328716985234918
LCOR	-0.221625257578076
AKIP1	0.22496258055328
ASH2L	0.00668551707058981
NMRAL1	0.0177001705158615
FOPNL	0.152811158841907
ELP4	-0.133607363073864
ERBB2IP	0.0371693219820542
THAP11	0.313723428908835
SPRYD4	0.298573423332541
TRMT6	-0.0116668230241366
KANSL1L	0.0429276211959552
NOBOX	-0.261432740304705
TNFAIP1	-0.306869172310152
SCAND3	0.460127862563866
THRAP3	-0.12713183727596
SMARCD1	-0.0900816240913604
AP3B2	-0.209540987926784
CLSTN1	0.466244858306421
IPO7	-0.03350932322118
BACH1	-0.285251277895197
SOX18	0.0732328886298629
FBXO22	-0.00326717569941315
TEAD3	0.316234938623296
PNPT1	-0.17697865360736
CEP78	0.157075633866419
BSN	-0.156754812611986
HDAC9	0.061704466791955
SNAI1	-0.142510536621061
PIFO	0.590666169966891
PSEN2	-0.501920521118894
EXOSC1	0.145988894544358
TSEN54	-0.33346231106236
HIST1H2AA	0.271326772408121
SIRT1	-0.00540480448055124
ARHGEF11	-0.752537976166901
MGEA5	0.0700512878412708
RSL1D1	-0.699872570695016
TONSL	0.0955394282102822
POLB	0.141578538735191
PRICKLE1	0.911494489523753
EXOSC10	0.583569001385248
FOXI3	-0.114872174863574
FAS	0.659719461165174
BIRC6	-0.0536656995781773
PCBP1	-0.0596845951160037
CREB3L1	0.0376271920836308
TAF7	0.512471104537363
TIGD1	-0.0875299285328315
NAP1L4	-0.398531452274635
RPL26	-0.156754812611986
SRSF8	-0.625467787422969
MGRN1	0.329862943329467
RRM2B	-0.176544096881466
B9D2	-0.68174996847546
ANG	-0.103017612527435
TRAK2	-0.894872150600516
OMP	0.0622784341100551
CELF4	-0.113337658106343
RBM27	0.237200065938135
FOXN2	-0.156754812611986
MSMB	0.111221021535071
CPT2	-0.567536652705829
ARL8B	0.410620117272827
DBC1	-0.156754812611986
TMCO6	-0.156754812611986
HAUS8	0.202087173315628
DPH3	0.065289581089376
SOHLH2	0.320177527019155
CREBBP	-0.156754812611986
MSRB1	-0.00595096785699756
FOXN4	-0.0620557278193713
GATAD1	-0.026610401204989
DUXA	-0.734382818437792
RPS3A	-0.156754812611986
BNIP3L	-0.682165929378562
DONSON	-0.249636819751882
CSRP1	-0.0718118322743338
RAD17	-0.156754812611986
EGR2	0.00613681158811945
STAT4	-0.1270244296108
MEFV	-0.248127615387798
SPIC	-0.156754812611986
MRTO4	-0.0828722641679732
GABPB2	0.249890774425909
APOBEC3A	0.563150366944974
ELMOD1	0.140631987272269
LUZP1	-0.156754812611986
STRA8	-0.156754812611986
PHAX	-0.133731655891662
RFC1	-0.421185214348075
SS18	-0.56597439915403
KPNA2	-0.156754812611986
TESPA1	0.21116439353349
RCOR1	0.114993538799609
NKX6-1	-0.267752811745822
TOX4	-0.0335091291340987
PPP1CC	-0.270669553757727
HDAC8	0.0241855317029514
RPL22	-0.156754812611986
RBM19	0.565952383832778
RRP36	0.222301214173523
RYBP	-0.488275269100351
PERP	-0.116664209601547
MLF1IP	-0.156754812611986
PMS1	-0.691744231268565
MLF1	-0.460750323915698
INCENP	-0.392041720341383
BARHL2	0.662708705182098
GMEB1	0.334457299210723
RABGAP1	-0.156754812611986
SIRT6	-0.130316874635349
ARID4B	-0.50412841598085
INO80C	0.217241205222064
PRDM8	0.132853554369457
SKAP1	-0.201614558447875
RPS3	-0.28710466337874
FHL2	-0.0644305797054206
SART3	-0.0993886338756572
TRMT10C	-0.156754812611986
TATDN1	0.0769900249313881
EDNRB	0.0958122769807113
PPIL1	-0.436981002333018
RORA	0.348037090757762
NT5C	-0.268800004313623
PSMB10	0.507304656517645
FAF1	0.606543057991521
HIVEP3	0.38802866966079
DMTF1	-0.186447944019766
CLIP1	-0.266298455610006
COPS4	-0.111021101427291
DDX42	0.311644460584094
PPP2R3C	-0.0233029202654086
SP9	-0.429083108340546
MBIP	-0.00900801270469433
FADS1	0.140115975836181
GZF1	0.378790922782318
SF3B5	-0.215603110746864
XRN2	0.337328657951318
CFL1	-0.156754812611986
VIPR1	-0.056441369752075
MTBP	-0.288970013480031
DCAF7	0.338844347366931
NPAS3	-0.156754812611986
MSL1	-0.48325042308109
GID8	0.653259511135677
SOX9	0.137076952927196
SP7	0.0524357148178048
NUDT6	-0.549277918027218
PARP12	0.182014499964692
EFCAB4B	-0.433285308433282
TFDP3	-0.0130670206068749
HOXB7	-0.244253950851374
ZNF385A	-1.39608087090429
BCL2L13	-0.156754812611986
CELF3	-0.189791380557567
ETV3	-0.192614099001706
ANKS1A	0.589808110225295
SPIRE2	-0.156754812611986
FGD2	-0.0236259537428151
CELF1	-0.0255737538913882
POLD4	-0.156754812611986
HOXD8	-0.255037395983309
SPICE1	0.336576994101189
EXO5	-0.0916388545234603
DDX21	-0.213261449037063
GLRX5	0.0590431062885824
HTATIP2	0.0614794640049862
SCAI	0.377230535751949
MBNL1	0.672418205921902
DOCK7	0.198271089704412
EVX2	0.168468884785899
SETBP1	-0.0196461227325085
MBNL3	-0.0734707409422041
BCHE	-0.0548114442161873
TRA2B	-0.255421536913465
SOD1	-0.123283768210609
VPS4A	-0.156754812611986
KDM6B	-0.100442912158082
SCRT1	-0.0459308169760285
DNA2	-0.306741220236537
POP4	-0.206999078918162
MAU2	-0.336543240665198
CRTC1	0.18483958583962
KAT6A	0.525373771419585
OGG1	0.471933751210058
RNF112	-0.122073302489516
PAPOLG	-0.206237706164308
MYPOP	1.18185925776381
RANBP10	-0.291757309758368
EHD3	0.264525198601424
KLHL20	-0.194773291078233
SOX13	-0.172751497707623
NOSIP	0.147489635180793
SNRNP70	-0.523053955704636
TUBB1	-0.421185214348075
GTPBP10	0.119705826983191
MLH1	-0.189445450109311
LEPREL4	-0.410477240419699
TEX37	0.649177777226092
REXO2	-0.355205783372947
JARID2	0.210359307004988
NOM1	-0.686188518342767
KIF13A	0.118148911078371
LHX9	0.453402934635493
RPP14	-0.495531535481305
DACH2	-0.0516425387423642
HEXDC	-0.196454852370653
SCML2	0.276068957518012
LEO1	0.451905544839857
MSRA	0.108707907335527
SETD1B	-0.869437769958426
STUB1	0.718171849770978
DUSP16	-0.304123332152901
ING4	-0.661328234225846
ANAPC2	-0.360022263577046
MGST3	0.516954782014928
EME2	-0.191179600078997
TAF13	-0.188050219927266
TREX1	-0.326000856230487
RBAK	0.248125951073795
WRNIP1	-0.245132307621451
TFEB	0.139665411907903
FKBP3	0.369846408370678
GNPTAB	-0.270179143773416
FMN1	-0.225657821892512
SF3A3	0.0544791654790166
SLC25A22	0.090256563876513
FKBP5	-0.0330291827100393
PMF1	0.499054147192029
TRA2A	-0.259764163687785
SMEK2	-0.0653469172198057
SNRPB2	-0.205941608525077
UTP23	0.503656670016296
ATF6B	0.117694018636776
SFN	-0.563696055083996
VGLL4	0.00476805144405008
FTSJ2	-0.0659233600617514
RPS11	-0.156754812611986
ATF7IP2	-0.206064754815661
DENND4A	0.193156071277131
MTMR8	-0.443896887906604
CACUL1	-0.0363320878538647
TMEM37	0.38249826460634
EDF1	-0.0181588190742907
AGAP2	0.0139042330041436
MED10	0.52818786006692
HYPK	-0.447673389498377
HNRNPH2	-0.592022120061671
GPBP1	0.415671451775551
MSN	0.0749815112604734
ASCC1	-0.500436359633883
HEXIM1	-0.594958706993378
DLX2	-0.0750424832386605
MED19	0.323669302029506
GLRX2	-0.662552273471925
UROD	0.17357234575757
TICRR	-0.0878007542590213
CD79B	0.490169944625334
CSTF2	0.809004280998642
ENC1	0.496948402364167
DUSP5	0.121067861075579
RAD51AP1	0.277796044704287
POLE3	-0.0453494391660139
RPL22L1	-0.156754812611986
LSM10	0.415671451775551
NR2C2AP	0.384393456074661
MMS22L	-0.510947876605517
NFXL1	0.187371975817443
TCF12	0.697360869269644
PDCD2L	-0.801545902718298
CSRNP3	0.0105506725574191
BOD1	-0.0750561651946721
NOL3	0.722063588678502
TWISTNB	-0.407251007199805
ACTL6A	0.138819533169624
ADRB3	0.655272321341023
KIF4B	0.475939025448219
CCND2	-0.156754812611986
GPRC5B	0.347787801711832
HOXA3	-0.0809884048575394
CLUAP1	0.0160521518027552
ZNF596	-0.436981002333018
USP4	0.305189160521873
ANKRD30A	-0.156754812611986
BCAT1	-0.156754812611986
RNF14	0.51018584881276
SYTL4	0.221403798451143
POLR2E	-0.566264488003078
CRABP2	0.242060210232869
CABP1	-0.199489358119566
SKIDA1	0.331418174929961
EAF2	-0.238572900752394
TOB2	-0.146313738959754
PKD2	-0.156754812611986
CWC27	0.363718496144431
RSBN1	-0.0886702970002143
DNASE1	0.386323034267832
RFWD2	-0.156754812611986
DIDO1	0.414108698395642
CCNJ	0.465218160983661
NEIL1	-0.0652275667278159
VSX1	-0.170173128099725
PPP3CA	-0.324218576489677
CERS6	-0.296237268899543
CEP76	-0.156754812611986
SLC50A1	-0.266980747683597
DDX46	0.00323649042831736
BEX2	-0.156754812611986
BRCA1	-0.156754812611986
IRAK1BP1	-0.185082168111495
JMY	0.144857903240006
TOPBP1	-0.00608890196577537
IP6K3	-0.16991826862441
ELK3	0.174282173560167
SERF2	0.130963060551699
C17orf58	-1.69065157659951
MYH6	0.079418197625924
RARG	-0.305363223311881
CREB3L2	-0.47899746707698
JMJD6	0.453583880198809
MSH4	0.0468415204708149
PCBP2	-0.409671676483842
DICER1	-0.156754812611986
RPL6	-0.260075415359558
TAF7L	0.343868804481667
CTBP2	0.460534999529749
CDT1	-0.156754812611986
RNF151	-0.173681180653829
NASP	-0.156754812611986
MFSD8	0.444601023908652
RPS6	-0.156754812611986
DLX4	-0.0103708706969139
TDP2	0.23645444607824
TLE1	-0.156754812611986
RASA1	0.291400575358489
ZC3HAV1	-0.156754812611986
POU2F1	-0.517451269948248
UPF3A	0.455715333864704
NRG1	-0.121502174949943
MMS19	0.00251397281050302
ERCC3	-0.418965927574896
MED9	-0.156754812611986
U2AF1L4	0.0111635181500638
TOP3B	0.161874892286125
NKAP	0.0371693219820542
CSRNP1	0.0816036207332977
RHOXF1	0.269762227176044
LAT	0.107733363419711
ENG	-0.214625779137359
TOP1	0.666974557956933
GORASP1	-0.180134612670037
HSP90AB1	0.292896366921638
IMPA1	-0.263403061233402
RBM10	0.0797365722477524
TCFL5	-0.0759203483893076
R3HDM4	0.187067247464361
RFX7	0.0221570636908566
GATA4	-0.0614913261721087
KDM1A	-0.270195545249335
ZC3HAV1L	-0.436981002333018
CEBPD	-0.156754812611986
SCAF1	0.0552723093175902
GATA2	-0.0681263725937525
PHF3	0.194878273188701
FEN1	-0.69965832192843
CEBPB	-0.141932516260274
MED11	-0.0498522655778742
TUBB4A	-0.156754812611986
FANCM	-0.630046931203477
ALKBH4	-0.516592427252746
VPRBP	-0.897879583838188
TPX2	-0.156754812611986
ERCC2	-0.451896112360863
IPO13	0.0878560556013726
TEX12	-0.112804600532488
CLPX	0.161255183321249
MED23	0.254276150334437
UBE2D1	-0.156754812611986
RASSF4	-0.229227584508323
NKX3-1	-0.156754812611986
IMPDH2	-0.156754812611986
SCAF11	0.231093456576094
TERF2IP	-0.0650071776535577
DACH1	-0.0155391671767353
HOXC8	-0.173381821390833
ACRC	0.324996545705526
CHMP2B	-0.222668999520171
DCLRE1A	-0.156754812611986
JUNB	0.407598522735165
NFKB2	-0.145364204988408
G2E3	0.72753201498883
SIX2	-0.617899328373209
SOHLH1	-0.047420440140014
SOX17	0.44234570266931
ANP32E	-0.134956220305145
NSMF	-0.156754812611986
HMGN5	0.560847367638307
EGR1	-0.0831982888239743
C4orf6	-0.860109678818859
FBXO18	0.534910945229935
RFC3	-0.0432040732789645
PDXK	-0.131764648404377
GRHL1	-0.210867729761126
EPN3	-0.0169039722277374
NREP	-0.378732675737473
ANP32A	-0.121972840922914
TRIM68	-0.13303154587165
NOC3L	-0.278762046272303
ZNF746	-0.91849241388402
PRM2	0.225614554042619
NOVA2	0.129639244612955
MCM10	-0.156754812611986
SRRT	-0.302509385154802
FOXR1	-0.266701235093193
RANBP6	-0.168697015188885
CCNT1	-0.156754812611986
MAF	-0.1940175042191
HIRA	-0.115745812607236
MNDA	0.0762612296503482
FHL1	-0.419581956486552
EVC2	-0.325713588730671
RUNX3	0.0505041767661626
UBTD2	-0.631870559385337
CAV2	0.276856731706659
STRA13	-0.216587190731697
NARG2	0.540295873279217
MAPRE1	-0.790839432301698
[truncated: 2,991 more rows]
