# Supplementary material for: CRISPR knockout screening identifies combinatorial drug targets in pancreatic cancer and models cellular drug response
Source: Nat Commun. 2018 Oct 15;9:4275. doi: 10.1038/s41467-018-06676-2 (PMC6189038; doi:10.1038/s41467-018-06676-2)
Supplement: Supplementary file 5 — Supplementary Data 3 [file 41467_2018_6676_MOESM5_ESM.csv]

	X23132.87	X5637	X639.V	X647.V	X697	X786.0	X8.MG.BA	X8505C	A101D	A172	A204	A2058	A253	A2780	A3.KAW	A375	A4.Fuk	A427	A431	A498	A549	A673	A704	ABC.1	ACHN	ACN	AGS	ALL.PO	AM.38	AN3.CA	ARH.77	ATN.1	AsPC.1	BALL.1	BB30.HNC	BB49.HNC	BB65.RCC	BC.1	BC.3	BCPAP	BE.13	BEN	BFTC.905	BFTC.909	BHT.101	BHY	BL.41	BPH.1	BT.20
A4GALT	-0.070042366163081	0.355970328629675	0.100181772044601	-1.60719888018011	-1.61937019686484	-1.44136358579803	-0.572402301974109	0.44893531963525	-1.25537906603536	-1.63015712391176	-1.10218714547068	-2.11217144696448	0.612817197147403	-1.0904956404386	-1.82551618596146	0.943934876332853	-1.83464212778525	-0.657364308303901	-0.363101995421022	0.469951468974002	-0.0521965758364415	0.211520626431972	0.991065753666466	-0.729842504262333	0.563443725561848	-2.0785217914757	-1.2124327741047	-0.327745755558037	-1.91265081031654	0.551126732786226	-0.702107576266517	0.583151645124139	0.156885093157249	-2.33229859949961	0.688625404668721	1.30091439607211	0.646924085630585	0.0699093850021374	-2.01428441908814	-0.189121493658671	0.144568279602143	-1.09525766927495	0.465846403629705	-1.48179369382704	-0.252060812451525	0.0134721298035745	-1.21261318282638	-0.101125597055776	-0.68840268391655
A4GNT	0.155798045947236	-2.42004362271983	0.0077737326791837	-0.507960693913688	1.0991117444768	1.66509775917062	1.00730936750455	-1.22977660538258	0.467844099384428	-0.945215459905488	0.448035339243364	0.820395003924763	-0.415490771633062	0.859010524513063	0.867645935674344	0.33009270885909	-0.43259086119	-1.6070666329584	0.626306844363808	-0.336186362401392	-0.686100933867682	-0.933010097361161	-1.58371269644577	-1.49983837294918	-1.81925173212935	-0.915164660845924	-2.16975739027102	0.818417342595494	0.719110245480659	0.684734750500347	0.0499747925175034	-1.14452280224951	-0.331074154119598	1.55719206412576	-0.448810839533784	-0.683439500737477	-2.01112494296639	-1.47692217021966	1.63498797477941	0.755515929682776	0.169420034321523	-1.04062394434429	-1.9825355120507	-1.25524748026228	-2.16294677572276	0.573939091297921	-1.5037904310303	0.129124750844492	0.304286481906099
AAAS	-0.536560124629368	-1.02748306010992	-0.157629377570046	-0.36212181058023	-0.313326394281866	-1.5737436992237	0.235937959552266	-0.436044137302893	1.16497135212094	-0.252021681541967	0.0641865457898442	-1.18274414704307	-1.11064830875705	-0.301585061175384	0.239865728245108	-0.416854894597052	1.5181137819589	1.45179723071111	-1.26662900698997	-0.231486873044845	-0.577038473578357	0.827011784347939	-0.316923491866699	-1.17626024571832	-0.795778164391443	-0.491321714717267	-3.23796693526082	0.590944213011371	0.11816762094421	0.00562846041177038	0.051419764101769	0.964928269074165	0.498325411389565	0.922357240209144	-0.2581629761206	-0.250187359229174	-1.59499442357265	1.30783295001579	1.22448830400139	-0.491827484886185	-0.157243350330282	0.545025639901987	0.893414015790364	0.599632191632998	-0.485952623029113	-0.276640522596691	0.915969085834625	-3.44219810609347	-1.26643671920815
AAK1	-0.417533064122687	-0.562506092674914	-0.114631187537643	0.491973845473438	-0.165801147693433	-0.103982674740464	0.899417162462873	-0.607116911966529	0.649512494850402	2.05158639942608	0.190062682742017	-1.17345453952109	0.451988235872216	-0.330233587162254	1.69812651583644	-0.283744280926873	0.361153953696677	-0.0597565278225366	-0.0294166685271619	0.208733096129185	-1.02804634489199	-0.249374596566421	0.149051837229527	0.165746717508645	-0.389154149442437	0.28153191461227	-0.0393629798821172	0.801678749960151	0.106909650301623	-0.286742270399312	-1.76296044599938	0.921824659794745	0.385707772239466	-1.89684711763143	-0.0337798172394134	-0.944135143614427	-0.728694858660243	0.0342932117980746	-1.54866885212293	0.0557590674115378	1.12060889485105	-0.624651678682039	0.18590161932288	0.0287958202743767	-0.814133798475498	-0.409526975320593	-1.50409580702051	-0.342898981775086	-0.0728432647679344
AANAT	0.463507550956343	-1.28630322162378	-0.628334243702209	-1.438454873212	-0.340360973872913	-0.559934488854188	1.19211580874056	-0.739868176903502	1.2528747084302	-1.14136461718767	-0.274798886276297	-0.474705311392483	-0.0125202330549545	-0.343544499895256	-0.385776386189461	-0.848851820029457	1.22768006558909	-0.0796794616022087	-0.886983784851415	-0.939584399390287	-0.324259863581748	-0.411660497524283	-0.323315693584727	-0.705535061133575	-1.0948133224149	-1.10373543073182	1.28472407010313	-0.937201789809865	-0.741021420445127	-1.25988981518654	-1.06596869025347	-0.853121290397542	1.11305919904941	-1.03976208321517	-1.03548560182897	-0.481171045046678	-1.21443168584231	-0.764939457812003	2.41410429189325	0.0112830137902012	0.54279787635409	-0.921330800943493	-1.22092610304844	-0.619906821694549	-1.36475991009741	-0.712493278530748	1.59233923957881	-0.958012679791325	-1.37031040805159
AARS	-0.149352630981792	-0.582043767314231	0.685629455280526	-0.600325035624971	0.753664627885112	1.5917688174227	-0.67026836468724	-0.465037265950638	-0.812027683176183	-0.29494822102279	-0.651695630733489	-0.598840976670336	-0.0443968425802585	0.691707839707182	0.0415173107554619	0.446976032470757	0.0768494665290264	-0.880342560852026	0.544419190543859	-1.07557242625877	0.225036770049916	0.52816912975002	-2.09637929975241	0.449835001788739	0.741293851338973	0.058319319752558	-1.16263143778376	-0.884065838280125	-0.450370074354182	0.0513088959156037	0.646810021442622	0.0927248994899533	-1.28764530371465	0.706881051162663	0.204622389562932	-0.748923813895189	-1.14214745743653	0.390912069331814	0.186732167680025	-0.927549122623481	0.730070098425841	0.335383412831243	0.694086647040123	0.394177860194329	0.182994721170233	-0.329874373381766	0.472915516477631	-0.403937244697318	1.1192995571555
AARSD1	0.00361995649716323	1.02404246234504	-0.786248872941489	-0.327461599356604	0.274158825633642	0.520241017428702	0.33067121775136	-0.850534518829096	-0.539821605496786	0.301359139931723	-0.0561350041652209	-0.00118865957865584	-0.731077381709413	0.713617423775801	0.0123183974549842	-0.0988188771322502	0.18903138883605	-0.655953999661854	0.0404309395072969	-1.28906490258255	-0.0752897100620216	-0.802600603966649	-0.162981354731055	-0.470414711943762	-0.225898947137911	0.0603145138252752	-2.80690386554885	0.550644749336524	0.057221806180976	-0.278755172610025	-0.381649085087761	-0.445810739409417	-0.509078725224895	0.543357589156558	-0.758655273698655	-0.225648702216014	-0.252188280564416	0.20061692075569	-1.25611336827166	-0.51794349689913	0.516855561855734	-0.626086436473402	0.474715691770435	-0.137353502508472	-0.208812565608827	-0.883321309615217	0.339124298662277	-0.80969701924027	-0.735916399202075
AASDHPPT	0.0669526139553325	0.404716741017458	1.14307225999454	0.132681115853215	0.350325391825967	0.62425833236054	-1.58484228681831	0.711345738607235	-0.773869419483931	-0.653844452251437	-0.263626721656305	0.260129680511504	-0.144565880539183	0.518256937846632	-0.622231756576052	0.184929409338182	-0.435518318886713	-1.50231739292863	-0.80027671280764	-0.583342624710365	-0.026342759225028	0.262710319270699	0.357339991847274	0.428669039640525	-0.112978355160683	0.425102472434628	-0.0414008459630922	0.209946092466043	0.224000876381215	0.161344596320602	0.161005418421436	-1.04004600562656	-1.30013720565396	-0.76357099859002	-0.0736575052363605	-0.298696858361348	-1.00702892081889	-0.306010378442672	-0.858440749669501	0.38539733524804	0.0597114386165039	-0.659920683732145	-0.0766788605370214	-1.37245995260258	-0.367548235282207	0.496339579274054	-0.80904659033163	0.598213717161832	0.387506602749055
AATF	-0.44963807945035	0.476738046043543	0.276236254926287	-0.157386886254369	-0.103604237615022	0.473858758817396	-0.632605006689487	-0.268457954974025	-0.730159131676053	0.315218577057183	-0.506900720819344	-0.346665322945337	0.562575880123844	-0.46826309473271	-0.20470829375794	0.48063508994234	-0.26009309047969	0.137216985637362	-0.186681648090795	-0.399249124308657	0.349614182089727	-1.847397951408	-0.00324560857035853	-0.938242633647339	0.154479047292806	-0.438267848625745	-0.935212206456722	0.584259344615296	0.530454936154994	0.268443587191223	-0.102431257663057	0.503027473087104	-0.134739767482811	-0.662672207213284	-0.0553082896907178	-0.0437249756660587	0.636412519440911	-0.571939994261556	-0.966025087870654	-1.05108733605916	-0.2225151455881	-1.44810098167233	0.181867736493488	-0.576092028866247	0.490023552391151	0.303391728419639	0.203118485707448	-0.668427147617505	0.0699933128763905
AATK	0.77185946137236	-0.668968436477357	-1.64360004822077	-2.87450184378753	-1.12711818966851	-2.51883243409387	0.94891801121157	-0.0169998755577911	0.979669818486749	1.09858405625396	0.999274384812069	0.920288370635732	-0.79463882047403	0.102653915033468	-0.833133776081307	1.0272368970427	-2.02064449460631	0.0923558477380938	0.0462745439354319	0.528134153606699	-0.118983206269527	0.348616332820557	0.0123555344557402	-0.795393254644254	0.0867139546385199	0.0668182724077466	0.769811817291962	-0.477520204983926	-2.14066169652601	0.549081996993089	-2.90537099401311	-1.17133332902103	-1.08603246341483	-0.980746111364349	-0.694500278988448	0.0862651954884621	-0.667995580096824	-3.06849602828883	-1.99320003963717	-0.705003902539686	-1.84170062478184	0.3229314686709	-0.315569530072179	-2.81134555124202	-1.10292646243504	0.220473760191016	-1.85686667328599	-0.248813621149649	-0.0311514062544304
ABAT	-3.12471453900543	-3.64821431029701	-0.91290837721992	0.162228880415536	-0.186065175906175	-2.10831934899852	-3.00525194481506	-1.19488002192148	-4.06513606209543	-3.81205574727481	-1.35495058691069	-1.95589596777062	0.499700460167046	-1.5117954918203	-1.11003695979497	-1.15496996349762	-1.44503213674775	-3.86107636780106	-0.368223491378163	-1.02377327045427	-1.86005437635596	1.09230953800905	-2.27733796974756	0.0802758379865237	-2.21108104713219	-0.864151028982211	0.202709899127193	-0.160005982819352	-2.96858426341248	0.158389481599163	-0.405551599270461	0.277234745785185	-2.184073596106	0.714829862739992	-1.82784191366879	-1.72814379964004	-2.9477228870308	-4.9138239136796	-3.86877790076802	-1.67058344432405	-1.11393314831255	-4.99075048733682	-5.81788170650764	-4.38418658152722	-5.07175352300097	1.27238218262495	-1.45266500122672	1.38214512365166	1.82456223855642
ABCB8	0.60572301688615	-2.86759798179624	-0.774832544482839	-0.666842677336857	-1.1013022700151	1.14642916732007	-0.588977088292376	-2.87545806298245	2.2092824106716	0.147920412912161	0.150845335493006	0.697811636691946	-1.68975882838402	-2.12170519175264	0.454331915210291	-0.387027703759933	1.30443842652848	1.84189938222894	-0.536400530548782	0.153205330330481	0.280810319690706	1.00318844490986	0.722028838924457	0.345796932629844	0.351934596476048	-0.1876294606075	0.351651737767353	-0.0395824040858961	1.47252961307823	0.993423375544046	-1.72671763541009	0.448123839458149	1.2983057339113	1.28398372940851	-0.765979988566439	0.183161302945514	-0.28375428775088	0.601655393368993	-2.06560928447829	-2.71727136193296	1.06335939320832	1.75141307037878	-2.48195039066988	0.543346368238686	-0.0652359988858269	0.198384367278107	1.03753126800245	-3.20310354504927	-2.40772278990702
ABCC10	0.5864441821324	-0.411938079476522	0.2219400218273	-0.451899526380259	-1.81101015774808	-0.861880715969435	1.17038594088743	-0.289809769481802	0.881313092588068	1.05282259720598	0.652984863838788	-0.723551223368067	-0.791179873880003	-0.502451731200105	1.28764796122426	-0.692862286726753	0.115343290593156	0.213841469542128	0.93947124118191	-0.424103758938856	-1.22213187047489	1.20828817513627	-1.06437106230407	-0.190580348028059	-1.25496021230927	-0.742999539751082	1.39990870948607	0.583443334020411	0.447363169972824	1.12003723275408	-1.15340758318192	0.146599358509581	0.184785768496744	-0.676759156921548	-0.516307658539799	-1.61215384400571	-1.7446850908119	0.853877831333967	0.528203136231322	-0.0919045911318962	0.432783913166893	-0.0446796270013162	1.1663715856796	-0.109235454472375	-0.574889595941186	0.106917194341506	-0.196151663358795	0.250635066138265	-0.709687245391377
ABCC1	-0.890588528134735	-0.672119191554628	-0.393143621018332	-1.08252514859465	-0.605927798580062	-0.22956361627423	-0.141681706659318	-0.49610427821708	-1.43877308054032	1.26638604205871	0.373782707934743	-0.988264613632688	0.00168092526838005	-0.408330099697489	-0.20235224537612	-0.555963198358413	-0.220000989991699	-0.885410247348672	0.316155740854883	0.789401834153579	1.38600237420083	-0.514140338321182	0.827320689027532	-1.57731193068365	-0.554104300595666	-1.50449602149185	0.219554776324716	0.188050966619141	0.111034494018449	-0.238550775910258	-0.656907515027242	0.136658499172853	0.68600600993447	0.0130137007091708	-0.190705833105895	0.303455823794271	-0.450580970673869	0.202733093392086	-0.656594522834689	-0.294761814983754	0.645439791625154	0.582522224509658	-0.136215139849695	1.23086738216364	-0.281698804032833	-0.623185208347956	-0.196552087926377	-0.535101791507772	-1.73285160815896
ABCF1	0.0856988045513025	-0.734450186007362	-0.526256315709586	0.25530916351699	-0.78660130180267	-0.340509340497525	0.749705202076301	-0.717239996222641	0.526045568851666	-0.0571227830714812	0.661021449299677	0.18850704590538	-0.0135867871405055	-0.210958484679235	0.385083931355638	-0.30972632651989	0.510018508059421	0.182731806840762	0.502404331463934	-0.723764071203915	-0.961458852877112	0.0941591603301587	-0.523127709486979	-0.0996990879168289	-0.86975517495825	-0.625351045389073	-0.43012885729086	0.750312691011823	0.486374634363698	0.364520393374155	-0.116793675626999	0.277068839571707	-0.546395385015175	0.268600721626282	-0.543389955527208	-0.532576836417918	-0.989036788837933	0.583116537370786	-0.0140451894495865	-0.429732787085178	-0.197575814826365	0.102504464268629	0.0783580058219815	0.0861707035708443	-0.0356164869150545	-0.393522544706577	0.770427030760652	-0.10825582586796	-0.28180678826228
ABHD14B	-0.906181253214666	-1.61884225519584	0.147722507425305	0.382013134088543	0.114333093344656	0.16143956671536	-0.258197458480337	-0.29332644282115	0.58419581784428	0.748752125010286	0.347155717359463	-0.338449501598637	-1.98818722940758	0.44729315139215	0.973641963101882	0.535431549946323	-0.13127876627272	0.0476741493344441	-0.000277842270166976	-0.30118274373127	-0.166334628619856	0.973726908339392	0.387246401864163	-0.44542817600239	0.640204065630389	-0.220726327188992	-1.51219138339406	-2.77606069182295	0.151765868061431	-0.656828470207929	-0.59944142848493	-3.00615759774639	-0.978157013517078	-0.101296803260648	-2.16190648520445	0.211856173513257	0.363004567726372	-2.84281048331881	-1.38427858872892	0.548561150821248	-1.32679956035751	0.170199980006494	1.07095713381962	-0.0857072240319744	0.582667075603162	-1.91593239160516	-0.107207739245672	0.429392592429886	-1.8829790328609
ABI1	0.147989869805733	0.108521864516122	0.0777491741762048	0.182469210947851	0.889371997810137	0.172409384337583	-0.657767426376102	-0.0566866705218458	-0.675058995017631	-0.750874830499464	-0.911561275196429	-0.583228913350532	-0.23493148613181	-0.161790431294685	-1.15922682202608	-0.0668180288330305	-0.532680606457995	-1.30532471094735	0.479838124125957	0.0812041496063916	-0.133020912958024	0.53518759658304	0.204792742328945	0.344219391574609	-0.043579929917771	-0.117662659109466	0.20990049348799	0.876794169953035	-0.0382123305900783	-1.315840465486	0.763507993732694	0.179374274818906	0.458723163986638	0.28579680379278	0.431431388171051	-0.836313167910398	0.233851183438689	-0.447214168615747	0.00431138935380389	-0.292579049773168	0.166435750597396	-0.378917528615467	-0.565727988523366	0.572122005922409	-0.403881110677542	-0.187549286315103	0.611981273339267	-1.2175062805868	0.915428330669994
ABLIM2	-2.05650745194923	-0.155561838764277	-2.3172997852105	-1.04145782547458	-0.593336951850596	-1.89116579509924	-0.630666178276308	-1.77601897693986	0.0827793015147151	0.374596252538765	-1.389070634182	-2.07010694922552	-1.89062333428536	-0.244376204206731	-1.70368863570725	0.619489411825328	1.22029081692184	-0.548069511532682	-0.473581948057508	-1.46472931643979	-1.33595460682222	-0.305065890431192	-1.95397565072386	-1.43905812329101	-1.54719388668978	-2.1411062597924	-0.9136924890677	-0.858778261523072	0.421824323574244	-2.1082774895006	-0.359748008264864	-1.32003911876962	-1.5411176204308	-0.684668711984004	-1.6618322877251	-2.24928570315713	-2.09766184555993	-0.614089025327114	-0.648405153153933	0.157864253590811	-0.0449701475822669	0.982486429908409	-1.82120514937801	-1.46676912255175	-1.29060530512928	-1.4877530655561	-1.41636424119805	0.328665016333125	-1.36412822458868
ABT1	-0.666140312147527	-0.710778699066444	-0.202546916045209	0.998899312746776	0.0995898915692632	-0.278228604130146	-0.451897810738307	-0.532320994467414	-0.533525624280511	-1.18025180982916	-0.678520664890538	0.427734556184245	-0.601872718449194	0.339537232267208	0.107942892857539	-0.67838161933652	0.704554418128544	-0.168313226591887	0.152908013953254	-0.777280737506152	-0.824496770071695	-0.784702635835469	-0.383873978209703	0.376106456817832	-0.572490330046517	-0.416276108960587	-0.113344936765224	0.236999340084201	0.44345768956644	1.09010404810974	-0.153526614959294	0.46484453523547	-1.05802918818235	0.103198130464841	0.154788112384783	-0.0503218867331346	0.115740911927054	0.0469412817031753	0.811351066176467	-1.08525394048206	0.634008068172114	-0.408793299634225	0.651681546611986	-0.260256644715163	-1.10888931496336	0.450885437628103	0.572306868511421	-0.205260099654631	-0.454199304042796
ABTB2	-0.164578107173951	0.570912970913899	-0.664773349066497	-0.361114195338215	-2.01026648514205	1.32822164026852	0.0698661641477159	-0.43623825179185	0.29270754332697	0.402127681232568	2.04210239997543	0.584034593449678	2.28673114707687	-0.957490686799561	-3.34941119688993	-0.0769119052882429	-0.0792548794812965	-1.57852686847883	0.487744583658064	1.02157407589035	0.434217219300685	2.06340699549642	-1.62004417370336	-0.715188275311869	0.618301792212422	-0.148175523921013	0.309401756930126	-2.88652043700538	-0.871586391472304	-0.796676032986689	-3.54359959240733	-0.831581399769203	0.488778395999071	-3.15314826030817	-0.79688120056225	-0.549068578838879	-0.0221491668091881	0.83362780258716	-3.23265787547345	0.814934537228897	-3.16210691127549	0.397640690778484	-0.281051667442742	0.576722882019308	0.621432215384671	0.118836059911436	-2.85927101152611	0.262079827470849	-0.389177367419352
ACAD10	0.344662923276794	-1.66299062347437	-0.0436910101209643	-0.143976875695093	-0.5088551026905	-0.275839549259497	0.338713744607351	0.0541048079213487	1.34525766254711	-0.23952222364261	-0.130719204758112	-2.00819208987209	-0.233095262149791	-0.520826550723487	-0.475913500526901	-1.9253779414157	0.252290485997907	-0.991819371709009	-0.824039860474727	-1.26260522747434	-0.145009944016148	0.577683658404324	0.905128393714414	-0.245154736553611	1.34022603182281	-0.458182713811256	0.342807007863717	1.20849537997358	0.644391284953583	0.234127732161617	-0.262363991138702	-0.241666762188035	0.521619245486136	0.563324876967826	-0.904612263361346	-0.0168794712679875	0.294470020637406	0.159302776733719	1.41785194378127	0.23189381044439	0.204714759080812	0.0899708454508721	0.324903848575923	0.965626739112629	0.183883824757538	-0.763347345891192	-1.61235199140229	-0.0358150534844788	-0.309623523013977
ACAD8	-0.807288727686896	-0.118366736229067	1.33924221923415	0.926786394921936	-0.155872404595382	0.441111004988394	-0.308748419487266	0.20759524851592	-0.809276723986809	-0.573704014843714	-0.792854836112818	0.564099994118518	-1.33363239467106	0.071157528901955	-0.370391392960856	1.00042310223445	-0.882402455437028	-1.63633449442223	-0.467218906218336	-2.50729862030812	0.144757359679982	-0.282406632815455	-1.10427452871091	0.775072210063179	0.172336890932776	-0.539771110554855	-0.676540300074936	0.144460005450099	-1.09853305192248	0.429986043272203	0.396933686263509	-0.637358769077099	-0.530054364838256	-0.666395190385418	-0.807025682310187	0.230250089022876	-0.659029619078496	8.050819449142e-05	0.050150912978556	-0.00572096548759229	0.378526900222045	-0.867669356253846	0.0191254867338987	-1.13021738967494	0.00098183985346686	-0.29659853344261	-0.942017272369357	0.527641622081578	0.341265770513853
ACADL	-0.349909910514468	-1.77630273024114	-2.07819073814265	1.1483940548832	-1.65873944312531	-0.93577051379399	1.03743795398586	-0.933459658413328	-0.0585143260808788	-1.1651256618117	-0.997983746080654	-0.418593181209927	0.598520537858712	-1.19131468412903	0.269736613487851	0.878425619792486	-1.05322483851297	-1.2148566877049	-1.63789618456601	0.700473637122629	1.26852633567731	-1.61072901216841	5.13642142404456	0.636020132402686	-0.151820080028559	-2.24588800372246	1.55104879745488	1.2994201653137	0.100425229731969	-1.06942786289617	-1.29099034987024	-1.33098422146295	-0.19220064459197	-1.74572655563334	-0.279476102182674	-1.69431923294683	1.56800896879877	-1.86762685126968	1.13305284407641	-0.190050239734325	-0.0419240337587451	-1.25427202096937	1.07265942154192	-1.84303202675921	-0.442006398631228	-1.51011074246196	-1.2752254019726	1.0558188761355	-1.63025648278624
ACADM	0.736217374284453	-0.57796191864177	-0.0405076651795999	0.0439773504604123	1.26984558313251	0.0904475058033821	-0.163693366167687	-0.915437773270718	-0.345910749267922	-2.93607950541926	-0.481975036276409	0.248372721403894	-0.0337893754491428	0.458145148766666	-0.000712826451642382	-0.644376560625529	-0.152827523750124	-0.243070593887819	0.416100077908681	-0.537898706016412	-0.62665846147341	-0.810700492377286	1.12492795706136	-2.60890523239431	-0.0282092827742696	0.859107084148479	-0.530572394908437	-0.00451104667897746	-1.29189121637897	-2.26806184877057	0.54584044309907	-0.558989334871867	-0.5938252136973	1.11018836112845	-1.54262165722973	-1.06007509224508	-0.810781297990972	0.621671771235046	1.03451694910564	-1.75942440633579	1.19152236389869	-1.10236633497508	-0.635074464377803	-0.450855651711907	-0.128485271497025	-0.0801052843463553	1.49567434017504	-0.184595576211018	0.882367412637337
ACADS	1.15191901987147	-1.62674545366186	-0.0535554396540812	-0.889241325963767	-0.474905168988462	0.931296249597214	0.88141189748868	0.0112316521867863	1.8025307126543	-3.28417255016568	-0.79632919776571	-0.412896908318151	0.322746138238133	-0.516050834022135	1.975730994507	-1.98955038225645	1.45279396106612	0.503690838131087	-3.03957255391367	0.248191196822904	0.24902441723361	-0.866123495050352	1.52102542254283	-1.22018618598324	0.521396161445722	-1.06542591980938	-0.297100402841504	0.383695283637403	-0.100963256593651	0.29858214119802	0.0287698830814351	-0.243781806987906	0.40120578410743	-1.59483310880364	-0.0905243726294983	-0.481669807935984	1.65657660644865	-1.77248547661443	1.66910983651768	-0.777794030451029	-0.989391452809997	-0.205887175202893	-0.3808318990502	-1.28652705010229	0.103043947001781	-0.957627799862003	-2.61857464798326	0.152284703083207	-3.55075265117326
ACADSB	0.452641851278682	-1.4297848390624	0.0185292761568833	-0.654812836013812	-0.78532977645598	1.30114668934498	-2.48640969617617	-0.754942244198141	0.984921858480603	-1.22686367484259	-0.0136849236337339	-2.90697122649279	-0.933923657267031	0.301914251311068	-0.266029096607534	-0.427448223834222	-0.407843440030172	-2.13990079087647	-0.0149316722922238	0.216432579804513	1.06256180705716	-0.272761437702849	-0.0653647226148078	0.662248516094058	-0.00132024706070739	0.163583134096937	0.875268383671644	0.970944670584913	-1.58368383017724	0.605146301182812	0.584114792230954	-0.631414680568358	-0.398134341154464	-2.72573697316804	-0.186422323334805	0.446014996910217	0.687427060501289	-0.494119422621705	0.771928457309116	0.22456899644632	-0.794688753215613	0.398261979476702	-0.247576107919373	0.408852577547374	-0.41472558917676	-1.22794046475324	-2.32455334866293	-0.350987436330368	0.219514124559079
ACADVL	0.43320602232272	-0.818571282455509	1.13488639058701	0.0834464507749066	-1.20746821943587	-0.398261554098164	0.504263737118762	-1.00730187513436	1.14143337697177	0.821475020677874	1.17472194725891	-0.477225014256758	0.250153817178701	-0.671940981804182	0.990049514685976	1.09727711670314	1.53121120514572	0.465194030413133	-0.156863424950641	-0.0400359317167486	0.356371502377305	0.922923624128653	0.970716158155203	-0.606032821223157	0.423448900333633	-0.757526135857573	-0.408302871653708	0.353207146167213	0.290288344579201	-0.0614931305911447	-1.71560433459022	0.341620674896886	1.25509702254291	-0.310344166968116	-0.729533780013574	-0.0535263832018778	-0.513374139708956	0.0578112607157353	0.087416998328821	-0.738636267993138	-0.78604633424326	0.455786544134167	0.0199866271700623	0.282276644558347	-0.201286315156313	-1.19853668107434	-1.37222489625537	-0.258935301467627	0.180545524121306
ACAT1	0.17055282120162	-1.366121437526	0.587656707374495	-0.499988265757188	0.175080178510595	0.478379162804125	-2.06138693755107	-0.226359185036209	0.305604951717671	-0.812017974304379	0.529364318507991	-0.557678712603924	-2.44078168069131	0.42230989900523	0.211207662527232	-0.208283462433294	0.897058913904881	-0.320795755610539	-2.44439323874656	-0.539516709569962	0.0157551276262311	0.490135451447504	0.428481232400945	-0.471573566552658	1.16807555798472	0.351168819023774	-0.655890724327114	0.832263058813523	1.06483794553086	-0.0901082241882257	0.572860940214569	-1.2378857866315	-0.428652989267458	-0.817924640090585	-0.89138485539767	0.044473817878405	-0.253811580983459	0.0832251585168527	0.683099350606975	-0.887893097504194	-1.1588668930483	0.442878197609737	-1.31173136239907	-0.467484272268525	0.319229699888753	-1.31416292992174	-0.804655387693148	-1.17027593936354	0.406821873361232
ACAT2	-1.10113217418555	-1.09349323550503	-0.485572385450818	-0.17929495211255	-0.486256781915777	-1.52686512200511	-1.93884957634676	-0.704442629443728	-1.77939065796994	-1.6486170992354	-0.696630619522116	-0.240376007982731	0.308088902675834	-1.74814558243533	-0.242143577806073	-2.21692774002751	-0.760466096733545	0.349788185731762	-0.103102435583418	-1.72950531655533	-1.26227056774818	0.244659446430759	-2.36932486543839	0.00725143033653313	-0.681531846695575	-0.301419084780196	-1.70091569541057	-0.562429466722471	-0.832819210549924	-0.529195790075722	1.58466711993201	0.156577975634591	-0.888860353056382	-0.22428760144228	-0.115914205545019	-0.589774927760336	-1.45701873966205	-0.25577278134163	0.0472331437585601	-1.29520528447666	0.0712106003202404	-0.243305111330563	-0.903915128414109	0.572797474141138	-0.902891634668713	1.36849429791665	0.248559579894705	0.364996602821099	0.437183166497458
ACD	-0.455014034587946	-0.168682769475856	-0.349220911266607	0.0483510660689548	-0.433273209143307	-0.970274110172919	0.874327908083296	-0.40439410409205	-0.494256642931531	1.12976633626874	0.933740331135005	-1.57231606892684	-1.12940762430544	-1.33954908111789	0.737426770849082	0.130109738145669	0.466952926381852	1.20383458351695	-0.321059189913456	0.263035068812345	-1.34337153037427	1.1032355016452	-1.6431986555423	-1.60491409005575	-0.972071429659105	-0.544365114629192	-0.126133876308504	1.0092873398322	1.29262007609562	0.140120733808699	-0.547636874085493	0.664452047211332	-0.259056655242481	1.06192440367769	-0.391121153690605	-0.874331364551683	-0.579896982970662	0.799570826012444	0.677709182864687	-0.71437077349635	0.287651632997912	0.901634061865421	0.381995841327793	0.872149059796693	-0.546410826234426	0.262450171715847	1.16290515122259	0.831287858876007	0.347603708736796
ACHE	-1.70289394430373	-1.3281195775675	-1.18092062669584	-2.14456918938015	0.652586572301387	1.78423033404784	-0.843807240770056	0.163334205103856	-1.04840864122058	-1.27856909579152	0.00323584607582356	-0.948052849779933	0.264121348093462	0.196632639649191	-1.21551002814687	1.81193976987532	-0.376089413018406	1.10357257442524	-0.463438513454743	0.548318080463936	-1.37297962517502	-0.257405853793728	-1.76552904724323	0.283479897867813	0.702141945236638	-1.75215924085286	-1.21478184920214	0.154480660883418	0.760134409303682	-1.96808236383265	-0.148312855162236	-1.64144748492665	-2.11680787957549	1.12849889544399	-0.36096547598946	0.0471634940182129	-1.1251808882166	0.767878766301264	-1.17128253439292	-0.446015106143253	1.52679952818162	1.04692349979214	-1.80790009286578	-1.11890800375395	0.364405662974264	-2.12774206084005	-0.0223110659125378	0.66402054947872	-0.412915221084987
ACIN1	0.168857934108259	-1.43489448985933	-0.733104375872904	0.114880147705354	-0.740400604203972	-0.873045772669383	0.480698822621523	-0.775787645413837	-0.592210073439383	-0.149698090581399	0.0706620570941255	0.195957573066257	-1.74196134407973	-0.107572075431257	0.57388961735682	-0.967358574016445	0.36534850212336	-0.0804628628131062	-0.670379783339635	-1.91870891673193	-0.889509982348826	0.835065957233832	-0.567540906293583	-1.48566067887486	-0.538888486347004	-0.949860750591417	-0.828594401455127	0.920440251127758	0.095053828353636	0.284093983477885	-0.25031181649183	-0.0264899265710595	-0.119586518974981	0.813208443763438	-0.295832374317008	-0.86892269545548	-0.933145586450848	0.814990108522394	-0.258533103987818	-2.07040644874918	-0.0483881162316777	-0.577208618705797	0.592329709816671	-0.903542205222555	-0.529807748503434	-1.02809778843085	0.793463523375393	-0.703772949858431	-1.61311696272483
ACLY	-0.447170637880809	-0.754326562119856	-0.0821003615813381	-0.312934329450894	-0.270011299304132	-0.294486007951942	-0.133771063955009	-0.365505389640131	0.669647257896713	0.532178746889343	-1.00549213387537	-0.254357441650625	-1.59718507194334	-0.218704754952512	0.720958992570696	0.22086830814854	-0.241028274295395	0.848065375257475	-0.0210775441779305	0.600393117956917	0.637354886645593	0.0918962569139847	0.495654256866243	0.0351145811777898	0.817177536370128	0.0571343904362151	-0.633618827103251	1.05496062453501	0.110710111964698	0.0492890817135157	-0.00949374339270426	0.376201462191121	-0.322068012182765	0.388240166139342	-1.26671196879238	-0.257656253252407	-0.10165318319737	0.105672952683217	0.470894139703859	-0.382991977146399	-0.350596790379897	0.34837602223035	-0.223360303605397	0.8186189392754	-0.266425367136005	0.0970888520213341	0.662963943011277	-0.846397920684166	-1.04981900664233
ACO2	0.719063067764966	-0.566212270569441	0.723666661027647	-0.960579034915246	-0.829431681699604	-0.829119343492456	-0.207502669284315	-1.32849938856557	1.0173315426294	-1.1931620900128	0.308921678571009	-0.549017576630722	-0.17324203103291	0.835723092547795	0.2164909818277	-1.05789310479264	0.590181206661238	-0.337965867051987	-1.02717265757541	-1.18621101135582	-0.973212064013132	0.148610250051799	1.35779269040489	-0.363194269596587	-1.05492616315388	0.996922856031143	-1.10933513924466	-0.662405753070093	-0.577886736090562	0.556157902194373	0.799427070652336	-0.554700864429659	-0.244158282187655	0.135563895134465	0.0066185929434753	-0.344730220170343	0.707574672679152	0.237358632335815	-0.576299855400529	-1.15059998369607	-0.125571748750551	0.785456324017193	-0.708337288909328	-0.493148733074076	-0.346730101122597	-0.418332534252523	-0.429621115302491	-1.44888400203696	-0.829172495503891
ACOT11	1.66796857907496	-0.0793104656245336	-1.22736043492714	-0.467391706755648	-1.14180477774296	-3.35907305923889	1.07976145736332	-0.929987410505624	-0.39600944291066	-0.440893432341728	-0.932379293487791	-0.557082223317892	1.00013793538889	-0.472025373678589	0.124320196856823	-1.25817693033232	-0.481614128647182	1.48304110008816	0.230845532409686	-3.13903173573085	-0.536936138969462	-0.804029851839387	-0.846232940671962	-2.60484532837356	-1.01492267046311	-1.56883169924719	0.987446844751507	0.289127489933575	-0.275630180505664	-1.40518749453607	-1.53056952430852	0.309065910315063	0.958485819035211	-3.30011562258548	-0.80810138214252	-1.79912220413651	-0.578746385963221	-0.361042533511911	-2.05712775920113	-1.72086768678898	-0.887046873926218	-0.548404035939511	1.2734705497055	-0.571782635731269	-0.82069664073196	-0.287254915607868	-0.317421797097235	-1.27282708305611	-0.0931738003909489
ACOT1	-1.22742784752538	-1.04445541797311	0.402968608596057	-2.49939128642056	0.922916730937853	-0.484052724707825	0.113024253891885	-0.706560498049258	-0.671221461180687	-0.968595456567876	0.483304390078927	-0.152093521834387	-0.655920851152565	1.50326433895332	-0.440519895397941	-0.781832383223635	-0.353452033055985	0.820436615459173	-0.0297011607661407	-2.49963816622753	0.753732833737666	0.406663849903962	-1.32401015636597	-0.229947405186552	0.271991805759842	-0.0475475806893675	-1.08234347327153	-4.58600513237626	-0.726425713741932	0.890125611461062	0.117974235668087	-1.28032605081013	0.200817917954164	-0.56464072650461	-0.26758719762413	-0.690325107557908	0.101030034761631	-3.63880117357037	-0.401742641683484	-0.595509250749568	0.179468172242717	-0.756472173343878	0.793050926013327	-0.630841870895956	-0.156246402991861	0.32662447003672	-1.60548599886565	-1.2326037278109	-0.451539622693943
ACOT2	-1.22742784752538	-1.04445541797311	0.402968608596057	-2.49939128642056	0.922916730937853	-0.484052724707825	0.113024253891885	-0.706560498049258	-0.671221461180687	-0.968595456567876	0.483304390078927	-0.152093521834387	-0.655920851152565	1.50326433895332	-0.440519895397941	-0.781832383223635	-0.353452033055985	0.820436615459173	-0.0297011607661407	-2.49963816622753	0.753732833737666	0.406663849903962	-1.32401015636597	-0.229947405186552	0.271991805759842	-0.0475475806893675	-1.08234347327153	-4.58600513237626	-0.726425713741932	0.890125611461062	0.117974235668087	-1.28032605081013	0.200817917954164	-0.56464072650461	-0.26758719762413	-0.690325107557908	0.101030034761631	-3.63880117357037	-0.401742641683484	-0.595509250749568	0.179468172242717	-0.756472173343878	0.793050926013327	-0.630841870895956	-0.156246402991861	0.32662447003672	-1.60548599886565	-1.2326037278109	-0.451539622693943
ACOT7	0.539796713008955	-0.793936436077547	-0.0730250075209819	-1.1032957056924	-0.630526527346987	-0.622227837252889	-0.525048446570247	0.543409147868035	1.39657566240762	0.273161676727649	0.681826811311183	0.82471287003176	-0.818631119206689	-0.950080610104967	-0.651542710091777	1.11860008210802	-1.74289099562962	1.75517162561432	-1.12664534784104	-1.67157946962812	-0.789807019481255	-0.383869547989825	-1.49959372939843	-2.07888346386808	-0.39433915097619	2.26024675807155	-0.899741260407039	0.638691978142663	0.179964802130021	-1.55664964424059	-0.240619019752848	0.0300318571436793	-0.616759641562717	-0.794416221168737	0.155824981900519	0.342729989497979	-0.681710639219995	-0.552330726075817	-2.01802566420349	-0.766877501436292	-0.0410452434440837	0.0907035817761885	-0.238427411206543	0.0669763563411996	-0.251031098005308	0.203578609807257	-0.0018261981307374	0.173412779457333	-3.21738702405621
ACOT8	0.19670994065632	0.19480944674986	0.446526991903112	0.637902589124661	-1.258507437878	-0.860148046526779	0.350694393966032	-0.178467933029071	1.19777996813249	-0.729363333703982	-1.33729023188838	-1.30804921563664	-0.164745687102925	-2.3216632519872	-0.186977767903887	-0.562262818094631	0.160450258023357	-0.592268759031959	-1.12226761346322	-0.372555481574316	-0.346978304372844	0.103165699073898	-0.969329782742454	0.20367719644397	-1.51877267001167	0.938077378304937	-0.306582896592923	0.274283118009606	-0.431296479807958	-1.35528767506948	-0.429699338608608	0.34649547464118	0.185839168643265	0.133631313578402	0.430484502846533	-0.0124370067756665	-0.0583130197390214	0.644096255000587	0.426200957371169	0.29079069953699	0.167904615573308	1.28352531243132	-0.0280492110398649	0.0975747151789987	-0.133044963575643	0.188618443751204	0.0131469671503753	-0.0975673974653114	0.647494890138666
ACOT9	-0.376234564326822	0.954741037465803	0.296216529473124	0.412698858168707	-6.64474887688157	0.381596145080139	-1.63192824566933	1.23580023473337	0.7478100665552	0.956753833414251	0.205516359843305	-0.312590152272214	-0.200583512312633	0.196161014937191	-0.261482581482106	0.064732756076514	-0.580618932656048	1.06573497814049	-0.146794014568113	1.02185725888599	0.756309251794421	-0.798777433960881	-0.267193390162325	-1.19857217488273	0.366384850484301	-0.259464665069756	1.88995455904042	-0.0595816152535431	0.391915698516206	-0.479031523597475	-0.0194741169922021	-0.343025299526429	-0.00989368955232233	-1.61589528483665	0.388849094811443	0.637252369020437	0.327987691506713	-0.639791504325381	-1.24121586647726	0.855614155083716	-1.17291417173632	-1.24481222957934	-0.43972859374509	0.870105790038555	-0.131507281027842	-0.429821668294707	-1.2406609154946	0.446736502076815	-0.745595741386714
ACP1	-0.254813880579601	0.596403061120167	0.627840800261562	-0.529299552305673	0.575772864410768	0.0424653110207568	-1.29161213099263	-0.347394589468191	-1.19332674628997	-0.389531578465323	-0.980825508812985	-0.678720710771438	-0.360063858219138	0.272681922490955	0.0407699010096895	-0.560930170314099	-0.74338973552785	0.517595638555697	-0.00063091406518656	0.18916230812031	0.814797091323267	-0.0221135200902757	-0.53759673483871	1.4543148257086	0.497663086898059	-0.224008128973301	-0.118314063740346	-1.25385511176181	-0.816726772219419	-0.970608673106123	-0.0688464040409615	-0.256839635914462	-0.215208866816324	-0.459646376139831	-1.59464159256885	-0.56830845162651	0.701437582099372	-0.0540924109606975	-0.242170395510451	-0.220111880403081	0.826862787280762	0.010387354496936	0.225801056079617	-1.1093138369799	0.259366039467807	-0.320440225189647	-0.457914439100894	0.387127451807827	0.836676190967161
ACSL6	-2.24475532936423	-0.587866041484382	-1.51470353369855	-0.730300380606789	0.470245506030545	0.634620227513013	0.739662144523797	-0.26083183425683	2.97126802996006	-0.412931913769377	-0.179195017440986	0.745893813553185	0.451292542299424	0.0226853986662846	-1.35183648895893	0.583636765623085	-2.04719078433259	-1.11842183364543	-0.296618890995721	0.477938422606403	0.688155543568611	-0.634529729482668	0.279603882572516	-0.27587487814621	-1.71051641100885	-2.47764372498634	0.374293523927349	-1.4893649831794	-0.232297842476142	-2.09618662483566	-1.70735288897401	-0.54950471776046	-0.0740451725104873	-1.40060988025004	-0.785452515690249	-1.0624732467952	-1.42887185968958	0.207032312131064	0.34933031054972	0.502243207421531	-0.305469924081156	0.268368671657848	0.0360440353329824	-1.95421843559947	-0.845610768212544	-0.165865934528811	-1.9633987063081	0.381020213385858	-1.79820330416802
ACTA1	-1.14729272697232	0.03111345188228	-2.0229807537459	-0.0978845298564076	-1.05207570395873	0.878569583911927	-0.817038514559011	-2.08869467707474	0.235649931409997	-1.80238258807822	1.60248014347564	-1.36988510100216	-0.485350128066744	-1.17564592587514	-1.91239192739689	-2.05301070740584	-1.45164548833361	0.944853113778789	-1.01319710516069	0.984954913578438	-0.462387956850199	-1.3200332894412	0.047856174314781	0.278999911775877	-1.90162202333631	-0.962690378305247	1.33712810873185	-0.0484428322285561	-0.83249882841809	1.15242232385867	-1.03812535479233	-1.28289883313399	-1.92804362309312	-1.45623895070389	0.00911675480665037	0.255083073998334	-1.74192391632985	-1.91662733763714	2.14790985440131	-0.158140760748376	1.23679974257873	-2.06464190937421	-1.31542299368884	-1.4908676795642	-1.5211435375044	0.203910755850651	-1.65649225372895	-0.0489456810193002	-1.68936772405167
ACTA2	-4.03079071421195	-2.29241100940913	-0.394087273229294	-3.45377140599186	-2.96682097573731	-2.76896699848576	-1.57945070961157	-2.35141497815548	0.735109377310276	-0.350864838800577	1.32177700693726	-2.16470322906316	-3.34637028673073	-0.470931612071942	-0.0606709635975629	0.954505338632841	-2.29819237208145	-0.936732777412612	-2.43390300100221	0.530323882471419	-2.19392948808734	1.7965657969475	-1.09848394250529	-4.73605125510519	1.25279780083858	-3.46807935953436	-1.30547328333203	-3.67278937359863	1.7951695319758	2.49942334320759	-1.01225776256258	-0.629167648778792	-2.75447501604335	-3.54137973148246	-4.45598052212313	-0.33069789677569	-0.853267057584009	0.811872356952886	-1.05630535543369	-1.87817987247168	-3.09001828527754	-4.22954985023392	-4.03300193397585	1.73304111907979	-2.85763505702818	-0.55170572906036	-3.40156882916813	-0.777777052802748	-4.82342070667261
ACTB	-0.315285160774426	-0.91499863087807	-0.888744054263731	-0.68399543862676	-1.15631627611663	-0.820952078129868	0.459906911277551	-0.509622111149224	0.145730491786674	0.526428634680042	0.057051762987371	-0.244374362146047	-0.479196054754931	-0.543665649599716	-0.0313258381172629	-0.735382682511021	0.270526137390538	1.08526356819854	-0.452203819472712	-0.40330985685955	-0.713106171379442	-0.505179397800768	-0.0917178784379427	-0.353157670966274	-0.159017019891314	-0.249169822476763	-0.068096523173363	0.383234424702034	0.383148967316842	0.154835716337427	-0.148002129810956	0.659111747188332	0.202128860169866	0.880586343000502	-0.445908655689151	0.282930855388855	0.041231595062405	0.581250885310255	0.830146951696366	-0.200073337555106	0.153922164242678	-0.0940945929631613	-0.679749761340448	0.173836566370239	-0.47941347765772	-0.552825379927104	0.795247233505433	-0.974654409275834	-0.813286508875121
ACTC1	-2.46685348897852	-4.61846733437075	-2.14804861831777	-3.07045068806141	-1.92356342529122	-2.36273638459159	0.12276916995299	-2.26081112263969	-2.49766208228309	-3.73015411583439	-1.56586206585007	-1.5927914999146	-4.43129232885581	-1.63225857798804	-3.78662673841109	-3.20339277191332	-2.01320558965132	-2.09144117095132	-0.478106895186059	-3.03206358560315	-1.96456182516606	-1.13449949842033	-3.93609261809944	-2.42290477441842	-1.16606987229131	-3.94655752312331	-2.19970582184883	-3.94237676003548	-1.88914778562198	-3.87633138664393	-2.16255077522537	-4.05190686922542	-3.63940339639767	-3.40561933688987	-4.07310544297589	-1.0429122899527	-2.54205299198009	-3.14428135319589	-1.30695829074083	-1.37252809746006	-1.62114037591085	-1.94765142810624	-1.81937118686753	0.155402395685169	-2.88260429971798	-3.91113358629833	-1.85362721441513	-3.71273772206361	-3.64492883970133
ACTG1	-0.486280280474733	-0.661736084010142	-1.1405591357737	-0.802079221275745	0.508575296246395	-0.661748729217803	0.278508872019879	0.28299785058482	-0.647697476259041	0.163959301661099	0.187717028829705	-0.308375795519138	-0.282103995562122	-0.366529680431366	0.471856139992173	0.0226295870095871	-0.172037702924397	0.716352209921222	0.353134181549889	-0.584933407064022	-0.176256569667626	-0.427637380178504	-0.300212414025661	-0.704139450599272	0.113093726718606	0.116537120560856	0.0654918416497793	0.266681223857083	0.63489703886702	-0.553982963248441	-0.45922380362824	0.240114198931258	-0.526457798071947	0.315033936239315	-0.0747351532937657	0.474891259530039	0.505851387763528	-0.698642339797034	0.148303825551577	0.152676353145306	0.541516257213363	0.155680328096231	-0.402154971662217	-0.151557465284383	0.00384122958107824	-0.0826560256502478	-0.155932948998992	-0.219604207365157	-0.878402763186006
ACTG2	-3.91700016341084	-4.42877863441546	-3.62699817858822	-5.0570409614602	-2.1540455881283	-1.47446321487538	-3.01806056041686	-1.72403787593016	-2.16411245094192	-1.31239978703969	-3.86739331399392	-1.48907264717267	-4.30003017221641	-1.77374283333905	-2.66284499856321	-1.39334865209974	-3.82641518465639	-3.73881539299589	-3.8672414584564	-4.05793856631141	-2.54931159007237	-1.23982082566445	-4.52030563039552	-4.1575791474917	-1.43470213507793	-3.57704170386963	-2.19517655457548	-4.29569725609936	-3.15070273043042	-4.53410231630509	-3.79496746982474	-3.91283630513677	-3.41613698921501	-3.9107550902039	-4.40577035841666	0.271526400266983	-1.91613466170027	-4.11374887877087	-2.33311227215888	-1.65823931853452	-4.11470026869674	-4.61669983119714	-4.47243614395641	-4.44819690773173	-2.74177813512726	-3.47606695552925	-3.37735096068453	-2.61928156209944	-3.81282039970162
ACTL6A	-0.0934850094976948	-0.0133416393554819	0.694278960398711	0.826622126690143	0.330948376460959	-0.150478677957888	0.26563849258867	-0.0738514914175285	-0.803641007461108	0.45956321459009	-0.573652504490415	-0.584716478791036	-0.0766767830641837	0.185484461880454	-0.414211231836306	-0.599180651102414	-1.10083757202838	0.842651686226819	0.370954504926531	-1.24219099191748	-0.656686396797492	0.196487200008812	-1.24542147342303	0.426118215334255	-0.819797440604159	0.169924913949539	0.200874158968103	-0.48412533596964	-1.47583399475693	-0.885836201183515	0.121775993222085	0.537409420093567	-0.464324860256529	0.13556717963532	0.293157202440616	-0.619616849177424	-0.360070966973234	-1.01127212035378	-0.490576306696706	-0.629798111619598	-0.299073699564351	-0.569578373388892	0.619350474243527	-0.137585525971524	-0.386815368307343	-0.713991924941338	0.357612971960225	0.0307394870533932	0.970652887699311
ACTL6B	-1.06030761748248	-1.78821188292018	-1.40459362260764	-3.39470464427785	-0.913005706838106	-1.95246103295932	-0.850869469582764	-0.107762225928842	-2.57932572794487	-2.52546134554205	-0.0549694251629458	-0.914095139510877	-2.21645381191259	-2.34200355393142	-0.619927710943082	-1.50476762783107	-1.04447631997415	-0.436631650782971	-2.0400695598682	-3.10004910374472	0.152233818872916	-2.30757623247762	-1.08873928514614	-1.23373387902811	-0.864055318810065	-2.77022482933945	-1.50252329421146	-2.4130761012115	-1.75557253033377	-1.01910365094122	-2.40752021428805	-2.42794340925323	-2.6171143289351	-2.65244980344313	-1.43355947188168	-0.46200463258372	-0.206304154508521	-2.37393361474618	0.396305481212427	-0.933754890774546	-0.419656597191423	2.53193111680465	-2.31220382016922	0.180171999392135	-2.71460672844985	-0.923254564506603	-2.24258214862	-1.76900412617913	-1.15944052370766
ACTL7A	-0.680331265777651	-0.752868203522716	-0.633439260151911	-0.872147975890799	0.359240045552353	2.49380650232517	0.491156748337288	-0.489191399945592	-0.0300741509826997	-0.106347366008426	-0.392272818338816	1.76587208642942	-0.707521969916067	-0.530892081604655	0.439702492313427	-0.533275185828611	-0.353593400483301	0.0642539863723333	-0.581317964865848	-0.775753884941577	-0.0321524493434038	1.30885316581206	-0.0480299647690687	-0.393516585738677	-0.551991496836	-0.578313778277669	-0.118391147704856	0.994341553430611	0.0410461804484885	-0.72203356043373	-0.119373194569816	-0.454111068505575	-0.194390415996517	-0.0727080080473547	-0.739402349425894	-0.601682942393944	-0.572206928356239	-0.550549993879977	-0.1082040929229	0.7249373570113	1.72159450766632	0.266182525532061	-0.909620894064341	-0.552157298049545	-0.865173896861637	-0.617027037930672	0.765476600172167	-0.715962258269165	-0.669980181102047
ACTL7B	-1.08578357000589	-1.26393486298284	-1.0574067808693	-1.54723851457415	-0.341390498823872	-0.924290784991425	-0.255869572954732	-1.06364021566278	-0.976407540310371	-0.784925463662895	-0.984735004953893	-0.710237669163507	-1.33016555184383	-0.147727037254048	-0.257785191212156	-0.68427495140024	-0.817495111293281	2.08552949046306	-1.17468890802626	-1.03969181371988	-0.945949509864009	1.38189348191933	-0.806504552672817	-1.23691752420308	1.25726839611789	-0.997472450775236	-0.435747834430208	-0.749544897252552	-0.587865069948598	0.248010023913628	-0.457295889404729	-0.608650152676535	-1.18141284887148	-0.746301604268951	-1.0189443034213	-0.632799627634351	-0.582502134536837	-0.514614694133487	1.94986963762138	-0.821301969526403	0.0282722650241255	-1.06350194513737	-0.734577293872943	-1.10002683776512	-0.994029070568726	-0.659886240732072	-0.660062352233766	0.513788022441786	-1.05670231905667
ACTL8	-0.624550529945548	-3.15411391729434	-2.89203920384284	-1.22990367270484	0.785884467407852	-1.7869830454963	-2.06831837542931	-1.83570520016054	-0.984089177190675	-2.74337756361426	0.498494492878834	-2.20137196811894	2.89628934543083	-2.5148449640486	3.53342201402659	-2.24671026943563	5.46597839229152	-1.86549567330363	-2.42615238805334	-2.89741681828001	-1.61684511128587	-2.9248341155988	-2.05460204810208	-2.76589992154435	-1.46832042949357	-2.1052568033981	-0.476826923592687	0.686482182823155	1.06434609453548	-1.11582184804092	-2.67443503204541	-0.374780120920348	0.0627879331392273	-2.64996091806204	-2.8110126183835	-2.58891090083831	-1.53415314580323	1.69301607899531	-2.20350664392658	-0.579997793407103	-1.03316116835074	-2.61950436819519	-3.06100731781118	-1.2418810375792	-2.66296318557594	-2.16072338781465	-2.66546763885311	-0.790688549024902	-2.9090007335869
ACTN1	-0.841976197649913	-0.629194110598572	0.330739142390884	-0.0649760096116666	-1.53783525274769	0.695981561679065	0.447269437335947	0.599693113090199	-0.560752916220429	1.16544180602884	-0.298793483839998	-0.109964596618991	0.145517391185166	-1.49594867386915	-4.7234744039305	0.0712271363390666	-3.49227640442448	-0.766693562006505	1.01458230516579	-0.0146338530032053	-0.296659062323314	0.0151254899029562	-1.15085014425403	-1.22139710203732	-0.847098269776996	-0.155242855262343	2.14278174787829	-4.35099228600911	0.902752348748011	-0.708320245003305	-2.12235520201917	-5.39719543827355	-0.770453034597794	-5.89338583919282	0.933579158466439	1.09480578601386	0.0154257339398097	-6.81467464898782	-4.93670529815367	1.46582005162683	-3.66052072346761	-0.548092621226001	0.865476357866478	1.17506419790061	-1.20288667982781	1.59686180095208	-6.77920101729087	0.316023637549372	-0.467476675278151
ACTN2	-1.16330552108691	-1.89007755872142	-1.36254969927673	-1.96812165232511	-0.845349099639795	-2.19395473733384	-0.124568641730465	-1.56991064561768	-0.816749429490913	-0.611280835797704	0.842376796708059	-1.40377405461144	0.154419493048405	0.43543700999968	-0.74923810858138	-0.0339508910546665	0.51925516283732	-0.790450040278165	-0.0874036898192474	-2.1914874655242	-0.388196239365954	1.71278849948201	-2.14154701911002	-2.00320629934575	-1.43698928002627	-1.27768889571567	0.290353483968751	-0.659953372045465	-0.456791228334543	-0.596637893484025	-2.14451299898778	-0.122478838736568	-0.622798300684565	0.151317715358796	-0.644028657457661	-0.415190878208681	-0.244844087568596	-2.17396316293981	-1.53135749947266	0.187810593693771	-1.97021947419961	-1.8581650237055	-1.06251164210731	-1.04395695939842	-0.834296108270147	0.0660119037300939	0.745779931473114	-1.60706292676174	-0.865130371555406
ACTN3	-0.720573631790883	0.0708901681189011	-0.527569020765426	-1.16350080767308	-2.28236144153278	0.791263051624292	-1.25342830027083	0.109690955218094	-2.46594438989051	-1.93443285167526	1.09332049073304	-2.03559728193245	-1.2491464506667	4.59622116492476	-0.239624498305459	0.525929901840613	0.18841928032263	-2.16398038812317	-0.068871287973352	-2.07771320951941	-0.363784445903364	-2.57135154383792	-0.0956126779415438	0.780713988514403	0.968129747157453	-1.34397339973993	-2.26446258827856	-0.339903105270167	0.377807038226821	-2.3386009168223	-2.45632787510166	0.914037739697302	-1.19828376051769	-1.67943643243634	-0.679542049023321	-0.510021969558297	-0.133598956019535	0.308010574961229	1.03494142712287	0.274756909440209	0.88809980527694	-2.72529738000001	-0.316136890546693	-1.72356594825033	-0.5552569769758	-0.0607280370341746	-0.755111250841979	-0.253349338040667	-0.784950094377638
ACTN4	0.502767439510029	-0.391715632514691	-1.41499036943653	0.12494975436191	-2.13065367791954	-0.358145574770868	0.844917177952625	0.527312758806652	0.314772515916108	1.56252857032158	-0.0353564256748122	0.0601130753452754	-0.493664619980921	-2.88523073972888	0.809724560364168	0.136224986938105	0.26655011287213	-0.957933988147325	0.551463226640964	-0.532542930497062	0.776952254694669	0.839359153878279	0.467486066196101	0.164173745223868	-0.787504567718103	-0.513322823913149	2.02226330506677	0.120647689626274	0.74313301167438	-2.13744190645015	-2.37376753973611	-0.631830013071245	0.498225538943653	-0.605416854206501	0.758234370477896	-0.0323917785751621	-0.706437805765814	-0.097453847832959	-0.540435524688505	0.31845750469888	-2.46707204962661	-0.219568135967292	-0.137091543966724	1.31298813961671	-1.94446066645224	0.100191005948171	-0.643533437222513	-0.106162320308615	0.00565123368773848
ACTR10	-0.14430625579744	0.132343037549564	0.509414478534469	-0.464618739674531	-0.260519064668575	0.797146067542063	-0.555184290809192	0.286380472521896	-0.577669061357257	-0.633097006279804	-0.087133192886993	-0.0667407418978282	0.927377255335389	0.118859571353342	-0.738502226500697	-0.14881938653539	-1.01816039137537	-0.411095366201732	0.723143614781277	-0.215049594765879	0.0144871903017274	0.00747497059237326	-0.841205703005366	0.0219968821177516	-0.323297672141042	0.337044126412675	0.614557214765927	-1.17151967292462	-0.189111387567319	-0.397799815765791	-0.311520609761363	-0.850470151501336	-0.502741546877245	-0.415729198488462	-0.0867096037920972	-0.480727017859809	-0.272480648093639	-0.488573007795583	-0.511817295656938	0.380364120023526	0.182904566367898	-0.0502716716374949	0.445846247497569	-0.20591227325637	-0.0859482731905336	0.914213614082047	-0.0148511588020303	0.28995361281875	0.472835862723563
ACTR1A	0.0365256663263199	-0.610810606176097	0.20498607332935	-0.00975044680120025	-0.945587476869274	-0.499899095840349	-0.136336088901396	-0.670797364290521	0.314197029567776	0.873953292397262	-0.641784018201534	-0.360294462836933	-0.602493522810032	-0.628469494820276	-0.408222489714193	-0.180918738700874	-0.58755899222065	0.459406579019157	-1.06116615484516	-0.144420486381205	-0.213040249781908	0.489923219597047	-0.531806924999477	-0.0131041838549042	0.440740347002967	-0.33301784756726	0.898576221271352	-0.131926085334291	0.0752684745523556	0.866828905590843	-0.350337572909173	0.00703102958902596	0.181841159095537	0.0502549265167162	0.0265289072754361	0.453934173974103	-0.110560609427262	0.264552450500731	-0.0404743411028172	-0.392861487089871	-0.147925510946508	-0.445893257810148	-0.121097916107026	0.623029238897713	0.288680271075534	-0.334200749797284	-0.0603333095482473	-0.433365948897794	-2.00629062690367
ACTR1B	0.406560013552657	-0.0312095170160956	0.0334420808016819	-0.385986482034216	-0.386192557093859	0.0271147271476201	0.0460616474734298	-0.530841104794447	0.349512864808604	0.628750427733926	-1.00256864651651	-0.729287865887426	-0.240645012882987	-0.0916606676334068	0.130851907378165	-0.66553484730153	0.669321988398829	0.0034902044287563	-0.0603480985152078	-0.144323118207854	-0.468271552743289	0.546020825369355	0.276522222635388	-1.50539565624351	-0.872684050535056	-0.66255222395966	-0.538510087500163	-0.366774195668006	0.206009838352119	-0.349310230477131	-0.690069752200381	1.15939318495942	-0.00543837749829413	0.48553821281973	-0.458437029985674	-0.223914658643352	0.799534026666963	0.191395277470185	-0.400745468994374	-0.0376955333508632	0.0981590093846325	1.10895607985461	0.303235938486885	0.04624747590705	-0.637927146787791	-1.14502686813161	0.300123666915203	-0.506930533668146	0.75800182217817
ACTR2	-0.959856891764801	-0.865874034438185	0.351020973563661	0.823499259454175	-0.196441007057377	-0.0592696297046137	-0.585118739962482	-0.984667536410939	-0.55724162400935	-0.497522735483029	-0.81868816109206	0.341669850531663	0.248149867935513	-0.0727500541523087	-1.4079897959496	0.236077030887999	-1.13595255327765	0.586647591187215	-0.535180606352154	-0.69290942268748	0.0262996977645398	-0.998992338574362	-0.458363842632325	0.282900020650561	0.507871277846549	0.315547428873117	-0.0768930719293683	-0.602085835361633	-0.939252788434173	-0.0351479747170436	0.517305864387903	0.971042968401934	0.650106782873428	-0.519138652630709	0.648619661559582	0.846725021114606	0.469519402836436	-0.660548222871378	-0.175316387280072	-1.0855929485437	-0.991498918264591	-0.272089974627049	-0.0387221023713815	-0.0955508349831174	0.210593199726191	-0.920742891729125	0.101453768974438	-0.532433901276719	0.409402652617925
ACTR3	-0.0138550217218955	-0.553646625557996	-0.039859997015313	-0.451711433606993	-0.491503783446438	0.0645705900738583	-0.142566079297115	-0.763857787956561	-0.326655091281852	0.623343307824501	-0.401512648746482	-0.287901622064429	-0.282303641256169	-0.0271667186661482	0.57559716351083	-0.53691726638928	-0.239896122201619	-0.0144181343991936	-0.564464185223925	-0.473498427771233	0.0251596138896242	-0.174947325792943	-0.354910316409393	-0.657801819042575	0.160278244219995	0.181315468804396	0.786361210406453	-0.330800305135592	0.290745804530874	-0.935036554008325	0.331543197671205	0.781087974001043	0.00812675574831571	0.433658304382907	-0.0685376285211988	-0.193651833708227	0.0647918464007166	0.105637108968745	0.65006225067478	-0.111691508186715	-0.130868524748236	0.636040305744766	-0.636775373868657	0.519961925059952	-0.204356898114983	-0.757882624944874	0.738613117584549	-0.520884912617131	0.327919901195644
ACTR3B	-0.315296606486839	-0.595820169732704	1.06983015432295	-1.41295670896525	-0.168002741945321	0.486637138971974	-0.410360255928143	-1.74394274919809	0.491101692873507	0.226017982138518	-0.257919102391809	0.181205398690157	-0.763334816286246	-1.28629079444764	-0.35494441059766	1.46960150731853	0.340667863517563	0.0962693163789101	-1.06227834200391	-0.224491983266936	-0.687408062268523	0.875933656845126	-0.0555107529844726	-0.660301248415746	-0.444774035707684	-0.867727181773615	-0.846612621887414	-2.19855368249153	-1.42376335834217	0.65144477243102	-0.768616733735851	-0.375481849237845	-0.526685741952566	0.414497937978155	-2.02876967736872	-0.565188840499862	-1.09659962563725	0.0360845461033435	0.542560183413076	-1.55870458950204	-1.34269682253344	0.85611068914489	-0.0711066609064303	-1.17121536631662	0.680682201560598	-1.10572618484368	-0.268468221748	-0.837749125620134	-0.987969043897838
ACTR5	0.868685893238476	-0.0161698402353928	0.77577485625477	0.120728080431681	-0.710455409539618	-0.201106330489298	0.480501885322599	-0.48541495836783	-0.468034126816652	-0.0851059510863941	-0.0262413955742162	-1.51655074947068	-0.462598723266077	-0.784633421552222	0.872353030949261	-0.601256581690972	0.0375267120432081	0.209503684943748	-0.00822644071698721	-0.757411617844133	0.0781670144168765	-0.4535865609506	-1.69851255377187	-1.55687624435609	-0.47255128161491	-0.328389840992233	0.728038683014095	0.407966450954272	0.259215304325355	0.11719737849476	0.124218689390638	0.0114504695185646	-0.0881943339755226	0.571821518159897	-0.31896057971886	-0.467058526229141	-0.230133190434473	-0.544633035482091	-0.785868205458738	0.564598362740519	1.25188762956378	-0.562446614732347	-0.676928758204272	-0.383243400164991	-0.607250796294059	0.0718595770784214	0.333240469123796	-0.544269786438108	-0.184216797020222
ACTR6	-0.243851349825641	0.115060159427371	0.290211036920038	0.835590918402512	0.314455194106912	-0.433208568381218	-0.625477859578182	-0.332488644253406	-0.338704912457541	-0.820044995222355	-0.332007521614115	-0.982696180213591	0.633468624520363	-0.0416209949065256	-0.203675298543092	0.643844081485222	-1.26168011966016	-1.01231787925068	1.64221706046759	-0.675456616549603	0.201742854246137	-0.0767882064449323	0.995918213064698	-0.368131796636317	0.664322100609517	-0.245645402237992	-0.651678188864609	-0.312211993102238	-1.0204237728249	-0.432645916659771	0.29289406466069	-0.464003769697976	-0.744315115438032	-0.540419026293233	0.318941836599335	-0.403035368734274	-0.278709980829106	-0.668470368373772	-0.27969694008221	0.489690634857521	0.16382587089227	0.73715805459723	-0.200719328560307	-1.08214873812291	-0.191288383629013	0.540710441926413	-0.192154728324582	1.12845034644505	1.29636783860469
ACTR8	-0.653033669567928	-0.147558379030572	-0.169721004069926	-0.34647915146027	-0.535726343034718	0.611522917029766	0.841069737204547	-0.298449459248901	0.0371583709941213	1.06466267244487	-1.44506353784739	0.455669994799634	0.139626642062804	0.878115289745583	0.380749132274113	-0.346408673889688	-0.298525756884749	-0.730996187451384	-0.141374216206558	-0.696080658462992	0.0184198545323063	-0.115701313524775	-0.602717070403303	-0.010036056012307	-0.767965717599498	-0.0496179103841604	-0.736129956534182	0.749270899540516	-1.47570892191751	-0.520329213324208	-0.58730989838666	0.50279778404495	-0.261779741364341	0.621418127445269	-1.71776235682367	-0.920641514041547	-0.976274131228015	0.710349221807323	0.895847170758146	0.151390659393944	0.264058046586013	-0.474602613388653	0.889566929848941	-0.688347453198409	-0.523029395871555	-0.836610629613438	0.0446872939553702	-0.644249993107615	-0.520261903225335
ACVR2A	-0.849759485865444	0.0843887557402972	-0.541296079094802	-0.44332252735837	-0.894781904106154	0.0116296185401025	0.180213712144618	-0.203814337331947	-0.300688060369616	-0.256383015547522	-0.0518953077208514	0.0373998662907867	-0.649517971667413	0.905219801488897	-1.23889966011983	0.0418352459913234	-0.747718663552729	0.428817312235019	0.286224307396662	0.0483545758119981	-0.636012580636489	-0.739609410555182	-0.41602342354024	1.63887546126814	0.09283001408706	-0.299711329473905	0.69240089595732	-2.9764053815702	-0.0398407943920829	-0.353428800803337	-1.14017675584201	-1.59247249391365	1.04026184440442	-0.158129474674817	-0.410215305913474	-0.301247209112448	0.129809268941572	-0.60885175673324	-0.296746171995066	-1.24332516594411	-0.263514892484822	-0.264734104579858	-0.0747887245755072	0.0767787611991821	-1.20999086431412	-0.50156199045594	-0.562370700371378	-0.104680193216098	-0.405795869242271
AD7C-NTP	-0.604556135196417	-0.50557606474803	-3.00830532523379	-2.32611710854877	0.608071637865841	1.10580535817697	0.82082503688856	-0.757774146159565	0.206353522009073	-0.128050189080755	1.13251305249549	0.38256824119123	-3.53389408757165	-0.490716221418418	0.262280279187718	0.018662020887094	1.09542374134504	-1.42612407196517	0.116700380110498	-0.429768250738023	-0.0852895039391802	-0.565694974069858	-0.0310636101638176	-2.05106921590832	-1.71426225245529	-0.887154603447567	-1.63888651384197	1.75262564062063	0.931333507199096	0.470419874794461	-0.18864495047066	0.401998928404292	-0.754643041124345	1.33828683549912	-0.687451962349722	-0.684318921178626	-0.129176904690598	0.431738643179665	1.44634130144332	0.27860473339734	0.954212439959966	0.389732590436663	-0.724317178673422	-0.854400669748053	-1.93658993160716	-0.26320326835389	0.821509544435953	-2.76962632172583	-2.15029639091143
ADAM10	-1.32552347138291	-0.214105573533401	-1.1623375437526	1.81776019446921	0.135655097904483	0.916896886399996	0.594941897613565	0.345253425635039	-0.311812132604644	-0.892306877492657	-1.74059329054708	0.238709846265129	-1.10189924995373	0.202071798264531	0.112467948283008	1.02837011738001	0.498477142209377	-1.41358693691006	0.50994299856703	-0.789905208818257	0.752013149640129	-1.57168194473155	1.08762152693469	1.81852816751297	1.12518567710824	0.783706221721891	0.168051765930934	-0.667922508789963	-0.860264088997935	-0.418454052161942	0.416499243361244	-0.175960789792109	-0.687484550093654	-1.78303178286592	0.0084411682672165	0.632518943846726	1.51236272994209	-0.402306212729985	0.505617961253112	0.105069920953478	-1.65459669554685	-0.732771485819756	-0.325508826673246	0.341826551570767	-0.644673973754518	0.580237788305113	-0.822848829836723	-0.472797186383634	0.763979997055927
ADAM12	-3.12555566742058	-2.8834090864191	-1.53234603448929	-3.0042511912784	-0.983348863887407	1.72643319391702	0.601661225200674	0.292491356374608	-0.589061557553046	-2.51084716162809	-1.26532830525082	-0.915209601524998	0.115088432748497	-0.939319128176822	-1.24238265118834	-0.418400870670051	-2.19324288030726	-0.645781932795888	-0.849814697243188	0.403800142735289	-0.944481067708055	-3.61056515663024	-1.2228238086629	-2.18759928426437	-0.722662223122075	0.199763154612402	-1.98765780178953	-0.788065965627653	0.506161652724002	-3.4450579876826	-1.55006355060855	-2.17726622996178	-2.02141991421003	-2.81346174133481	-0.240872373693792	2.85146193461923	2.16806109215093	-1.41796880163025	-0.975822114555941	0.541804758797772	-0.627355696867718	0.204197083306074	-1.73556819718966	2.44645173407999	0.136430941003288	-0.491253447656543	-0.626306917220597	-2.1806821462123	-1.08322954261842
ADAMTS12	-0.334770288752545	0.600218581988274	0.423102708063927	0.528887541046825	0.335153307647771	-1.01275787778988	0.707948550588411	-2.49652794522111	0.497003261002617	1.27568808746126	-0.15506803305368	-2.10795359428405	-1.05048815013873	0.452796366397381	0.901297977272222	0.10803402942924	-0.7365503704347	-1.68380197312484	0.818455493032491	-1.7920887375114	0.74879897928475	0.326694771389841	-1.72066695490994	-0.304835371701112	-1.05347898366294	-0.812877990414021	0.0837483520819653	0.620707949160484	1.47666699688606	-1.7833559321207	-0.368080104124474	0.351661356731016	-1.72024558520719	-0.594776805722339	-0.261042697103984	-0.665692195923611	1.13952783859345	0.285521617798486	-2.08949588392301	1.38504135890819	-0.246453824171031	0.363221231814208	-0.445170933188396	-2.28248050156772	0.833030333292245	-1.25865595760681	-1.32163358480124	-0.188940708188125	-1.59137917045891
ADAMTS13	-0.638325213889812	-1.53580639863876	-1.22165338173424	-0.352633786172105	-0.587793015373115	-0.278761866307408	2.15814277009998	-0.00805536766143343	-0.747243972591608	-0.328525927541668	-0.235487693497331	-1.42934441914226	0.915775722235843	0.110538038066151	-0.50476450289142	-0.884671391270574	-1.01431606370793	-0.399025307674789	-0.122022781455574	-1.51929136083228	1.55241206432426	-1.3671207773423	-1.2972265982707	-1.1998322768145	-0.0183618844632694	-0.703939966203799	-1.49612333562329	-0.617936486377546	-1.19018764582297	-1.5761647487467	-0.588010758153081	-1.4527078900015	-0.368481847878806	-1.42379573611407	0.809257147885675	1.03687710948319	-0.856267038738715	-0.306882959292372	-0.922673213381142	-0.57531254079558	-1.41068817771499	-0.870305347083154	-0.0131394975769102	-1.67758601676369	-0.374288708259624	-0.759869668213557	-0.61355480377303	0.761192521714742	-1.82128159947127
ADAMTS1	-3.0250401098589	-2.0375310315964	-5.29477087857142	-4.78894138728009	-3.56705598722727	0.768367686991761	-3.72203506420737	2.66467201641536	-0.964518567486579	-2.86610464981815	-4.68744040715136	0.871456275424506	-1.93771505348195	-4.20774763144066	-4.80076217111465	-0.487765618310123	-1.32746298262881	-0.352268324054864	-4.801510894462	-1.0810650388491	-3.29399099405521	-2.89136336957606	-0.23822487412807	-1.35212948242845	2.43708342733765	-1.92957202832266	-4.2042860624724	-4.78589890932186	1.21812572432121	-5.07951134378286	-1.15220044918696	-4.97943564560006	-5.11681967955996	-4.42485020584217	-1.07513390645858	-0.0415179195312426	2.73947346086126	-5.00645439839045	-3.865149188165	1.81802954507782	-0.386540250168836	-4.3814140831595	-3.76938464754135	1.96033658958016	-1.23124216088923	-0.432190328554266	-5.00395798359834	-3.79213920647948	-5.03072758941124
ADAMTS20	0.46072509971568	-0.761827229584642	-2.19144519406981	-0.261468305841023	0.191443278364951	-0.293483971408874	-2.38328474768799	-0.170514907721426	0.55968365087975	-0.81636282201362	0.690683415082762	-0.293890252072787	-0.225609900715163	-0.525184426644203	-0.380751944806096	0.803408390885612	-2.3148755230109	1.66602196701443	0.0502838091052366	-1.86433851515308	0.218486408498201	-1.93625164032871	-0.278474001172785	0.455507643266259	-2.47549296701302	-0.982351513201894	-1.45903186007232	0.300497842368931	-1.12316206701498	-0.388611445098383	0.295034919291751	1.47540393895562	-0.109552722020243	-0.476927123855851	-1.06775427460356	-0.885263688346197	0.408829291964533	1.05157336399485	1.92013272809804	-1.31506075446073	-0.821776439569622	0.427382955032281	0.600454059861486	0.701567086913171	-2.22602534194327	0.109193658856821	0.875741982393292	0.65874325849507	-0.802937522827291
ADAMTS2	-1.53597495846412	-1.97333096529204	-1.68728382374888	-1.42097598595092	-1.30424857961175	-1.26972132290337	0.772162908483819	-0.954786837109199	-1.51693493837954	-1.25994741875808	-0.611120277191257	-0.879409555850996	0.84413866962467	-1.7645388872225	-1.30900864847156	-1.88625244393192	-1.11634837517688	0.115441642053704	-1.43809981932302	-1.49205047349026	-1.06119257713865	-1.3985508968649	-1.71927578884971	-1.29750504804617	-1.48554614194186	-1.52734866121127	0.292042496085686	-1.08454720640563	5.23147949629985	1.55342264450808	-1.50854205924127	-1.21490737294068	-1.34844411062951	-0.741219696454421	-2.0355721748356	2.9484394876075	-1.02174303707896	-1.40266776535416	-1.08284002139993	-1.06235925786355	-1.47458052233267	-1.58970176521978	-1.14088096899424	4.15553963569463	-0.904158759424849	0.422991422364113	-0.587818499198353	-1.87922940630352	-1.543733032761
ADAMTS3	-3.64184769805658	-1.08085065178542	-3.69851986687925	-1.162582852653	-3.48809878245527	-0.225940178505261	1.09708601445423	-0.159316588598736	1.54755064740895	-3.65693692468976	1.22625407443512	-0.522826675499629	-1.95373929337783	3.24500939555131	0.07316229580394	0.693255002081675	-1.39628767273344	-3.07648465656141	-3.39161406719911	-0.646207187665938	-1.40388224702268	-1.9452055518673	2.27102672066411	-1.91477501893343	3.74705571736307	-1.53773320974618	-2.10501940076888	-2.61297134133234	0.138864791000431	3.06618090653738	0.751238467616112	-3.62617832652772	-2.90379552736397	-0.50923277022429	-0.815901612883431	-1.40622489210835	-0.0644681486334763	-3.0406611120665	-2.02279986951978	1.6158526747168	-2.84786191953481	-0.361302045697345	-3.98529017990416	0.289675201085483	0.223759872529798	-0.490615187368036	-3.33943934285559	-2.81186712620413	-3.21227539339579
ADAMTS5	-1.57082792493522	-2.17524652301183	-3.61462215020675	-2.23208449428209	-2.18339192274875	1.70175585155522	-0.725898425407145	-0.551408789830854	-0.607613847250536	-0.00165720969113634	-1.93990589599631	-0.796100766113311	-2.90178327950621	-1.24657176605388	-1.38106333736448	-4.0246784668626	-2.67441699031344	2.31684484605353	-2.97358625998987	-4.33501901851752	-2.01188562062983	-3.30379210998779	-2.19625822515838	-2.3181470439708	-0.36775469487435	-4.51102978011401	-2.54791295729396	-1.77559424782383	-0.788343678254466	-4.12227996701205	-2.91458015645993	-3.52478841914179	-1.4145782843222	-3.78115464409344	-3.58889688576451	-0.212711777926605	2.94721380835234	-4.04826460137118	-3.57628516146209	3.14479897555128	-0.260866438354735	-2.91484262028932	-4.44337437080685	-0.936946626222293	-2.77896393229707	-1.52209895882512	-3.5722471891937	-1.97199793315323	-3.76218490502563
ADAMTS6	0.0830875401061244	-2.11631527934957	-1.79474875141173	-0.210673991360658	0.185506833185123	0.931126759941289	0.182615483877662	0.457508565697091	-0.370228958001005	0.960935657777145	2.04246313048939	0.0411525210429396	-1.12709577157284	-0.0834425770421629	1.53737142080532	-0.504540379807113	0.619058351430175	-0.424463552734462	-1.28451238419007	-0.490451735307661	-1.35191840549525	-0.0937083656757868	-0.909773894266064	0.581685959351093	-0.352939516195529	-1.06371035634596	-0.544491576628803	0.210884250189655	2.16690195109214	1.47400557291803	-0.275278097041615	-0.0985787678649755	-1.75023633837274	1.49523694021519	-1.56502434093498	1.57515399911997	-0.371460149994275	-0.839525069457069	0.429301376501746	0.447686080271639	0.00320228658362777	0.63579625028476	-1.58542438510505	0.773687340704684	-0.964991938438983	-0.448588457287745	1.16987872202618	-1.46993487142097	-0.367460338411011
ADAMTS7	-1.99719044562054	-0.411981184273043	-0.425150023222291	-0.570720231795288	0.657276402806488	1.08071223901678	0.635078513507064	1.06161799379586	0.890975180733412	-1.28841263436646	0.612965292318326	0.301032790682728	-0.749511446569771	-2.08215005155762	0.158216631784014	0.603135822030724	-0.291962524451809	0.660493323512866	-1.95155713337866	-0.0378472765270404	0.788491534378147	-0.178534476085935	-2.19572870308565	-1.48967287361453	1.07771020025947	0.359405970443233	-1.44847830184618	-0.720227749463739	0.0418618884048516	-0.923586599706308	-1.67637597983547	0.0623357400036463	-2.09491285113176	0.486833626437157	0.465237120355803	-0.192830321518582	0.462459235533106	0.211614723897159	-0.266565257103212	0.661525546152774	0.0977340884507561	-0.00311095058958065	0.0725584084809659	0.140657605225289	-0.262260550472269	-0.487400034121974	-0.896625514280813	-0.806372364481444	-0.00229171857345672
ADAMTS8	-0.260008532537168	-1.96094784000935	-1.35378819529048	-1.1095121786815	-0.496757229501808	0.68846873780393	-0.964045718829442	-1.27493929859669	-0.108343896120759	1.14004457904407	-0.988137391303109	-1.55146432222404	0.0748171475819337	0.610799184233575	0.018979250568864	-1.5344258989043	0.830574034988586	0.242644211410378	-1.11004199449228	-1.84730544068161	0.895175031170158	-0.235720875513452	-1.08367734976034	-0.768578520655594	-1.48485377428619	0.610876964776922	-0.219950797627446	0.571495623389553	-0.303542834239657	-1.79160132849965	1.18439185731705	-0.716510986419878	-1.54659600078421	-0.7225137995758	-1.75421331330885	-1.46221784778015	-1.49824918512898	-1.05238956988787	1.62455907260939	0.760448561994891	-0.511093957959728	0.369808829966191	-0.531072652293149	-0.750848888753571	-0.00507692445006198	-1.53177097977386	-0.166360874374608	0.840186741582865	-1.40993673360933
ADAMTS9	-0.902105849862908	-0.0249273366680426	-2.99326547221995	-2.06216796814444	-0.232199570574634	1.07075795251979	-0.274840129184837	0.490232964262953	-0.281166933003068	-0.0856002377953251	-0.422365336495492	0.00246131268974799	-3.16319967039572	-0.676780069490027	-2.4374704954725	0.684389379249151	1.1420763449944	-2.19697314718493	-1.59857442187703	-1.74558932188911	-0.893579915575455	-1.07284639239946	1.14806610424153	-0.216922693676184	1.59436072327903	-1.28011630059891	-2.47605655628212	-2.14111805140831	-1.75747939558649	0.0490396656103643	-0.216966213842356	-1.20866284362552	-1.75245157934723	0.605082422007073	-1.44494689305399	-1.32771990725905	1.00485314250162	0.111837575237915	1.98964088061755	0.0984629075124829	-2.46557554091811	0.274856410778935	-1.04834703284068	1.79216960980769	-1.52337655393704	-1.0557553638322	-2.46857728384227	-1.34926604270054	-0.590521059138845
ADAMTSL2	-1.4047721440503	-1.68191240475864	-1.35977411495696	-1.66514384039849	-1.56567998847778	-1.01624431287425	0.722902513100023	-0.149263440141543	-1.30497825785525	-0.998746610723469	-0.272939963511492	-0.590038248792726	-1.96745327607834	-0.835776667266359	-0.321549126927852	-1.54607207400282	-1.14992827125248	2.34083513600067	-1.16297154505915	-1.50739531612159	-0.607797744373221	-1.45959685900753	0.617233987699232	1.16564614482232	1.53026862376218	0.366516408549217	-0.650110847514039	0.232466500797478	1.01248862135452	-1.70996967169301	0.537426312900566	1.47672819877897	-1.76194233850576	2.25265861826154	-1.58851922251371	-1.71215142238334	-1.35078812690283	1.40367886983287	2.36151704882089	-0.781651778285816	0.914169067108506	-0.416714492405665	-2.01840032049416	-1.57301288945254	-1.59407372778547	-1.60424193430428	1.76954062791426	0.948440567302573	-1.66261650884109
ADAMTSL3	-0.349755338433675	-1.29008898529713	-1.13008174190083	-3.3117007837441	0.438884611556654	0.911624293086858	1.81123822387762	-1.59060191539916	0.19516962250408	0.270156322181769	-1.40086870351027	-0.0225195276721247	-0.0955833696180326	-2.26808298071626	-2.25217515382004	0.41371548051359	-0.540950642059668	-1.9708474725167	0.284112502746798	-0.365086868501443	-1.59623503555863	-0.271415322344932	0.0604015974301608	0.179376678230496	0.838894149729976	-0.389870584793466	-2.62943118494557	0.341980060354045	-1.28724290728147	-1.69027590451737	-2.54455825719984	-2.70754414854692	-0.158312028833542	0.805658398262629	-0.557754414962163	-1.17703585228704	1.5789195120617	-0.247179465372318	1.17767997754856	1.08216076754814	0.653505898620294	-0.174967672984712	-0.82884484309439	1.34175384571308	-1.19621568114746	-2.30732367929395	-0.133386283681385	0.0711037760629968	0.309709198202481
ADAMTSL4	-2.5914688215132	-2.37216255570022	-0.161385352077357	3.08952155867194	-0.0178431270677063	-1.88803036182114	-1.47385315029882	0.178213439293406	-1.35508388377715	-0.539207448233383	0.578212253706198	-2.10496743213314	-0.717233556946591	0.302791638205553	1.30502839692231	-0.0810020579727583	0.724980335782603	-0.195831886243424	1.62533333126907	-0.78880806508991	-1.16521770497232	-0.601595936987432	-2.36949498280899	-2.18781557943607	-0.626172009162015	-2.59129352760231	0.121591072234228	-2.51051931387916	-1.69612926951053	-0.813095020638996	-0.956366812507148	-2.92455947771016	-0.449876356635515	-1.25250337124597	-0.173285839045436	-1.53008498772187	1.10619546933393	-1.20862743279711	0.121013917028474	-0.815148098582273	0.113302092970371	-0.513651486862565	0.859377946022786	-1.91231536290671	-2.64241898268354	-0.446353406814381	-2.37674050344934	0.580743300830806	-2.57475041064524
ADAR	0.575867227709973	-0.431973934478313	-0.865890207104904	0.408119601983503	-0.200964911951977	-0.334274503219367	0.998649988222246	-0.930353472797551	-0.612290075770117	1.11870327822145	0.230259580643054	-0.186206572455001	0.625221980605208	0.132477525197426	1.16803440784672	-0.187577595184827	0.33951306835855	-0.162322124940847	0.0224996922518622	0.113426973596217	-0.945779413992886	0.0868231700299967	-0.775241823149852	-0.724632313774773	-0.72618502315887	-1.19798082805001	0.954260885875171	0.93169796408747	0.010988632686591	0.513708149464545	0.25264251459841	0.631556170748956	-0.23544993060679	1.15657348609659	-0.369996259837577	-0.983468790876489	-0.807032536658348	1.57223383560646	0.366950823823978	-0.922626410832854	-0.4577561392202	-0.0317707951893252	0.222436028801366	-0.73096884016332	0.113139492990652	-0.125731903578252	1.27499803791511	0.574768117083601	-0.279998500212751
ADARB1	-2.62570095306666	1.62750309801269	1.64676705286429	-0.975758511388938	2.5632720546693	-0.847474103476821	-1.67470962864247	1.61287613844973	1.06950426187123	0.353035564450059	-0.658522819610196	-0.0657433046426798	-0.888418474403539	-0.801682843471667	-0.830782302602471	-1.960607619767	-0.995137851333902	-1.29394401586102	-1.14283645359384	-0.897702470514049	-3.33068225801872	0.477286352590828	-2.14129302807103	-2.56797550951596	-1.13542440081018	-0.813619507552233	-0.454888348915321	-0.637203927032453	-2.07068089753562	-0.880406037525668	-1.53654778462503	1.02018847357799	-2.95040431594928	0.491341922593215	-1.32980335566446	1.86277391896925	-3.63329600713585	-2.88149662973018	-1.13916083362555	1.77850921036249	0.359806508468438	-2.72503957640522	-1.44284289408693	0.202950623829102	-0.912856372597691	-0.0583606336008957	0.603642324928738	-1.07596790255042	-0.059016070505328
ADARB2	-0.661411700073208	-1.2339238071737	-1.21157116290511	-1.0101972771667	2.70077328737002	-0.0344602174996484	0.138919645150968	-0.638170411770454	-0.868658168046618	0.0279285328145439	-0.685673754344759	-0.937776963886293	-1.27085139863902	-0.903581530396798	-0.988259919716708	-0.763852966970277	-0.750565424238062	0.645384078437644	1.0431578558193	-0.781266886261547	-0.781881888219539	-0.935695630179875	-1.16707801786785	-0.432637354030261	-0.195181136995136	-0.833988416979348	-1.13458202230431	0.778255520501058	-0.834226061698301	-1.21682886743107	-0.528814541936364	-0.713206435983178	-0.360150812675462	-0.559839532311734	-1.26421794283432	-0.517666295108791	-0.598409677946049	-0.254919171560976	-0.604220795077701	-0.202963920137779	-0.198692739910833	1.46637141083174	-1.17058046090221	-0.930856580083883	-0.0256739776699109	-0.686302568009381	0.0888485247885939	-0.9922674414532	-0.772066722669608
ADAT1	-0.2639565690134	-0.627608463850788	-0.616677137344499	0.346628711789726	-3.17627033620561	-0.595896331270172	0.817112736090873	-0.915537442548583	0.178171639581175	0.377755795418869	-0.635395590576388	-0.0166096276380367	-1.81449261375729	0.102379413301374	0.366478259738755	1.0418886222306	-0.0597755850532052	-0.562078278854006	-0.189676615673471	-0.472010766060886	-0.362810815516106	-0.952188540340001	-1.20609763782685	0.172347274164223	0.429875866120167	0.0285086224522578	-0.660512465527554	-0.27980813234535	-1.43508206650316	0.11869672298422	-0.698875462041855	-0.873098197801176	-0.387658497683994	-0.463647704118285	-0.790507174901308	-0.853874484039557	-1.01715404654808	0.739150507792546	0.721761866271048	-1.21291698009497	-0.684348809607915	-0.223744073971913	1.07442932229768	-0.236513554447584	-0.863709016793374	0.426555296910719	0.601370184792443	0.28344660228974	1.5551840112929
ADCY1	-2.76141087855443	0.231533694948228	-4.61906693315539	-3.78446873022405	-2.36518354871388	-3.8128561373065	1.14507673956158	-2.67593246311983	3.76173177108069	-0.0548897220967682	-1.97260626390113	2.42397350351811	-0.496733965130566	-0.583539988813979	-0.447837326804658	-1.82226041972154	-4.16063069986493	-0.0608859576598723	-1.02221793621882	-4.096069482141	-0.909421290574136	-3.62490377912473	-2.40381092880053	-2.74645199010527	-2.39409603248112	2.8191439401511	-2.9461939858154	-1.75334347669892	-2.62532330915254	-0.698633093286073	-2.55495961899515	3.99334968892317	-2.46532973513422	-4.00766253948866	-2.19689802692946	-0.345118668568916	-3.49520044917896	0.576005615348567	-1.79806852311146	-2.68007085309014	-2.95525111404784	0.458871003142656	-2.76591843812903	-3.28978830478496	-2.92550026431712	-2.43896028801537	-2.11749108780047	-1.00758700690325	-3.50831553384912
ADD1	-0.0659943072109237	-0.886712094961041	-0.686576826871723	-0.0287304011380386	-0.739271550082549	-0.578928186386495	-0.499366561231142	-0.402163369463474	0.472566958778042	0.929728085243079	0.822344021653185	-0.520322418673253	-0.533440434270446	-0.978826546596945	0.0690341577143495	-0.725600266180949	-0.563480515689656	-0.0177082611156345	-0.0496226957508543	0.308837467985062	-1.37728961841748	1.22375510583417	0.919310311779454	-0.590883185541989	-0.472897530720891	-0.7147708409929	0.614081161088447	2.00510266521205	1.39585010669991	0.704141632353799	-0.663611019017388	0.654763054411344	-0.121597512149455	0.690174757852758	0.0582169246350293	-0.635375963919038	-0.0583028484200364	0.681770392993228	0.415141982140854	0.201722605850218	0.045137328930098	0.213295636984105	-0.012287554512835	-0.346521821508535	-0.856325815885354	0.29577377546058	-0.436043470659352	-0.903464761945949	-0.0987397559246666
ADD3	-3.06368179947797	-0.352945913663863	-0.493756495376172	0.048069424212346	1.15443242093513	-0.565465061993665	-0.656342284069705	-1.09005093642791	-0.620300664333805	-1.77261446762569	-1.81095854411801	1.26464120519634	-0.405130627088646	-1.41527824523919	-1.56492142334679	1.02565944815521	-0.155498592634599	-0.601541774481121	-1.58651420014294	0.230652068870542	0.0841904914947143	0.0274364593310758	0.664818366144658	1.55166163541713	0.227086161431983	0.696569860594738	0.917380261939817	-0.00821739775061315	-2.11465231518906	-2.30870354364619	-0.0430408455157073	0.670426288756071	0.846829683176518	0.457208175748829	-0.337091305273958	-1.49103748870051	-3.98192004175738	0.935167305767049	1.7661783386699	-0.332410123079066	0.903120357185086	-1.52700955890681	-0.336580206824665	-1.47568854048021	0.512514434770372	0.00317607803287182	0.277762941621129	-0.324600549304688	0.122165982525178
ADH5	0.135764849653465	0.913005553420968	-0.718432845075071	-1.09496029369665	-0.579356276792245	0.120207372798978	-0.378354722491957	-0.421106599932861	-0.0295265200760726	0.581712681069056	-1.13026030728618	0.188080098846091	-1.69330949231593	0.105721767145325	-0.79116770895045	0.0104593915054721	-0.711326543743335	-0.319011979340275	0.164323164883435	0.644910147211647	-0.0182162848844173	0.528144417943109	0.602680356831373	-0.924035061417899	0.129611673054902	0.32977887441035	-0.791940020973041	-0.542488196647927	-0.651823210009693	-0.175832321527085	-0.112590064807553	-0.905078414280722	-0.210454357774041	-0.805670696368155	0.624689654909889	0.804195592075331	0.648989324702828	-0.507820260994552	-0.0652093040751131	0.377928713549041	0.454614410171911	-0.159442902778306	-1.0514751157094	0.5979713256193	-0.914369997369022	-0.296637992357699	-0.751624814914637	-0.630352625557017	-1.51190481679417
ADH7	-0.300712517088168	0.376590589696435	-0.64961975642767	-1.27979564901335	-1.57626782334383	-2.548088192994	-1.43549130130147	-0.586889053120706	-1.48134928784653	-2.45201019834311	1.06881049796178	-0.301195183170967	-0.740361426729603	0.214940153021402	0.724082423500014	-2.70908158835031	1.16856067480848	-1.4493431351698	-0.686165074463247	-2.49019967041817	-0.248645994041865	-0.80071893560149	0.266520296246802	-1.81138251895446	-2.06661781714781	-0.413365942483624	0.0352887972814953	-0.476186153044734	-2.31450909520346	-1.25505775733882	-1.91383068559256	-0.0984354545082324	0.179616035665675	-2.41838630166851	-1.50524347345602	-2.33021464784866	-0.142605433274483	-0.0637680067945098	0.896181876017259	-1.34081554731972	-2.56530423005498	-0.430757063043354	-0.0854545207189767	-0.524307934848515	-2.37133724198427	-2.89126752103471	-1.02177078248247	-0.347823201285858	0.143131427993776
ADI1	0.928428279812151	-0.437718757946598	0.387877870296399	0.637827832343572	-0.56164012511094	-0.78696846689713	-0.405721789292887	-0.649178052219328	-0.78365715062041	-0.26562047680801	-0.68307908017208	0.498816324767945	-2.05214516304824	-0.0149062965103097	-0.0905134681161474	-0.629102639541016	-1.32938061419777	-1.02320758407348	-0.568828069352812	0.468250845389833	-0.072373596547142	-0.554631972817668	-2.3064002529191	1.95208432535639	-0.669986969616743	-0.744399843280918	0.358260646814156	-0.236373512903469	-1.47374338516383	-0.388491879099293	-2.7811925339916	-1.65853923167563	1.26984964215492	0.321476335041768	-1.17754717056826	-1.73832396859533	-1.32481251125609	-0.899171681956379	-0.38015324055248	-1.03227383644925	-0.0987768497885077	1.96188680371479	0.148822674524256	-1.99441269134744	-1.8381867882324	-0.7709956113489	-1.21489497212131	0.289514801824341	1.94091823170891
ADK	-0.595535680125354	-0.118274491534955	0.815400909969232	0.319694743644042	0.523312574739722	-0.00707847982087031	-0.561723068709238	0.0773637710798449	-1.11795368427202	-1.07319723684841	-0.998714772862188	-0.945541154694583	0.145508665279732	-0.813330889195137	0.280864035736638	-0.0640654107050225	-0.558885468326544	-0.387797008792418	0.904582669674257	-0.100400370675482	-0.29029456037365	-1.03425837428646	-1.65178014716984	0.743093261228493	0.381772008304308	-0.327487303482006	-0.921399418408863	-1.3868541281032	-0.412240559993887	-1.16388441504659	0.807023500320087	-0.375602179258575	-0.587457527699816	-1.39171772102861	0.838101107392041	0.477208377013679	-0.0187795397319036	-0.501786684930448	0.479725487556172	-0.944581833308616	-0.342780910780801	-0.532662095089029	0.0542649789430768	-0.598957936960379	0.604844947584582	1.54041576727315	-0.636704935923735	0.386623766837241	0.544408061170136
ADNP	-0.405673492182137	0.374795180313863	0.736596005430999	0.146666871237629	1.12864959123669	-0.667352985666037	-0.969021778503019	-0.329455085488542	-1.07794142442215	-0.283091195795687	-1.53318083399709	-0.29254525276892	-0.0670152363165088	0.802715201745111	-1.06153842835733	0.445865790979889	-1.48364151305209	-0.783654983166189	0.314151088188097	-0.434209610286704	-0.625282273985919	-0.12411077427559	-0.105885661881725	-0.0901128484106768	-0.414284166882347	0.53321976533135	0.500132701974456	0.278231850356518	-1.67869767575946	-0.136984653908224	0.171531711405867	-0.785503250945421	-0.970772325377389	-0.13837463540327	-0.0377105858489379	-0.925260995950199	-0.473932475952864	-0.21696615961809	-1.06087205713893	-0.0625537424435894	-0.173358037008134	-0.924299867456142	-0.0596834637993509	-0.814771885651389	-0.987286198163555	-0.235298485185965	-0.24849322773402	0.44250947517552	0.31036464570601
ADRA1A	-0.833050607498355	-0.322662771041877	-0.787997035613612	-1.75881173789406	0.853830610496997	0.340347207570786	0.7503318333303	-0.530961125799736	-0.181937480403999	0.383044623418613	-0.270579736860479	-0.265290265151673	-0.455266756360729	-2.31504072857376	0.298728444244531	-2.12471199165225	0.236693177522056	0.98044675111296	0.439046840631336	-0.799626028098169	-1.2640725984834	0.147964643822203	-0.574057382487703	-0.777968857514045	-1.27500894640559	-0.67763343760712	0.391023389104217	1.20731744045653	-1.14693833732401	-0.0632705404635156	1.04502204572075	-0.986010930417903	-1.00085503196259	0.90632105802796	-0.802990418879456	-0.512195698745777	0.270826076655274	-0.530135171564782	0.514919618831096	1.16101399100319	-0.384845099022773	-0.117458088421554	-1.03484784021927	-1.00751379133137	-1.59977971994921	-0.350146629548098	-0.44790089762831	-0.448513598317589	-0.1039534470986
ADRA1B	1.15909475810669	-1.32934734870093	-1.66172083581843	-1.37403260753756	0.0432002524673784	-0.648265152252492	1.31552252290309	1.19447496932964	1.55957807652958	0.41228220211864	-0.327814746710057	1.05749850143936	0.323325881704649	-0.417345162655818	-0.419788954436827	-0.462244024118036	-0.63148651283709	0.535810385416124	-1.23861557594328	-1.58310007153907	1.7014737168482	-0.637401634668799	-0.568113449592151	-1.14989363526754	-0.798302117560275	-1.40823950756364	0.215904230310579	-0.393987782755423	-0.2389939138495	0.0683995086365646	-1.16954161072803	-1.74782111929898	-0.947400862325282	-0.387960736737974	0.563784205836296	-1.53120498368877	-1.20153083523512	-0.708126668152942	0.357829461972973	-1.04875470510805	-0.522600776063487	-0.828038275298308	-0.906809726175869	-0.733652385175838	-1.39887390124367	0.211160337719744	-0.980965943557539	0.28695249943338	1.07719389840719
ADRB1	0.115389087998907	-1.80479775700934	-1.5404525365158	-0.399425629619477	0.575229414957561	0.824241612859717	1.53505348940962	-2.10815290176085	-1.27984253945328	-0.864514462683043	2.40275708911847	-0.134630381301108	-1.24388255421136	0.397469768012031	1.92491044898217	-1.19174951119211	1.57637879024579	2.0159585308526	-1.12240624838659	-1.0013565744456	0.782669094503169	1.6950634388282	-0.246774638043088	0.155996740702058	0.970152374838653	-0.469439534291419	-1.13246121099854	-0.46656891223831	2.05580206888813	0.455301586277507	1.18172955657008	1.5698370400577	-1.99333743377378	1.58690922399307	-1.15529400167743	0.0175931647670497	-1.24688208538728	1.28227495609169	2.78241116781435	-0.0897572773037939	1.22492377286368	-0.23670759539819	0.424633544928815	0.340318694488208	-1.72850249850986	-1.59886428085866	-0.00171310374394229	0.505277057403227	0.0107761336789947
ADRB2	-5.1654368735002	2.69945001368165	-4.98626049026845	-3.02513314058311	-3.68106853960273	-4.60928127252551	-0.748009971677657	1.78922742237674	-4.72706416461667	-1.82325906623418	2.53965041087757	-3.56293741840372	2.44862817817247	-3.80332658559878	0.852914540171448	-1.83076348826552	-0.655262936839929	-4.01680757911381	1.88522952962587	-4.76844832426011	-1.8767472612759	-4.24443722221855	-2.10092198574911	-3.76623179911437	1.5222884353157	-4.2621553285653	-2.15284229604327	-2.58892220146884	3.06183560457875	-3.87452635835618	-2.10626808651564	-4.7976304583299	-4.38336789764554	0.953581716167206	2.59234302028782	-0.422287456992557	-1.97392378461846	-4.65109552691561	-3.9610501446977	0.0994736141890097	-2.58706026424635	-1.78655980228307	0.669397611841542	0.535431824971866	-2.27310160551714	3.02083892374531	-1.49044428395412	3.57949107463816	-4.35202937457006
ADRB3	-1.03298839030359	-1.07714722981368	-2.37437645494001	-1.88153684187996	-1.32933859842943	-1.6390222330249	-1.08295916562002	-1.99346028430117	-0.368879440816859	-1.4056241985766	-0.882202044606719	-1.16985043379989	-0.263479666457612	-1.23780527005736	1.10108335582214	-0.940868537691772	0.409867809939943	-1.69055208685191	1.00382696331199	-1.97538873256381	-1.62700835566488	4.4916094665115	-0.285799107973722	0.3554762737371	-1.28901576277535	-1.39943727846051	-1.06121582765421	0.394965953796566	1.00323663739001	-0.158423680131651	-0.519813094576954	0.285217516561699	-2.04423650061444	-0.591173618126999	-1.91091068594078	-0.654388589914316	-2.16259504935835	0.74210762360757	-1.27607327482237	-1.69260534049676	1.05898187903168	-1.03600781546998	-1.84438410524449	0.557231796987653	-1.92745540255016	-2.08343010774667	1.72354241089873	-2.16659726592094	-2.02886612374603
ADRM1	0.775591527830075	-0.111793397639247	-0.423414059711911	-0.273042845063662	-1.8277376287332	-0.538754732203831	0.720793144327127	-0.718952124267502	1.45349606215818	0.896464520344924	0.72052922136131	-1.44976471175716	-0.115925527841527	-0.99508352959935	0.550910988283521	0.222174478923131	0.479794373171363	1.49135452001209	-0.553660951442642	-1.00492768419616	-0.845973771176552	-0.240531792186774	-1.56116352359473	-0.273975218478196	-1.5240379474984	-0.8978773902524	0.928082959717215	-0.279316840451616	0.438032278658516	-0.171316565439402	-1.36574251472103	0.585983165378446	0.670133191692522	-0.769359445074711	0.00710679378706384	-0.351620536399181	-1.29783251084455	-0.220276346789589	0.282641932875956	0.119712428623023	0.294797491183005	3.30481695699044	0.34299209900375	0.319319000809112	0.0236748751549075	0.189440576238577	0.270534850175719	0.105017031847936	-0.727180622706716
AEBP1	-4.33357696772056	0.742797495322052	-3.26652723751947	-5.240594416104	1.54361092036828	-3.19033396931729	-0.759685974016661	-4.56312852874371	0.770435670373468	-4.617941654472	-4.23570724848602	3.32447309546846	-3.31734489577487	-4.15275322016798	-3.0317497598547	1.21216763322933	-3.72632322314999	-3.41484240753825	-4.87413901232812	-4.23945451036209	-3.33501907235227	1.04229305018857	-4.02397917614272	-4.73850977868449	-3.52408180438177	-5.01294911029373	-4.90176143874255	-3.49767726443069	-3.98233473328489	-3.91186500165549	-1.29129921482573	-4.30085658324109	-2.19315286047043	3.18017996824848	-5.02739575787709	-1.82870449666437	-4.00466299147746	-3.92542665895663	-4.15932390830056	3.53849749976291	1.45938941169561	-1.26720589239919	-4.65577465296988	3.09002095211359	-3.70964879302833	-4.83119515130036	1.87871824116129	-4.56128795605132	-3.87379666116272
AES	0.59103402743752	-0.588573038161471	0.0568688501559241	-0.788628858751897	-0.237326185902964	-1.37584282214796	-0.255780680263269	-0.531999822732608	0.226879020516363	1.9336308086884	-0.97927793177449	-1.04208310273849	-0.141803974134893	-0.886226446277654	-0.648923866051493	-0.448764892865753	0.0265098795185906	0.503003975251169	-0.814833323511099	-0.895834707791759	-0.95670048289739	1.04202675385957	0.291153193119572	-0.807734369082703	-1.32257073976416	0.439519610743006	-0.32993265589241	1.23083765474967	0.853060897256802	-0.0634640028427167	-0.397310216520929	1.05515494451371	1.14306724350438	0.426998494996254	0.424898932726253	-0.201491092738417	-0.902040195454344	-0.622661910190197	0.801831046609854	-0.745323574492179	0.144572455963839	1.36509327637254	-0.669275674841996	-0.371250063242009	-2.69250824765313	-0.770666358734674	0.91702307482388	-0.572098372280064	-0.237242064140459
AFF1	-0.240150423200552	-2.18971867219464	-0.607968420547336	0.020631462318864	1.19893556522932	-0.205719074434559	-0.615029182477831	0.349263712662223	-0.532195786161011	-1.60249942906992	-3.64583009547262	-0.851394141296795	-1.53914516721326	-1.51806689207673	0.407265736175094	-1.34462893155426	-0.17638883509576	-1.09385424977871	-0.746127611211669	-0.0676422402605546	-0.110848758616551	0.876310046608909	2.11510895889448	-1.42032318227721	0.650389396734834	-0.828000161468972	-0.591692938847542	1.50461027415218	-1.73613040775637	-1.64538518202931	-0.240080921076181	-0.113492820242935	0.311481153173252	0.639132201988506	-0.788886012475824	-1.08811423854065	0.167311977606188	-0.638000637255739	0.156398844662017	1.0228013944132	0.968010947050028	0.0567977752087329	-1.09800282199413	0.6052772765954	0.0300344565720874	-1.02092672372717	0.149855334542549	-0.934956590485161	0.0883717376595163
AFF2	-0.603295476752324	-0.120128372063218	-1.0316020994819	-1.47586459049222	2.24476586608329	-1.10841877200964	-0.270083882597665	0.109503050594277	0.445397698040734	0.109908337037322	-0.636402803794243	0.176912846151136	-1.21267659742394	0.212694238366802	-0.230711027048428	0.715405573312449	0.805987855475137	0.155182577339724	0.409777065703248	-1.13074742925794	-0.8064821023535	-0.870919641802903	0.154513497181415	-0.648883424190467	-0.423934992487299	-0.347871460146893	-0.0962702235406779	1.39459065816623	-1.14108631690677	-0.153954225260149	-0.774764135141574	-0.401131557903289	-0.40729237896735	1.67633375521625	-0.0407487572671892	0.0537775831198551	-0.218935776255306	0.446094191232786	0.352267656768278	0.198716815492483	2.17010496193495	-0.598224444858371	-0.948171160538429	-0.512969602609698	-0.957912803027898	-1.13560108134219	2.25012566490424	-0.527826661445478	-0.435617281751293
AFF3	-0.809707142319465	-1.09478533559793	-1.51231429903572	-0.559756797540309	-0.963326743387917	1.36338828674614	-0.0671637413276885	1.89703432697207	-1.07915411837933	-0.822971648915315	-1.02245651937139	1.0176341320734	-1.77122713594955	0.540045397581096	-0.781615217255773	-0.725646605484134	0.916097982814238	-0.395656153387707	-1.31387398425346	-1.17810383417597	-0.639479253255206	-0.983957515838772	-1.17544576226921	-0.251160777474621	1.97092455112125	0.993048549119229	-1.34924560122857	-1.32867339999585	0.99980371579872	-0.233461522919854	-1.57970689146297	-1.61687010702124	-0.92227373245717	-0.633088212240154	-0.443554673072583	0.648802766306285	1.78151784021672	-1.14061309000172	-0.94608865893702	-1.36541067612513	-0.59098814097793	-1.27640650836612	-1.65376187883625	-1.31777112586682	-1.42092626549596	-1.7232366470208	-0.40507151064125	0.134617276079807	0.243080932356436
AFF4	-1.89216512116542	-0.541670720080607	-0.344244197451552	-0.0349457169592509	0.711298485281039	0.780525941258007	-1.42381552162938	0.782280104021599	0.223584567847459	-2.06792987069566	0.143201220243994	0.232129119725328	-2.09143574511946	0.695594695091803	-1.36556540279748	0.546292198436326	-1.87138635736005	-1.66529206708409	-1.9920481497459	-1.93568641988201	-0.765275573305544	0.184335018024847	0.240121980026925	0.590863998628008	1.2074791657537	-0.860380954217768	-1.28246564790011	0.638405158098382	-1.6379095886532	-1.5949316417173	-0.992794014297549	-1.02955078678632	-2.36623150807819	0.520370981237563	0.198824930691238	-0.757094221166531	0.857470785467042	-0.607037495947007	-1.83365219984616	0.292329662554823	-0.662090160123612	-1.69142126257394	-0.595170488061318	-0.445424431929054	0.38194505728414	-0.345414164852284	-1.3573571330648	-1.98585885580916	-1.14712583575647
AFTIPHILIN	0.432302678845948	-0.1636370632361	0.13246857157042	0.54013500361729	-0.436374393651794	-0.382642710965794	-0.0647543925799766	-0.875916413701752	-0.121624028810534	-0.58576818486789	-1.39238693244534	-0.668447780630916	0.437817097176742	-1.00896864379141	-0.904114419251305	0.598739655666199	0.148274467911235	-0.109153090253897	-0.404785138293929	-0.0638584242167955	0.389581408400106	-0.947735289920586	1.03830593287458	1.00995079334912	0.595381149292327	-0.470557691682089	-0.138101613064174	-0.526154388167158	-0.7064675909681	0.361180784624502	1.00049653054599	1.3477109325421	0.160635730028102	-0.0717386372786682	0.536148218757283	-0.96626357690189	0.402850831126872	-0.0780017466011679	0.215681008167039	-0.75419372315563	0.364076059253089	0.257811969326794	0.110994654278364	-0.649644535512891	-0.582801090903257	-0.267989164343695	-0.524577565531662	-0.273830538183102	0.658809466637826
AGL	0.613011105522991	-0.14194000200049	-0.146608187312297	0.861055078376596	0.325492149614508	0.367398087882513	0.312894203907875	-0.708073637556519	-0.0877751566058268	-1.69121825950119	-0.936195864655583	-0.970660671063251	-0.422028674080601	-0.185998132466985	0.195641032716474	-0.0609823476998391	-0.459493963420108	-2.23417165342909	0.783720404422737	-0.823371820346297	-0.341850051516669	-0.53638025687981	-0.0509400526824918	-0.60433907801118	-0.188952218775088	0.411223181773505	0.377784207316859	-1.05576882681861	-1.67774394372591	-0.570638791699255	0.444749717931562	-1.7276939300576	-1.01725911805851	-1.12592857499186	-0.211254024731441	-0.655187624288133	-0.552788087917296	-1.23834219366733	-0.358780803640375	-0.464289553241369	0.122699870066693	0.347439810389372	0.23471444334858	-1.71787275459157	0.715306580813073	1.54733157292888	-1.09884934104462	0.433070609373528	0.85406447596969
AGMAT	-0.51395923974527	1.07639365051939	-0.516469649073102	-3.4721717403143	0.454685029306987	0.298598026242702	0.0729473138811731	-0.311278683664635	0.704833053526109	0.448519803059659	0.967860592895379	0.477837244049003	-0.846945084326816	-0.0463081476786917	-1.51277752864647	0.65573569026055	-0.256521027216885	-0.329005540377039	0.441661181390178	-0.561830901753869	-0.237326575704778	0.0110448093731238	-2.18804385082778	0.883513728394138	-0.4927277420381	-1.25498774034059	1.71952413209836	-2.79745232869427	-2.53017288514855	-0.840302620455264	0.447473388540654	0.0414757116381084	0.240927963640597	0.00976750785294197	-1.11917957211405	-0.614886880201259	-1.01665798363277	-0.886405803772165	1.41874612206211	0.50188739882595	-2.1470594935761	-2.83172582656041	-0.480063061048358	0.338803839288662	0.0674596328637894	-3.07960041152697	-2.02621100858535	0.561076745508298	-0.0593091627715219
AGPAT1	-0.0309491348773595	-1.79404962862817	-0.756964728893726	0.485297327673884	-1.90860111302285	-1.0499815095126	1.19121583372027	-0.288561870415809	1.52151055525408	0.248123733191041	1.20771692018219	1.49205814543659	-1.32510445251692	-0.149218945885587	0.331517867559307	-0.453033149487545	0.21141718089277	0.782336937596982	-1.4138421542526	-0.218191935674503	-1.342667625466	0.913728088134587	0.233629535597674	-0.0844703534714784	-1.35879596613809	0.778276819157353	-0.89949720833611	-0.152864374351963	0.294767440330706	0.891460704798359	-0.764717562235658	-0.122195637838473	0.281369374415107	0.0588083678302054	-0.552149480859297	-0.0319339566427336	-0.263490262873346	0.781618593128644	1.25793059418268	-0.015965070708419	-0.038165809529569	0.14636041004096	-0.105479959377006	-0.325446214374883	0.0596903111113234	-0.777512269966347	-0.530946868669837	-0.264764446142604	-0.854126337723263
AGPAT2	0.447032502027579	-0.0567108981440913	-0.609544275511977	-0.996291601150649	-0.868359892356935	0.317323424237681	-0.165694305472668	0.0780387883502745	0.115038615972752	1.0616791931906	0.685982762094714	-0.935267880968076	0.517805526954327	-1.06107019460588	-0.0572662763415826	0.186733836672474	0.604794283872424	-0.935548064449448	0.0826470595148778	0.595615493394448	-0.347460254147701	0.407378305117367	-0.84650253927995	-0.947916481087092	-0.331159773881527	-0.169609649644511	0.113777142865634	0.46380260259369	0.952206219616432	0.681773781154725	-1.11425218544417	-0.644352905523501	1.92553842584474	0.305005181137329	1.00579359183528	0.115712011685441	-0.138694540825691	0.740562112902857	0.506427939712998	-1.17591854929923	-0.847942495173188	1.55490485318038	0.00561791748062119	-0.10929351750263	-1.85944514229181	-0.719398339701668	-1.28533418640917	0.25144724873026	0.890758426456252
AGPAT3	0.704529018233581	-0.283777124165802	0.336027587232601	-0.171758761043019	-0.85147430827672	-0.887162735919327	1.43455485439195	0.171479649197667	0.374982618603233	0.387041064637612	-2.70277210771123	-0.377641602204065	-0.271434556809955	-2.1768422313712	-0.0998492886646349	-0.0258070722809536	0.00411282042561923	0.850679206957655	0.226418504869853	-1.56172702141702	-1.34439608244663	0.397893911291516	0.229583496177999	-0.404462647407658	0.0803937738304736	-0.961782935651157	1.44894679976145	0.583971368710514	0.677921603573707	-0.247357087871349	0.57290747141504	0.971434251732675	0.0167437427751557	1.15301900032913	0.138676482986587	0.282878837894184	-0.385449761089919	1.29153795427236	1.8553154443469	1.35512542342517	-0.0506281521377756	0.017627449355849	-0.141112970445571	0.0880086758171343	-0.609798986183564	-0.247730253179164	-0.199998604887044	0.5166723030623	0.683505869136076
AGPAT4	-1.22651649821085	-0.713773817613812	-1.22822787315511	-4.01629789526852	-1.13521997794991	1.18424715273819	-0.314817568546001	0.430424380718147	0.0877983061265088	0.0392011658436624	0.35089467617492	0.0298401251282795	0.401024462064512	-1.78372007494	0.0636220912855414	-1.42135174756043	0.575896539362435	0.197958266294828	-0.0959919840983553	0.107353978019686	-1.40203083457753	0.20801524334521	-0.818345313687985	-4.02735449831844	2.77765300221336	-1.84792316850563	-0.395303312814838	-3.82144134678813	0.0245329785463018	-0.945033546708351	-0.551066821576715	-0.069154081838756	-4.13881869453613	-0.430732564471648	0.544464102195481	0.783677985417769	-0.205533992360939	-0.522061058731367	0.449143793425982	1.30296017045598	0.971955409933884	-1.49271479367245	-2.81447210132541	1.68204037413326	0.81520307854148	0.30149933681523	-3.33228812004573	-0.679462882896791	-3.69434310153578
AGPAT5	-1.05655428534979	-0.369492984596224	0.712813171822868	-0.477354866402416	0.712358146698063	0.213593862836692	-1.70990604509487	0.230708921915276	-1.83450356278705	-0.63010463568461	-0.426612964468112	-0.46874529161067	-0.109597343879146	0.779942210186121	-1.82020620880475	0.297171216684076	-0.095287930767145	-0.218604975863998	-0.370053451840787	-1.52830959216228	-0.0174489979294303	-0.243809058279026	0.124616228366167	-0.271593586907628	0.123601059885886	0.0829981858981845	-0.210889476788875	0.332359444991786	-0.796321978183632	-1.18856252150773	1.23176237434389	-1.62287010465841	-0.184084698335474	-0.969295615693314	-1.80237982269268	-1.44729511519359	-1.44868154856875	-0.945800536522547	-0.126774674393659	-0.807875542237946	-0.216114453786331	-1.97767986459937	-0.105324324531507	-1.53055942454418	0.153302500091495	-0.0291487760566794	-0.298207857209271	-0.280004268640224	-2.04494127197455
AGPAT7	0.0805434053189376	-0.905458883953235	0.353521257997991	-1.05776457116582	-0.395643890296216	-1.24057567443222	0.118438392488912	-1.01630697986745	0.601506884249589	-0.203727571734041	1.01541624306437	-1.52266406346215	-0.445440928519674	-1.74753312231577	1.38374078143908	-0.628167184129465	1.36073609233767	-0.10567121350769	2.34038812105956	0.248105124832626	-0.0122385529181706	0.140710425951551	-0.542252333052742	-0.96738849678687	-0.633595779371119	-2.42063648006343	0.00836810116795526	0.552934471480837	0.697601847630186	-1.12759475886664	-0.702796479049428	1.19002395933764	1.01902661010193	-0.222587308920143	0.399703248756323	-0.447892689361175	0.705560744509313	1.12776060305265	0.89490194073076	1.211602593756	-0.206720106477612	0.822580220466216	0.1000160899066	1.19672472674501	0.447100132068441	0.484569709596331	-0.139636409126255	-0.183884265554508	-0.851593321242383
AGT	-4.80809993321673	-4.6688565587002	-2.01737809583571	-3.92726811228263	-1.58004700754568	-0.474305356371213	0.102470549935205	-2.2660751342694	-1.37241204976611	1.27956207477673	-2.32848405050692	-2.84120437447635	-2.57658556933502	-0.0200924312617681	-1.67290993636524	-4.68597910115503	-0.306013170683381	-3.59032004083897	-2.38013581272278	-1.28188098694399	-1.70439678898702	-5.55070620808722	-2.69918279356879	-4.40172813210679	-0.983549481391554	-2.9264151538922	-3.48558695340058	-1.55713327837637	-1.19079975011878	-4.15005799955685	-3.16238169677119	-0.552927313192667	-4.80826227569332	-3.71699230576871	-2.41375418106351	-2.99858026612919	1.70390622994055	-3.89322659916084	-2.36253981572398	-1.40172733528118	-3.98145702329142	-4.77133963732056	-3.23453115614654	-1.85526610238146	-0.409252166629031	-1.90384065082643	-4.02459685100444	-5.52981138647718	-2.35010424441373
AGTPBP1	-0.961990524966005	-0.507954195570661	0.307280737423573	-1.65878314192472	1.20598012667758	1.28226509523593	-0.481661396461266	0.416970595992785	-0.697356664307632	-0.949272352831924	-0.92929247730245	-0.703567580026184	-0.0982908277866549	0.070191221245984	-0.200969611127946	-0.323624908107558	-0.69145218279623	-0.821986748890534	-1.52588890974586	-2.56316483903434	-0.0272441721886147	-0.246694295375671	-3.32817505954225	-0.343810157553991	-0.196185652035343	0.367803986821523	0.864330632901802	0.123015660077098	-0.325786361056783	-0.734710804633385	0.429016572243786	0.00648985657566119	-0.997342773068508	0.165251066387335	-0.798481717991672	-2.086994494193	-1.08584154818421	-0.309060426547451	-0.518089750299953	-0.641791525816847	-0.424347382769798	-1.52654201871764	-0.353165419085062	0.785200452000609	0.450464832682245	-0.912671020636466	-0.526474885971216	-1.08281220559411	-1.90890528563249
AGTR1	-1.58294777370304	-1.21639655580273	-1.96705350623203	-1.69754655484473	0.09336333343771	0.0161719522401812	0.139276274287988	-0.409441371245264	-2.32685168884169	-0.482243959121066	-1.14286942474449	-0.500152559883974	-0.843674652558222	-0.855667062444493	-0.854280336437436	-0.482652905608679	-2.27179214542944	0.231761241723297	-0.530371095581308	0.0410444829453145	4.15901070882311	-0.462106226827482	-1.27739205897758	-0.762878428853955	-0.496618657038803	-0.790252857453739	-0.307020183281992	0.480540193113978	-1.56762039625638	-0.241636434140486	-0.75520958515429	-2.62006810238543	-0.763164339096572	-2.39322514078426	-1.90089348187921	-0.757349886815076	-0.0126845493392771	-0.698091523085711	0.360864404148805	-0.733513719084375	0.394639668795035	0.179809474818186	-1.67173024316067	2.13164746096417	-1.36194412076261	-1.199942163072	-0.577455747632575	-0.134318121954508	-0.295317174879079
AGTR2	-0.115592800793383	0.00831838651105657	-0.215324780086982	-1.05816820295946	1.16100609455125	0.45593782945488	1.32970070741802	1.09643858387642	-1.1775927202626	1.38469826585784	-1.18293963532276	-1.56813307492509	-0.050689563214287	0.954840163143929	-0.894065839502862	0.997864168936605	0.148640261099274	1.22642297410682	-0.409570607709534	-2.06384376749932	-1.43497885092421	-1.15920056376714	-0.414485887907435	-0.576712616921512	-0.30085132578249	-0.498134104223472	0.320754882732443	-0.87756876831576	0.902314000815141	-1.87815730579574	-0.657296416624776	0.181146189746866	-0.67536223139005	0.550546496531006	-2.09526566142377	-1.94435618489213	-1.80253459714726	-1.2282363079305	0.444731165390475	1.73340038182911	0.963837308482993	-0.392234397363965	-1.60728036054999	-0.024577097507692	-1.42716105378798	-1.1864932188588	1.13584803323063	0.229254550308377	-0.0340609976010364
AGTRL1	-1.47769611179742	-1.08041527430738	-2.06339936245847	-2.05989026396595	-0.904980121923047	-1.22084537202009	-0.351295903880021	-1.37885782314862	-0.781073078966053	1.25262222273655	0.306629152780114	0.0565141540521969	-1.78433407370233	-0.823512553548824	-1.27403870826947	1.1974660229638	-1.98232864086728	-0.534565334615768	1.63143562957953	-1.65155906979338	-0.464340803172502	0.820567844140903	0.237109282674712	-1.06750876127592	-1.10875762590108	-1.68082557373525	0.597678514427986	-1.43346221248638	-0.733715568544707	-1.80559322548282	-1.25182827024322	-1.06948692571421	-1.81001306096091	-1.21920567789753	-1.40670996366886	-1.33475945221927	-1.46236328641181	-0.598187499817063	-1.19523894157806	-0.530538178147095	-1.02518657791685	0.368175487443632	-2.20805052587914	-1.65678845108186	-2.17528804846692	-0.00854095343324395	-1.2310956520651	0.563393336510701	0.727158286247249
AGXT2L1	-1.78261545118236	-2.01070683415897	-1.22448425893569	0.504394803772104	-1.57227412316643	0.583019698874441	2.33533654214037	-0.878547767062329	1.75300533357958	-1.38643022291945	-1.28462880879855	1.44374234618535	-1.34944282890433	0.156694963608493	-1.39782701835243	-2.4572692543727	-1.29246800821571	-1.16347781239398	-1.2656628575184	-1.39235236394818	-1.68772314585899	-0.149374947971593	-1.58236056340381	0.291501817848815	-1.68509291276789	2.40697877091204	-1.66945464170628	-0.859350270557518	0.672105496322585	0.65971790214479	-1.55192787320661	-2.36296308812107	-1.28714561382382	-1.6993435640402	-1.63742504376235	-2.06651043660456	-0.0798455674771706	-1.45359539479103	2.62410540783644	-1.48191870368899	0.330818107371985	1.6839685302316	-0.0706573719153594	-0.362534945398577	0.500781399927936	0.260411885084692	-1.35948224565864	0.694809125934842	-1.23582584412946
AGXT	-0.143391814350949	-2.5349024588318	-0.975593776369527	-0.850346565116548	0.584630314984464	-0.292520084333997	0.316951674730048	0.201840080024577	-0.99866031270136	-0.630352182692161	-0.275530961896376	0.922475398517231	-2.53127012667539	0.622501739742657	0.0343509765946743	-0.732995373958987	-0.671099344861536	0.499325563959134	-0.848660700410267	0.0328839082692386	-1.31691664349037	-0.357094829408187	-0.301608268270677	-0.653380328155733	-0.236113602074992	-0.39526600055599	-0.353716722207418	-0.784126782738164	0.662937381161442	0.722873009366645	0.0146390258998809	-0.614799160785156	-0.0783581332655892	-0.617251338588043	-0.599615529165536	-0.637874273706321	-0.589529790925212	0.246785104842639	0.734114500479838	0.112825492941109	0.109480818629012	0.2080665234361	-1.06876093633063	-1.11731804741636	0.234204040930892	-1.52386467848629	-1.33402645296276	-0.202472914897554	-0.307346164672468
AHCTF1	-1.25810787631008	0.183719985287287	-0.0861470169046247	0.473509547641232	0.512150683696404	-0.657544829250086	-0.431620559906068	-0.549761272090266	-0.721426663177258	-0.647197123144861	-0.331894447081079	-0.382565835284711	-0.555784255722461	0.867894006876814	-0.246507466793716	0.316349905844479	-0.0272757554387473	0.205738612527148	0.0160595579968831	0.103007289285889	-1.19901796047311	-0.823879773977665	-0.862963961712013	0.00118191632074387	-0.798053939149151	-1.01646102406348	0.763634767401041	0.729422745196217	-0.429453342094087	0.0613964449884594	-0.464656999444139	0.0883892877069046	-0.756866922603052	-0.949013494263084	0.482448477914688	-0.275102936558474	0.666374941044912	-0.775931799420748	-1.01222454595162	0.444990162729717	0.286381045492679	-2.67971075010648	0.0992262215653018	-0.576376722975907	0.245782751279438	-0.488846878388135	-0.140503476305657	-0.0104997681134968	1.02470095341509
AHCY	0.178382667309432	0.0238158534073567	0.771816362428352	-0.127678355852029	-0.425291578345735	-0.861034877790249	-0.470941768980604	-0.20642378096137	0.574963620262632	-0.565316098571196	0.140250082228748	-0.650588373878893	-1.06614625348521	-0.10385793304821	0.267484356315403	-0.785608973899196	0.109898380970648	0.310057863656823	-0.374583081580753	-0.709858838370956	0.128065410440375	0.297464146166153	-0.224315809397785	0.100610310535386	-0.410142904456048	0.230476706954076	-0.653891073075108	-0.58127912798305	0.0258157130255762	-0.612678466490883	-0.0782525324340607	-0.905343738369498	0.185346399539078	-0.0251565927006486	-0.630683360638806	-0.0299304553957128	-0.51788618629059	0.17991148007198	-0.247189750969789	0.000613697592864654	-0.068886476205888	-0.0863071669694593	0.30275028549149	-0.686531252279606	0.388154814518956	-0.3733263997162	-0.499750443002803	0.0399517725161782	-0.263897689619507
AHCYL1	0.606603979179284	-0.933651689422809	-0.37413637336257	-0.121332848396203	-0.281292776544008	-0.0727616012436204	1.01755108802013	-0.888425596488227	0.588074988980511	-0.553650935180574	-0.491212436227983	-0.483578238071977	-0.0631621570780406	-0.781193688247109	-0.470182501375744	-0.246913667013388	-0.668478686472315	-1.37183393333782	0.167067021851783	0.319373471340264	-0.416466834970879	0.320056354006488	0.632242854103082	-1.26172794768683	0.0644825893132363	-0.142898249043922	-1.10367409421084	0.423766749306679	-0.451155095679698	-0.779862209371538	-0.00773481404806046	-0.169713296426294	-0.570703031327892	-0.522306535632191	-0.350888125162126	0.681768442381401	0.249002975537395	-1.36733401314992	-1.18552148787519	-0.0263369646991387	-0.761024560603455	-0.121133491281608	-0.49328161365548	0.785907115170328	0.645743341841475	-0.906688203520461	-0.725006088438187	-1.17960587348098	1.11835891103575
AHNAK	-0.494670585272502	-0.931163748302359	-1.85107245840608	0.1555217077494	-3.95932736907895	1.03092510669661	-0.272728521785691	1.04515568318204	-0.918123578907798	1.47050060696716	-0.0910390681828679	0.275768354759763	-0.276308802885932	-4.79165106440855	-5.05595391543896	-0.462057462942196	-0.241877045793006	0.571545768699185	0.19055750688854	1.76452924644276	-0.90983481077021	-0.835507246118784	1.55730598124984	1.50715436013783	0.586935017308762	0.311759110037457	0.11745972317312	-4.94411867753912	1.01580668190627	0.191453878439703	-4.5084022762222	1.1219322675038	1.01008187969906	-0.577395528397138	0.0660792429773699	-0.367961078480419	0.706681236657017	0.232419500402978	0.353579141669271	1.09573291668778	-2.98132789815026	-1.09930679909987	0.170884442703901	0.0097883686823211	-0.610679298580223	0.109236483815505	-7.51129719294707	-1.09807095371334	-1.88565966590073
AHR	1.77300112875973	1.7519929161997	-6.24175075560246	-0.919640391189956	-6.20341909359058	0.839386674907316	-0.453778193888191	1.10837158232965	0.10337501452807	-3.31944265280666	1.59552238251219	0.460021364650539	1.27940264252505	-6.73062467408776	-3.63865694224048	0.0480446510799999	-2.89319125167458	0.0539168454766949	0.667427009069552	-0.60088523254587	0.722084861664432	-2.24169094051263	0.721586045918563	0.591517152995439	-2.19182067650362	0.226316141710498	1.20806165101251	-5.91586665227216	-1.89280510116029	-3.75384422858383	-2.49683236037159	-4.08453759575493	0.288499074085627	-3.66917020967686	0.782863097702061	0.852408851086355	-0.0931651207463491	-3.77562055344979	-5.70065772510171	-0.124033627778059	-1.06066074915055	-0.983733831273111	1.65203089149644	-0.0760888179603896	2.10824171941568	0.339844501715941	-3.48812152463563	0.0447679371066036	-0.739817976641803
AIF1	-4.11164050457671	-2.99560168233004	-2.48250690902076	-4.1973861327355	-3.15028691521378	-1.82502516240398	-1.5536013732956	-4.13324131997799	-2.46789901873576	-2.52206309941705	-4.04505322613145	-2.3309432574189	-4.7422620492918	-3.65304178965349	-3.35214698404091	-3.75406041476858	-3.87388010884921	-1.26774508539647	-3.87964008722949	-4.84364590494655	-1.27000357005507	-2.97554728378418	-4.22350807061734	-3.65176092584763	-3.17866674892146	-2.47794582747023	-3.87638617132148	-0.342809371505404	-3.84530697591528	-2.8166449401416	1.36450161809244	-2.98748838229488	-2.75608204909908	-0.105061280187672	-2.6261080804787	-1.63614389142675	-2.42074345380161	-3.86664004930317	-0.711994053772208	-3.38186271143415	3.75876870161297	-4.27225696723937	-3.13977364560296	-3.92044187404954	-2.84794703942855	-3.7523533476945	-1.12831780348985	-4.27677118740235	-4.16732729042794
AIM2	-4.26776280529533	-0.0826748375264814	-2.34658890990897	-1.0779417394588	-1.94111460408622	-1.75055840526492	0.614560906049641	-3.08017031658298	0.709167560794505	-4.7769825781491	-1.23252979604361	-2.06928869204122	1.42875945937403	-3.00672307455511	4.71415001647363	2.04053613591313	0.584296349470089	-1.09330108506321	-0.168487298418417	-3.57561951865199	-3.84403974158706	-2.45055662479021	-3.98187532966453	-2.15311437254991	-3.32850897287068	-4.93165750705034	-2.07926779144575	-2.0734908181577	-1.46233130203353	-2.63863416722767	2.53898827706225	3.39138042491816	-3.50336173649061	-0.061087049029768	3.02903173834818	2.24383916611172	-4.13089434201378	2.16056680450419	2.26983997733096	-0.951561115924475	-1.84122342074126	-1.55865418532226	-1.73039879705544	-2.1369026027784	1.09109510375179	1.97353594299042	2.60803506681949	-1.47757036401972	-2.42313400687095
AIP	-0.809085911385464	-0.936986705959553	0.542364620116192	-0.51807938424129	0.0314494805645388	-1.00996977875393	0.333803148883481	-0.600914874139479	0.135818144839127	-0.416323959097636	0.519739892391435	-0.607993388627949	-0.946579601289073	-0.765775137191524	-0.751729436628845	-0.635254734319127	0.274202421779441	0.393230248860895	-0.721487921600305	-1.47604172714229	-0.615131921884227	0.565286816880908	-0.345734928605202	-1.34054720264792	-1.27239061207568	-0.39070935240528	-0.864252789079396	0.989666570175928	0.964769340573981	-0.985744333837886	0.821675774215199	0.290877521883704	0.11188694086163	1.14035504802135	0.0570074396283201	0.103373464683535	-1.0316345626303	-0.628509797709628	0.146328045881978	0.273724251468926	1.01024774665629	0.277076560862322	0.513710680153455	0.266779235998378	-0.0199805087162365	-0.534149535306135	0.775186077850037	-0.95875413106456	-1.1708470805384
AIPL1	-2.8007038334625	-2.51755176378635	-0.881354207098513	-1.35085794914406	0.581232798138196	-0.45606331199697	1.50112408047006	-0.572028600989651	0.115374336554226	-0.649087398845199	-1.51775390876891	-0.182968256844092	-0.37632205415983	-2.14812178249483	-0.437773746463388	1.01624943521462	0.589614133811027	1.77375062393992	0.237766612550061	-2.52631049280465	0.816420938549794	-0.0478407902691198	0.128602413937203	0.148347592790382	-1.7469683255461	-0.475357106551834	-0.923222714559211	0.77865068984614	-0.356102157291176	0.698913436603404	-1.92591100054242	-0.126711788205773	0.372374670803576	-2.27480920077214	-2.07134980373755	-1.14545984802023	-0.11040002163776	-0.551435192281777	0.57785331424568	0.302424325598069	0.879521919281461	-1.52977154905208	-0.538026932985374	-0.133219255019267	-0.142400917650574	-2.38728057355726	-1.50914375945033	0.798927689785109	0.435535864886613
AIRE	0.28665752146669	-0.495188409637081	0.504757136625425	-0.997141264557022	-1.26990714092034	-1.73998299868378	2.29003743115672	0.382969773703946	0.774210459560834	0.511363205586018	0.23749514493123	-0.915709000324961	-0.15894612149892	-2.08925493742377	-0.252824643554443	0.255018519780578	-0.839518581422135	1.66229292834995	-0.0597068220378402	-1.88835953394084	1.09868471884666	-0.0174677766579953	-2.13305659955863	0.486257463241976	0.419976807139284	0.337422010231328	-0.686888098297475	-0.945813284828044	-0.752531542871484	0.451700837325129	0.980199658733509	3.0793349628929	-2.00829126574945	0.675924256768496	-0.892266740331886	-0.641311314177966	0.125611955377447	-1.73359261667361	-1.27444933172493	-1.1145793341972	-1.28389747340967	-1.87996376258706	-0.933013354955655	0.274606869245845	-0.0650752011992163	0.935697553456302	-0.132265697426954	-0.934688631473405	0.408995199121293
AK1	0.0844505400292462	-0.305401573948214	-0.316218719383022	-0.941451175756165	-1.90276648378591	-0.778199992409332	-0.0634965922733373	0.0117866093593265	1.08965229211107	1.5144708066951	-0.517794263155619	-0.57787038967095	0.715152474358776	-0.565685468360038	-1.55790258051253	-0.0404207170792583	-1.04728330367316	-0.187319266459514	-1.12099376546747	0.408664199414899	-1.11551495235612	-0.515276007336502	-3.35625459225507	-1.74932869758455	-0.183656370117559	-0.325582163369859	-0.235779340502539	0.401333842124608	0.893078386807858	1.12540806872579	-1.67037261288535	-0.933562636122539	0.594164249672548	-1.83378023824024	1.01500239079825	0.307411650703737	-2.10968177975055	-2.24419097687788	-3.1375544497261	-0.0520583724204455	-4.7337901287314	0.930281270679386	-0.804417112802518	0.531832463792142	0.347348075770036	-0.0349366657827125	-2.15855795325853	-0.346971179836607	-0.726809991165238
AKAP11	-0.536968745372846	0.427865978227296	0.567892279279402	0.0790935162856279	-0.0352382835147932	-0.63367239349189	-0.255681133720545	-0.332381888837281	-0.543353839294137	-0.452840129528468	-0.446796242004434	0.847397906016381	0.301579074386599	0.609772878154907	-1.11395570493549	1.51952505627791	-1.59932609131618	-2.24495928096124	-0.329002700890008	-0.527831941471141	-0.0241825954699811	-0.473672196606808	0.0882375526284732	0.600164853001452	-0.0504297200779924	0.835906928834367	-0.957039240585708	0.308229345637299	-0.739237851025472	-0.359291921874995	0.338983280301142	-1.21747824522471	-0.455197631400716	-0.882534945192471	-0.0265964227669929	-0.0168319367776379	-0.540564525463443	-1.20539488791665	-0.371995976475443	-0.406085090699675	-0.94846729514783	-0.347675124628969	0.0279889840293943	-0.770900652477852	0.0204036198559882	-0.412778089232573	-1.40486386350725	-0.0877360456745769	0.211901939794489
AKAP13	0.270974949802946	-0.68282477144087	-1.28426882015579	-0.972038606721904	-0.939770116967918	-0.40141724014242	-0.395501033128121	-0.840887474856675	-1.43401631523273	-0.970317368796862	-1.0201769070325	-1.11042500789482	-0.793430392897983	-1.29361215866409	-0.488563413553802	-0.448854025339623	-0.158170902244674	-0.334406152881114	0.470474502343943	-0.269225721057762	0.446870929827156	-0.526345233385669	-0.434402369630529	-1.10292294290497	-1.39626317292109	-1.69662493608973	-0.00944749577031101	0.942933534102664	0.285557993201929	-0.691443489534155	1.11711225577553	1.5380726637243	1.18725597700381	1.14450090830107	0.382483115474	-0.740468026141023	0.647823040464251	0.976523173405592	0.142235044239444	-0.509632183040806	-1.01269571138185	-0.210088857963789	-0.0149964482585917	-0.0283010171249697	-0.967122270787025	-0.202264007310036	1.84184152326022	-0.259086158935263	-1.04123147118754
AKAP6	-1.10709795095053	-1.4103722607698	-1.58928162671612	-1.60277463362196	-0.372704172059347	-0.716157789768091	0.904330282438347	-2.14960206672178	2.1151806924106	0.0785292463700147	2.17494023192288	-0.631722454873993	-1.06567097900051	-1.44880354022026	0.651468819505171	-2.11747633928224	0.863923360444992	-0.30573572460027	0.171322209044789	-1.54825700003096	0.0169318670581069	-0.00835404316135171	-0.0158751229479852	0.24506648894229	0.368960455742712	-0.627072811659531	-0.307635481629185	0.450170598396681	-0.362014351431923	-1.55225227625751	-0.981340631142292	-0.184586221176444	-1.65460567780557	0.851939321607504	-0.964186370305852	-1.01872504139923	-2.33812738787618	-1.50701478292669	0.651757511155874	-0.591615125689723	-1.23189895625165	-0.474814295705217	-0.821434559900524	-1.84163713562692	-0.1725028412156	-1.94855868475942	0.406331800495097	-0.927982771704854	-0.25277599128069
AKAP8	0.488723485101508	-0.406070950488846	-0.567007062837637	-0.487812329752473	-0.0225899490000778	-0.189785467254184	-0.0742617531548485	-0.24494415991477	-0.135822830563293	-0.104086426318737	0.0959206532754085	-0.0831874545208934	-0.349709017244777	0.360640854483354	0.635849118572074	-0.170206467866799	0.425424431284523	1.30723763964427	-0.471360291756826	-0.200298359925727	-0.561218827817888	-0.314930459981323	-0.369485692753724	-0.48620639252137	-1.1299731406971	-0.363180123670143	0.608931718306997	1.200765653472	0.326361198961271	0.433126068431974	-0.594330066336354	0.746224937230801	0.261557312236725	0.364417228320097	-1.00744860984069	-0.656107340129748	-0.523478665650623	0.213841736647708	0.884589580555915	0.180771655311888	0.6721211912006	0.0562733632111356	0.360670106693757	-0.173089624052341	-0.275680805577437	-0.452403027437481	0.699824633923875	-0.423576540916566	-0.823421791121529
AKAP8L	-1.29293271194081	-0.69176839176128	0.632660309664275	-0.934527354853523	0.0493680171493203	-0.478783708051332	-0.830310126951038	-1.12922919462963	-0.867963398471778	-0.012478953336967	-0.266399762268426	-0.875599373978093	0.229364624881419	0.26624021523513	-0.362045947987306	0.444312164855583	0.207458873549994	-0.0898270100522451	-2.24139017427137	-2.02562388094402	-1.46904400786426	0.57528159132078	-0.687790383697548	-0.128310968246102	-0.90369435002431	-1.1579929656371	-0.583085585396503	0.624681945630136	-0.640214785112593	0.261151161904402	0.473460601345925	0.631698020518209	-1.52095401817133	0.433523299257417	0.493382305562228	0.130620831506236	-0.425701290978464	0.205216908429732	1.21914616141386	-0.777746118296834	-0.200014742653209	-0.764513427772603	0.721725104270743	0.0663554439709024	-0.521612638053552	-1.1544262313935	0.0661177683706188	-1.13187120408517	-1.05949492703878
AKR1B10	-0.447148993279332	-4.49684807504359	-6.82293691918714	-6.21711801421077	-4.14413246612079	-1.46883500692207	-3.07760966047167	-2.01173677663385	-4.19944860058217	-3.37501284922097	-3.00851779187998	-3.33695244687201	-0.0987790000418575	-7.07798540286339	-3.42495161448807	-6.73957755956232	-3.88727969399453	-5.84984092704342	-0.608096777519625	4.04318490496314	4.61465939402072	-6.54510717723621	-3.10306952759864	-6.35036292365874	-7.26159414327424	-6.09823384163152	-5.2169832353336	-4.87792835694935	-3.97284314666293	-4.93153050777435	-5.26430383785769	-3.76742973939022	-4.4082789053598	-3.4635839324102	-4.1411804132123	1.84532626105771	-3.16321592696512	-5.25755362647176	-6.41190684291676	-2.77761926446788	-3.04253096130436	4.53453516779607	-4.62342547190128	-1.92056673989117	2.73405231721381	-2.28419634989725	-4.48101969413425	-2.58342049997502	4.02332059603405
AKR1B1	-5.37566116884766	-0.521901618989062	0.382557971709648	-1.15758448697007	0.216588522012136	1.22615610258185	-0.312222754399551	0.727418546172774	0.622223883310674	-0.561001999175648	-2.88246243869167	-0.628972930515316	-1.66842730531896	-1.02884831294297	-0.774734556188453	-0.635396572360714	-0.528794926672036	-1.09901507919176	0.0549280532809368	0.89783397785532	1.48891746706664	-2.1001075139852	0.652277785292307	-6.37603955846105	2.42554096184858	-0.501415632798394	-1.74339755806436	-1.22999233867209	-1.48489484446329	-0.341711150708442	-0.236375125452454	-0.30802154522513	-6.83003125763195	-2.09680437975187	-3.19813392032477	2.68743361406865	2.1978111091615	-5.61321116593164	-5.23158776560408	1.79817315008467	-0.785386383227138	0.684258852320735	-1.06921153270159	2.61035747745313	1.41414145309283	-0.532379383044862	0.143522713383531	-0.817732111770656	1.41108817870172
AKR1C3	-4.11406494158038	-3.59942767561885	-6.7270415579536	-6.36868125442435	-3.45462936759728	0.0352585844569261	-2.950542989048	-1.67964334437216	-3.0139236339563	-0.662822734762748	-3.97594770498764	-4.63312008885975	-1.93471114195812	-8.30273315364168	-5.48844189683888	-2.21197773800475	-6.53000691000018	-4.6647455383846	-0.0351714630202871	2.10653805269933	2.74938037713923	2.28814299311728	1.18514488633835	-4.57107229326224	0.354277631200468	-7.01846658878508	-7.94471217053147	-6.84985219123187	-1.61185790609116	1.12132308049073	-5.88348776487287	-6.02448607934955	2.24834381595238	-6.15690902506537	-2.70731748526136	1.09297519428952	0.393915914240505	-8.70118170840054	-6.96522932195859	-0.267104402009134	1.55575179041809	3.26451963158707	-3.63574859827702	1.81183500903574	2.51036958693575	-0.27402645939822	-5.62302972800951	-5.11998830062212	2.77606321126466
AKT1	1.0371702304731	-0.452438589929531	0.212000032847087	-0.336360707838774	-0.821846174772091	0.105457474386028	-1.04005884882611	-0.485926855955171	0.273811186532539	-0.526226146874569	0.681527603159291	-0.0331639476881383	-0.277816299897672	-0.532119100362734	0.848638392521015	-0.763595974704191	-0.538808664683067	0.38480821398977	-0.799910101552263	-0.903199901215956	-0.382175488585948	0.177729953689434	-1.5889101570077	-1.46401997028746	-0.544235742154294	-0.959475841340849	-0.411731215428485	0.391193701268236	0.318894190231654	0.699880446327658	-0.483577029564964	0.487679777078822	0.255414817828314	0.194654279360355	-0.77101874263912	-0.265990676617346	-1.30531405122141	0.0157365825774667	0.639662181520127	-0.97975691580877	0.0257450199414859	0.00517137402089537	1.34859532682068	0.38143782580808	-1.65190901826057	-0.502506894655336	-0.464554784345043	-0.774380451795612	-2.50107862766722
AKT1 CP	-1.02369512669062	-0.608657627411774	-0.608657627411774	0.850773991225524	-1.02369512669062	0.850773991225524	0.850773991225524	0.850773991225524	0.850773991225524	0.850773991225524	-1.02369512669062	-1.02369512669062	0.850773991225524	-1.02369512669062	-0.608657627411774	0.713270467475589	-1.02369512669062	-0.286729532524411	-0.608657627411774	0.850773991225524	-0.608657627411774	-1.02369512669062	0.850773991225524	0.850773991225524	0.850773991225524	0.850773991225524	-0.608657627411774	-1.02369512669062	-0.286729532524411	-1.02369512669062	-1.02369512669062	0.850773991225524	-1.02369512669062	-1.02369512669062	-1.02369512669062	-1.02369512669062	0.850773991225524	-1.02369512669062	-1.02369512669062	-0.608657627411774	-0.0236951266906173	-0.608657627411774	0.850773991225524	-0.608657627411774	0.850773991225524	-0.286729532524411	-0.608657627411774	0.850773991225524	0.850773991225524
AKT2	-1.9887318794826	-0.220875766469037	-0.173527348779142	-0.276066366727142	0.0138951657098373	-1.34581719925158	-0.885709534256658	-1.67709010554703	-0.171366930924663	-1.93629913619901	-0.0392701718457671	-1.57797407355831	-1.74675731962837	-1.43942351752559	-1.13770211352344	-1.82715151668913	-0.322648446089386	-1.03515662364703	-0.946546494109169	-2.22342593161959	1.20931618233324	-0.208107582078341	-1.45207841134054	0.969555222306361	-1.08016681032331	-1.1420089825537	-2.10015819178353	-0.874112862384629	-1.2516774932825	-0.962336496123123	0.969274198174439	-1.83057097977499	-0.903160970517408	-1.18671153015922	-0.171485648283407	-0.888045191642231	-0.308839413168153	-0.302178782179211	-1.08067672611656	-0.747322604917799	0.0803873390384165	-1.86119882864464	0.21911429340879	-0.105690389387857	-0.578956028624807	-1.86396647324559	-0.14047608826033	-2.17698670280782	0.944340432984127
AKT2 CP	-0.858406129959259	-0.443368630680415	-0.858406129959259	-0.858406129959259	-0.858406129959259	-0.443368630680415	1.01606298795688	-0.121440535793053	-0.443368630680415	-0.121440535793053	-0.858406129959259	-0.858406129959259	-0.858406129959259	-0.858406129959259	-0.858406129959259	0.878559464206947	-0.858406129959259	-0.443368630680415	-0.858406129959259	-0.121440535793053	0.141593870040741	-0.858406129959259	-0.858406129959259	1.01606298795688	1.01606298795688	-0.121440535793053	-0.443368630680415	-0.443368630680415	-0.443368630680415	-0.858406129959259	-0.858406129959259	-0.443368630680415	1.01606298795688	-0.443368630680415	-0.858406129959259	-0.858406129959259	-0.858406129959259	-0.858406129959259	-0.858406129959259	-0.443368630680415	-0.121440535793053	-0.121440535793053	-0.858406129959259	-0.443368630680415	-0.121440535793053	-0.443368630680415	-0.443368630680415	-0.443368630680415	1.01606298795688
AKT2 MUT	-0.0160939761203005	-0.0160939761203005	-0.0160939761203005	-0.0160939761203005	-0.0160939761203005	-0.0160939761203005	-0.0160939761203005	-0.0160939761203005	-0.0160939761203005	-0.0160939761203005	-0.0160939761203005	-0.0160939761203005	-0.0160939761203005	-0.0160939761203005	-0.0160939761203005	-0.0160939761203005	-0.0160939761203005	-0.0160939761203005	-0.0160939761203005	-0.0160939761203005	-0.0160939761203005	-0.0160939761203005	-0.0160939761203005	-0.0160939761203005	-0.0160939761203005	-0.0160939761203005	-0.0160939761203005	-0.0160939761203005	-0.0160939761203005	-0.0160939761203005	-0.0160939761203005	-0.0160939761203005	-0.0160939761203005	-0.0160939761203005	-0.0160939761203005	-0.0160939761203005	-0.0160939761203005	-0.0160939761203005	-0.0160939761203005	-0.0160939761203005	-0.0160939761203005	-0.0160939761203005	-0.0160939761203005	-0.0160939761203005	-0.0160939761203005	-0.0160939761203005	-0.0160939761203005	-0.0160939761203005	-0.0160939761203005
AKT3	-3.78245512188781	-0.0195489429262691	-2.97058164305036	0.69622973928348	-0.69009109218257	0.25311863309388	-0.434946444441002	0.191715716978718	0.352146196575418	0.733354759788564	0.722432000394934	0.940975774430606	-1.15471269012702	-5.03420801192764	-1.25344588458065	2.10769243031556	-1.77993836474762	-0.928289135018134	-2.53053992752503	-0.298890226013732	0.563624864745052	-2.61063981133439	0.15436443167078	0.263284997717098	1.08048891911831	0.776157015218652	-2.76596311399153	-1.12138252004609	0.156643254374997	-4.75502642373317	-1.08932404595279	-3.44177515075475	-3.10442011452608	0.287249388067338	-0.959131294478352	0.449757204728467	1.21080447230221	-3.74038210041856	-3.19841422934755	1.29565365140992	-2.40629376467931	0.22277554346401	-4.44170545995239	0.114305960484103	-0.747523957679675	0.0254673280535377	-2.58035106583521	-2.72377745188933	0.26384286154348
ALAS1	0.836141388215495	-0.834424906915385	0.760437056497968	-0.414930921863897	-0.778787527214036	-0.583918906840672	-0.521232583284043	-0.470675928201578	0.305223658222409	-0.54629934122356	-0.675556533900666	-0.246788761870096	0.341275306162958	-0.185373209642397	-0.728219318823887	0.225666586191162	-0.417782194681168	1.02154859106066	-0.909452933913071	-1.06759248249993	-0.522503910352568	-0.829417712497199	-0.98004031434915	-0.551814848544433	-0.926919138760751	0.246780162348091	-1.36305767935945	-0.864534328963973	-0.374450462417411	-0.278647250333082	-0.77149101081437	0.502783020048468	1.51874351377209	-0.963897810330105	1.02198850242529	0.385088165599867	-0.789818814652969	-0.227762340723045	-0.14977477181437	-0.512281527703886	-0.00746301511702075	0.104940351358087	-0.672779528467383	-0.484137584080476	0.449380855999286	-0.619104444140401	-0.700015071950603	-0.319913679671623	-0.291901604529942
ALDH1A2	-2.46542139302602	-2.5024101844432	-4.77547625943923	-5.35608110161836	-4.60240476820552	-4.65108053127723	-0.641443387299835	-3.44768491757613	-3.36242590379771	-4.21901184685409	-1.1611864166297	-2.49611495625112	-1.8110112363997	-2.28722753073427	-1.02643933252162	-3.87875388939512	-2.07065505303272	-4.47301049917704	-2.3691324191239	-2.95282950224233	-4.081265598664	-4.75072395813029	-2.24317065773502	-4.13160356587673	-4.80142614200686	-1.95152334801157	-4.07755882124453	-2.0174497098459	-1.92831159587166	4.89324813970314	-2.85409594929965	-4.69152793791666	-2.20412524195984	-2.28720636092782	-2.87784408286114	-4.78542698631373	-4.11633249546533	-2.63261636241865	-3.95592065416943	-2.56385814658832	4.25732028930977	-1.91533061957399	-4.35847768134686	-4.53070130272321	-5.04065428472259	-2.68370839935717	-1.81662669939532	-4.60381946012669	-2.91847125260216
ALDH1B1	-1.01805684017818	-0.186187524328376	0.655929519031572	-0.880517824347383	-0.145275093369768	0.650832343197879	0.690842374215203	-0.125648867143954	0.653906431354448	-0.597450944849205	-2.33060575507904	-0.151274375725954	-0.869185825883753	0.637629699296794	-0.977510442622472	0.378483103140064	-0.0616600820218973	-1.75163839319591	0.110345285784826	0.381483152007852	1.46653691493593	-1.1681544806596	-1.52459061148812	-2.55588904343539	-0.840637627069247	0.553216696545961	-1.15109370814768	-2.7292409908714	0.136722204655278	-0.000255825343239353	1.50165312510375	-0.553608223877217	-1.04779891682265	-1.62688966044095	0.77092947295791	1.23142063791705	0.900022339945174	-0.821563876999428	-1.25004031452257	2.20550656671909	-1.84296885725042	-0.10145714547043	-1.03271774396055	0.197351654392508	-0.251164853726069	-1.34653231251778	-0.0177469013381418	-0.103221505398997	-1.77064924283922
ALDH6A1	1.20970807856553	-0.822488438604693	-0.0579259412541987	0.116273290795611	0.209010538439709	-0.850689401127639	-0.332009679470698	-0.463125585036368	-1.21620721875182	-2.11515041042724	-0.579438550266132	0.469836645939461	-1.00677324545453	-0.00180464982750984	0.705894142252356	-1.03329823161179	1.1676763632782	-1.44158451822332	-0.392955801513915	-1.05491575320205	-0.605881745909543	1.08683069889129	-0.990015311916182	-0.456971750230597	0.270652038704927	0.543703306340406	0.279797101349555	-0.121510342719121	0.254039605413888	0.507148844580711	0.192166386615829	0.3567025299722	-1.11539967388279	0.164330166339394	-0.120697529224171	-0.816554926135088	-1.33028004039377	-0.569066859259974	-0.383089933629867	-0.719505417184671	-0.339063757508806	-0.428458673584504	-1.23091225535281	-1.10815232926102	-0.955930296642078	-0.932759289680501	-0.111831298073611	-0.780580857868363	0.318893788775135
ALDH7A1	-4.51143406349455	-1.67173874445922	-1.24088660712897	-4.60949142854832	-5.47457158220211	-1.29832633809324	-1.56619248750827	-1.01327761015792	-1.07473939988188	-0.448410150045213	0.653123945602313	-0.0164132402490053	-0.0388424135974532	1.4021405870883	-2.69491413588577	0.0233555080560946	-2.99516337471276	-0.589397111788151	-0.184451397211846	-0.256296383816616	0.888050823192323	0.577361370769504	0.528128590958911	-3.31240542489362	-0.0769476471125057	0.48753544501357	0.573347689483917	-4.6098294833648	-1.72560384219412	0.326842865857041	-3.29096253906387	-4.23282864532134	-0.708044856500175	-3.50014152858102	1.04916258437683	0.904065002186965	0.242383779960631	-5.03268926971741	-1.80430356844417	-0.297295863185061	-4.73123196897454	-1.34651888836536	-0.492905605283564	0.192127224484077	-0.948063230791512	-0.0882849039045936	-3.0272418340373	0.547537619390377	-4.25024423049137
ALKBH4	0.0176066501646941	-0.921494009951704	-0.48806330652424	-0.544957352936417	-0.409011336451271	-1.08990627167235	1.38937081927735	-1.12655749147251	1.25934103371263	0.338177068213075	-0.565139041532638	0.102068762715978	0.573223772578704	-0.0632805033366174	-0.130240446465775	-0.0111496927298803	0.958171553476656	-2.07423091355405	-0.424982446301262	-0.458102578378048	-0.953048943948631	0.780636802881719	-0.250392879475655	-0.499834533451124	-0.655028131460482	-0.269001384137012	-0.423767009648602	1.13143024450458	0.0949895007275063	0.561897041737927	0.442877798700397	-0.248701979093564	0.00199401131831761	0.988196991645032	-0.654617452278725	-0.0374112985762206	0.977600486607157	-0.0847573355459616	0.864972170432062	-1.74157765096305	0.228824201337559	0.48603569694843	-0.0872595149576029	0.226701175165583	0.254374167172376	-0.776562974699638	1.15697505345879	-3.17695585140126	-0.82867763152447
ALK MUT	-0.00921853002937866	-0.00921853002937866	-0.00921853002937866	-0.00921853002937866	-0.00921853002937866	-0.00921853002937866	-0.00921853002937866	-0.00921853002937866	-0.00921853002937866	-0.00921853002937866	-0.00921853002937866	-0.00921853002937866	-0.00921853002937866	-0.00921853002937866	-0.00921853002937866	-0.00921853002937866	-0.00921853002937866	-0.00921853002937866	-0.00921853002937866	-0.00921853002937866	-0.00921853002937866	-0.00921853002937866	-0.00921853002937866	-0.00921853002937866	-0.00921853002937866	-0.00921853002937866	-0.00921853002937866	-0.00921853002937866	-0.00921853002937866	-0.00921853002937866	-0.00921853002937866	-0.00921853002937866	-0.00921853002937866	-0.00921853002937866	-0.00921853002937866	-0.00921853002937866	-0.00921853002937866	-0.00921853002937866	-0.00921853002937866	-0.00921853002937866	-0.00921853002937866	-0.00921853002937866	-0.00921853002937866	-0.00921853002937866	-0.00921853002937866	-0.00921853002937866	-0.00921853002937866	-0.00921853002937866	-0.00921853002937866
ALMS1	-0.0833643872245121	0.00957798757326071	-1.30043053049526	-0.472645170194219	0.099405500701394	-1.21747455573227	0.824440142550997	-0.922716191156773	-0.278159124131438	0.106753786471033	0.678694899792237	-1.03100674178771	-0.82766582313883	-0.519796608682018	0.75246107229867	-1.01874332773661	0.47030571000388	-0.0340810939291032	-0.511330734695568	-0.912176040188258	-1.56272069359898	0.463905731635688	-0.903271265316044	-1.46133375740505	-1.15282728377228	-0.515521459320059	-0.247806919865056	0.84083906348038	-0.198397846845266	0.527796822159769	-1.11575781423193	0.409132769214922	0.029004742789232	0.712893554084954	-1.10421070148702	-0.994557515785476	-1.38947070062814	0.357559782213897	0.892402416212295	-0.523767900250069	-0.0696800247904674	0.153765813737387	-0.310733291035813	-1.10654983059018	-1.01305295470767	-1.27102016693302	0.679857705268147	-0.553533869808207	-0.343723819703838
ALOX12	0.314903717986495	-0.284393626870511	0.748035504666952	-0.830407195333927	0.027216243313668	0.22196816196471	1.19176907640014	0.494832475394531	0.00723247682484371	-0.386367396771646	1.13035671733004	0.393038294921482	3.44301735579891	-1.38581424597254	0.786571954709414	-0.255996497901975	0.331431821137836	1.52627858372368	2.65258500354926	0.254050479002577	-2.18644667274686	-2.32477649358073	0.0117496680621916	-1.22442677641783	0.135452869040025	-0.278816442148881	-0.208813603766794	1.2150518205859	-0.507177860333702	-0.90839094850623	-1.65511879294513	0.0064682839749341	0.443415497400758	0.584055558860822	0.0974820002235738	0.23488304652794	-0.254969470516215	-0.0864963659404259	1.18021258249613	-0.567705938705106	-2.8334959800379	0.206367707606215	-0.925893805948509	-0.126601473226729	-0.353650160929926	-0.0130886688334328	-0.0921100995203436	0.0376778882873496	-0.329693216993963
ALOX12B	-1.75568557483932	-2.02055762003312	-0.951786661852209	-0.0627289147794896	-0.405692091281847	-1.01855200318864	-0.279239049645641	-1.20069338535846	-1.78536833601015	0.149346204720398	1.42805280780165	0.201615731858725	3.0728915309547	-0.323095061508679	-2.06847131952357	0.656498472991391	2.04988606020495	0.516740439087168	-0.112215135164202	-2.37465209691649	-1.36120800527827	-1.46248698410162	-1.54754812829204	-2.12832374502634	-0.585225027277121	0.313158291299569	-1.09274964899919	-1.44099656082993	1.32567469255886	-0.982381564794821	-1.15058191717359	1.37314091026276	-1.28685058131598	-0.0720217813628449	2.12791379354532	-0.255757437775454	-0.865599795311303	-2.14672799490976	-1.78906001859519	-2.07449049418663	-0.306395781065393	-1.07528149114803	-2.26542352995297	-1.89466732374096	-0.21646188241583	-1.32873819226822	-1.23608647048793	0.948695262845856	-1.99087968363813
ALOX12P2	-1.77298356803665	-2.69836644460993	-2.28810671593553	-0.126782027902868	0.921375234082385	-1.67688881063958	1.32503807191274	-1.39632819295129	-1.8519110890715	-1.97610456907417	-0.835089345703643	-1.72128137136652	1.37419756696699	-1.13083544325634	1.21713347607452	-1.77625497972325	0.00954693761353695	-0.634052398681179	-1.24770065565049	-2.80326042228009	1.14512527623798	0.107392692912933	-1.5892691531595	-2.11192760502837	-2.61983484820304	-1.06859510977284	-1.33856577797077	-2.13628115227632	-1.26520950697723	0.696173495712264	-2.07516291924502	1.3040843122512	-0.511922916829474	0.134682259546118	0.749120160694851	-0.511906739797156	0.785000930119579	-1.70849214820363	1.05982896803908	-2.34504870655043	-1.98354745221846	1.46840960454612	0.34506455156993	-0.558303677627838	-0.978538717276874	-0.603136758943211	0.212452857651245	0.507452165505826	0.373262562713497
ALOX15	-1.15823418753413	-0.540350628862422	-1.19012151208947	0.393562797727948	0.372931060437962	-0.0939288325790703	0.255447785067373	-0.788447085716143	1.01123973360783	-0.533875320005745	-0.391785367672282	-0.763894461928458	0.451139793360557	-0.908446694113064	-1.04894933257607	-1.10970090187724	-0.596214753683719	-0.398222293577837	-0.261015944119871	-0.611731608730409	-0.679201709038183	-0.484770314365242	-0.958766583663353	0.859382380046993	-0.553550671983966	-1.3588674309948	1.37200944779578	-1.0518695606211	1.55762214248343	-0.589597117988002	-1.04309250971245	-1.23141683184543	-1.1695483387555	0.656270687952892	-0.778633439405152	-1.175921546092	-0.977699604309498	-0.955176506929023	-0.238824088495136	-0.472280650042396	-1.08903434120342	-0.823082133689259	-1.40651072117583	-0.663645242237968	-1.32003547213103	-0.982781030860918	-0.278940730769725	1.42631019301123	2.9530952021833
ALOX15B	-2.14042579036704	-2.48407827145907	-1.24505032204721	-1.95992415353969	-1.50579434337366	-2.32039158818562	0.242135866695993	-1.32682633797107	-0.726372355091137	-1.94319663403359	-1.31248402833175	-2.55628374188446	-1.73016909960982	-2.15894700088198	-1.73843270683435	-1.27778741993399	0.522567670805035	1.00080665022382	0.426197331232362	-0.92656910957644	-1.11623851186713	-0.289677567533109	-1.65949551078676	-2.17705194123674	-0.0839734498034751	-3.01679385810723	-0.60821709481513	-2.65618198049817	1.04561682678192	-0.353284469873282	-3.04953670068698	-0.639865496310537	-1.35618386030233	0.363312982005707	-0.997260233862828	0.283104299288248	-0.519247342843314	-0.603475067809761	1.26156909844466	-0.216817920731198	0.637593961890678	-2.45579621020551	-3.15623707852291	-2.000238961908	-1.46866793329546	-1.19512621684846	0.211608568056493	-2.17572511456984	-2.64942483393187
ALOX5	-1.32942377896593	0.84210310548203	-3.66788241130635	-1.2059268128129	-2.2684870869353	-2.34176669585185	-2.71330250012318	-2.6372505293759	-2.38856170751117	-1.6029484402949	-2.6788872768689	-2.83979748924278	-0.416611844506938	-2.85378085180686	-1.38717318336382	-2.71604209521907	1.37210553064239	-2.8880241768075	1.44185003053359	0.31005093171508	-2.02688553221148	-3.64746121067199	-1.87148904021605	-4.04924510201555	1.51942577217066	-2.61643105256949	-2.48721474707798	-2.16660871574766	-1.42276422929455	-2.9991769137414	-1.52544761388094	-2.27859436641416	3.37601047855907	2.15730211982011	-1.81550649164593	-3.57647537878558	-2.93084825353431	-1.87752732630832	-1.888195239066	-3.54060421560307	-3.02346920611209	-2.48658905459576	-2.91181327023037	-3.0734721416516	1.18091615364786	-2.50158848490251	3.879709450568	2.01423116518226	1.42019459406511
ALOX5AP	-3.07934293269866	-2.14361112514154	-3.54181085069592	-2.74802214198786	-2.80766156698356	-1.09885004759612	-1.19026133485748	-6.0402812076085	-3.10020048668087	-0.989177446281346	-5.68034239761957	-2.92581711025743	-1.91322948657572	-5.66493078332423	-1.40105280709998	-2.74151453403143	-1.76428290443566	-3.09563473881938	-3.10776582867695	-0.338620743120945	-2.98964253633211	-5.50736345373472	-3.31899735288426	-2.23920272960569	-1.59885409426863	-4.55635934043669	-1.93349856839421	0.986891689566969	-2.48803596055361	-2.95205020372916	1.7782586331427	1.50031986015058	-3.70016852365678	2.90540242759645	-3.17426874155759	-1.12028754657053	-3.0494759570999	-1.66676750713666	-0.980596523473466	0.559858791330883	2.13677513328533	-2.95554709066725	-3.82779069968425	0.145453358420327	-3.0014511785513	-2.58178352217544	2.61194969087294	-2.35988877796352	-3.19211918663341
ALOXE3	-1.9479426264353	-2.06237004699407	-2.74675065263539	-0.465725152548602	0.0426707260617583	0.4949729735214	0.273978743639261	-1.49121867664483	0.344314771128466	0.156219337500665	0.50024600642696	0.0208092422077671	2.11101993978142	-0.194930406668025	0.43832467079913	0.690737509299579	0.918663374604539	1.58380639091413	-1.74879340454427	-0.196573754013316	-1.93358541887187	0.0227135866071271	-0.234103735727394	-1.31939248033237	0.692258203625468	-0.654830611994276	-2.03164078774767	0.603742515084547	-0.805092524509818	-2.47530245668701	0.520856952745539	0.668337039842628	0.0751938027036405	-0.128735661523722	0.790351449379449	-0.0997116537098032	-0.262615655435537	0.591893087243742	0.706500129186758	-1.89275784252257	1.20915488818395	0.270363349593687	-0.396992757229496	0.722649514476733	0.451349258275964	0.845062667701064	0.654802161715519	-1.22703058916706	0.0595849735699187
ALPP	-4.16247460227498	-4.15743580396569	-4.5858962230512	4.58751724270766	-4.20101184025067	-3.58319649629055	-3.70537168490273	-0.0552022459250512	-4.13607218734808	-4.33026656684783	-4.29840181997941	-4.38796762639628	-4.74212842526426	-4.41316589486381	-3.55123908907363	-4.46564759096154	-3.9929232115574	-3.02145735994458	4.88603568196707	-4.35347839514987	-4.01540823259643	-4.48437197591665	-3.77481544618946	0.73550474483558	-4.40843403952185	-4.37700121538765	-3.72798182278095	-2.95119975034011	-4.28522074871508	-4.66824999974825	-4.29671709562808	-4.53065322831041	2.03842970558804	-3.97506294010359	-4.82902566345392	-4.70455432344242	-4.53122571569536	-4.2979439663752	-3.62670453843588	-4.21038786717127	-4.31812905716131	-3.68604108189755	-2.10142723386037	-4.37861231798809	-4.76846337638974	-4.23852993862001	-4.10577502438012	-4.48002817435838	-1.61566231635764
ALPPL2	1.4979696881817	-1.10373286944168	-1.00727503987356	1.09247004709823	-1.54397766960948	-1.97408008271302	-0.893819839256759	-0.0173169338274538	-0.484321914003999	-0.380570626450556	-0.162243076990933	-2.6503537080645	-1.68638081060104	-0.260478481723954	-0.933524759003521	-1.39361800503174	-0.567990991349888	0.534831864925849	5.24861935066763	-1.70245114332931	-0.199832544261522	-2.3005965092385	-0.943313449693789	-1.21269840034963	-0.540151211761024	-0.287421120490766	0.0143227264453269	-0.0226944593411575	0.451370632127074	-1.03080082968993	-1.26312129378151	-0.392793731029687	3.1268338995553	0.101388948794191	-1.57072359001212	-1.55293086152549	-0.299554982326336	0.205791974756718	0.383440847949696	-0.106011964060029	0.551766180122731	-0.99156973108438	-1.04441330434189	-0.00681362441034865	-0.834250856425009	-1.03718630020974	0.381740142353446	-1.36035173091752	-0.980270294577653
ALS2CR8	-0.000704399030483509	0.192885051539804	-0.492885658003931	-0.978011869363128	0.588478876005299	0.463752350563447	0.417509126159665	0.189137822247918	-3.02555432188137	-0.311464781263176	-2.93020277550008	0.199887364204731	-0.218639170691102	0.543370624940865	0.0280945640413987	1.43054165702108	-0.173022210524852	-2.90885315071472	-0.634128440247916	-1.32489304283752	0.257426821192376	-0.682353675481143	-0.664998932403429	0.376386228640921	0.98819303152116	-0.448033691180365	-1.00809179849241	0.0181421937808382	0.0371914128247546	-0.881912762633823	0.443738275071778	0.0999856930971736	-0.520522967429265	-0.270892689806378	0.252935647555598	0.0660911926706512	0.643920097523936	-0.33364437084111	1.51214497671635	-0.343741243397305	0.138681650239066	-2.13807484368071	-0.918142242205398	-0.570127101478865	-0.314611870444233	0.0505113560004882	-2.04676691788078	-1.05682650286679	0.925216853837272
ALX3	-1.15395287381741	-1.6465491078395	-1.61560704274075	-0.818350830990871	-0.628727215322622	-0.480522590315821	-0.333859070104235	0.317459034057381	-0.503200622760238	0.0934441784058574	1.32355485336048	-1.52571236914733	-0.205542451993088	-1.35425338893132	-0.320613119245395	0.278693098031064	-0.866992046352142	-0.347026818075184	-0.650408439374476	-1.35580568451899	0.285683709550054	-1.34571012943053	-0.540192327056525	-1.01855732697928	-0.609644877285469	-0.741862519244997	0.503152202417348	1.92953721983437	1.60280339459885	0.344986271739022	-0.995605526554755	-0.412842619608823	0.117219223455018	1.66614825291291	-1.77677287703873	-1.11627585268863	0.702392987465059	-1.40916459608497	-0.538458362546644	-1.21922744367644	-0.75428158324463	-0.490325424548349	-0.9159990273378	-1.09641732393831	0.718464950413765	-1.21097940418592	0.830099300294978	0.968327999059926	-1.2256140504852
ALX4	-0.99062103155131	1.18610772730217	-1.74035068948895	-0.946599899282502	1.66380444364747	1.65572901724873	-0.348611229879487	1.33582721746535	-0.126750176959888	-1.58933737307083	0.930240283792891	0.619579547933927	0.552823888354894	1.12676799080436	1.06944849433849	-0.544108443914835	-0.346772762468651	-0.157952233553613	0.664759483524344	-1.81127795080575	1.25362273829699	0.294265260796989	0.313264241722488	0.530352290449467	-0.345386801205491	-0.65589922015829	-1.85640596002522	-1.51056111438989	0.35290593847896	-1.27633241909075	0.463773301611824	-1.21946657982927	0.155023565094576	1.15237976909103	-0.536173369483194	0.0135953876141311	-1.03309263624261	-1.19562087521124	-0.872708073397777	0.453461562899848	0.111176826891258	1.22973666157573	-1.78327582704268	-1.13567349591555	0.169612825894639	-0.110113142451297	-1.65201340100791	-0.303876874767816	-1.26731351301228
AMHR2	-0.610518043379248	-0.347832981803214	-0.891143503466934	-0.950430318680468	0.235307783816237	2.55762954226833	-0.460933538095641	-0.871791702149828	0.205192122868738	0.192231045531081	2.14124897811008	-1.01107375075285	-1.04395358175938	-0.594659376793858	-0.536378818198062	1.67636240051743	-0.59610270726659	0.63911191573001	-0.947279162970397	0.312964389941132	-0.989874148748081	1.92019010077116	-0.0766999998593803	-1.07209250706867	-0.313792472628685	-1.1070837871648	-0.220272492058876	-0.875337992744727	-0.388847493171082	0.146542274833194	-0.979007812435237	-0.971617371726203	-0.990069974475307	-0.855287993202549	-0.606805340874025	-0.258255433697799	-0.677676399885635	-0.687633618310578	-0.367953964591695	0.405898820700364	-0.823525944028338	-0.924802031535676	-0.709608283059273	-0.73055927697222	-0.551681632597399	-1.01993961934961	-0.104406279768447	0.448270403585865	-0.746889152698201
AMIGO2	-5.62337976093143	2.27299591716291	-1.53102950700947	-1.05526618196354	-8.09727876848536	1.77675039248092	0.634773684049403	-0.290135276044607	-4.37928050142107	2.50250267672968	-2.44617461040493	-1.82881666557843	-1.86290169508399	2.57792508254117	-4.69970659943211	-1.9030136473941	-7.78999997498966	-1.08596542713723	1.85172620889569	0.65345484704048	2.41060933340868	-1.5590644244119	-4.725729894216	-6.87954087847219	0.876777766058969	-6.16679727033414	2.00361677189947	-7.77024418940141	1.97621357194191	-8.50553401951091	-4.84149859967487	-7.32010061055195	1.50758776421216	-6.63926661579089	-0.0581274054412421	2.11487426046971	2.29563345012688	-7.31068383237418	-6.98244268763654	-0.709714227462714	-6.32288267434422	0.108962964882022	1.71386112522248	1.52703805256057	0.964588380444955	2.23083412735261	-8.07016361532553	0.803713542714232	-1.91594707038358
AMOT	-2.35647063669494	-0.00335312495025929	-2.40203542905357	-2.59748990116819	1.83659718926597	-0.402632975057961	2.17922893307622	-2.3055339941692	-1.24745834626572	-1.17476597026682	1.49406127112359	-0.177839844238479	-1.42160684261465	-0.567203795575175	-2.10240993639085	0.903422982246954	0.733647659263587	0.607008665814868	-1.83844387248585	-2.08877383697031	-0.627440302339864	-0.768983633550794	-0.706930031035306	1.91542242198954	1.70559287306142	-0.143133574021504	0.58004357421483	0.453740538327297	0.145696869042806	0.651169004870444	-2.20135997391121	0.117319590973465	0.086497482577804	-0.26985230828036	-2.28413272414715	-2.35069718991703	0.534469673531363	-0.548764601471528	-0.72317332609803	1.04437515601382	1.47635503573323	-0.26059987661481	-0.376155466296193	-1.54089702829593	-2.47624004514578	-1.26631547589283	-0.738431646486281	0.739573691846543	0.56074356175153
AMOTL2	0.882515059012739	0.341599096417129	-1.11237962319769	1.96872273425319	-6.83359577178883	-0.718478380313218	0.413456884648533	1.05256653503358	-1.77486611239122	1.52055553136191	-1.77417887227805	-1.1089351630822	0.436126702460226	-0.627949764915611	-5.33727529754879	-0.570439853990275	-2.50514014961213	1.4970446329464	0.90147182376853	0.325968748697873	-1.95741573979602	-0.434948213813228	1.83189470029252	1.66722730911359	0.236494424433734	-0.842614212065879	0.715030372414755	-7.64428004348323	1.19695018052302	0.880335197051245	-3.89651022810407	-3.65182893188758	-0.42942166741703	-7.58567284699622	1.57791868695691	0.818601495953613	-0.0341312499412182	-5.29302367235345	-3.95893815483161	1.24139781940079	-4.85404864428073	-4.15563992847676	-1.30145713348731	1.35764272851186	-0.926272569310585	0.82708363725723	-5.1640615081199	1.05814492804073	0.979293527296125
AMT	-0.958576363938393	-0.856717213722059	-0.0829743817837564	-0.797339389519996	0.75877412941968	0.349565199994893	0.264000666615142	-0.269809516486877	0.0755551604094535	1.31780483810732	1.5060977219798	-0.723431966363511	0.00728962964581725	-0.075666306654423	0.0703382069524227	-0.675084864019311	-0.735070756570062	-0.532744068251292	-0.297333967969257	-1.3729765735034	-0.830253029702278	0.388571971745438	0.373798735476748	-1.79369099455146	-0.37395187679859	-0.993140212575899	0.122038287335867	1.04064237006043	-3.44630357385438	0.0312027987708538	-1.24910042842262	0.308164915067985	0.804350702138049	-1.69919937801019	-1.4854207923827	-1.3197950666852	-0.70896202156976	-0.648360023168758	-1.06793157442127	-0.0792142150096711	0.0166984021842183	-0.799987299719327	-0.361629553474256	0.788668892314644	-0.783374119799436	-0.219055584516682	-1.33195915318798	-3.91952719487613	-4.06758269485225
ANAPC10	-0.315751389383966	0.862246786701804	0.565954802796618	0.236631287480276	0.185140794285993	0.00555662066828137	-1.79455731334716	0.34452263770864	-1.64328109034287	-1.04718394418086	-1.24210075123651	0.0580162557318211	0.554032393027482	-0.0317619848209107	-0.656968236825168	0.160389882383113	-1.38203110379158	-0.281150621137367	0.345383417072423	0.431631614936134	0.199984806008629	-1.05999827443869	-0.312490399979133	1.09397160623408	-0.286810414647864	-0.306308691216228	0.249289189901869	-0.533918459129726	-0.582502719338321	-1.29465756127452	0.967608446788968	-1.28649550083851	-0.973746275924437	0.0966418066670726	0.534107566964021	0.0710932691027583	0.340046012182598	-0.739610117162569	-0.105544385904146	-0.16703011077994	0.631286490683262	-1.30960875291196	-0.892192323896112	-1.46904436444603	-0.236872018992898	0.343428185474363	-0.470413352496864	0.0875960451735472	0.944769391567062
ANAPC13	0.753855752447657	-0.0916847133309795	0.598035344573118	-0.279636282759252	-0.860888155168439	-0.239755436854675	0.547181799307931	0.247887170149764	0.150624107216829	0.510581429486978	-0.284635964756842	-0.271476502027777	-0.0449200945335994	0.000301463905261721	-0.547169761750149	-0.331980911252618	-0.0276380854448564	0.226583597025928	0.574779200764262	0.0283238909873539	-0.0118863597769853	-0.0481350975089261	-0.159870081876233	0.153395121778957	0.03773015722226	0.718835549336117	-0.106667337399141	-1.2015131765037	0.466609161448161	0.547106516575689	-0.540549737477628	-1.0100783662987	-0.599574285808329	0.282943341528883	0.386177800380824	0.458421991330579	-0.889789295600823	-0.49100349035392	-0.604576779649087	0.280393662987171	-0.467989456301606	1.40752840359465	-0.42561028928869	-0.445413634845495	-0.101787065958788	0.0893522965285536	-0.123110460541564	-0.288762755322959	0.953801341784976
ANAPC1	-1.25737467944631	0.579561826669469	1.03444567631322	-0.53175243928086	0.637189764883419	0.494331262024809	-0.970861847136297	-0.904069638259366	-0.0981782577495216	-0.956421822294037	-0.205646008725563	-0.251748307224757	-0.481717623507905	1.45475116673267	-0.740034770584439	-0.175953782656245	-0.3718454499973	-0.345925262770559	-0.362783094698893	0.332939176354952	0.0296696902129292	-0.422247744801886	-1.06489856634407	-0.134571830672295	0.944022740752406	-0.307356379863941	-0.0358114135178116	0.341951730492632	-0.266319046911133	0.0492558696684529	0.873871088588959	0.160449325296351	0.214292409199462	0.11351531604437	-0.448004785505584	-0.289920336242935	-0.570954371562989	-0.34393240186809	0.00480220303128541	-0.590083014481108	0.396227204595283	-0.155076567184621	0.314980930579403	-0.0289080309808639	-0.225293528814285	-0.431772138043418	-0.218466373345112	-0.616966739459885	-0.192738543640619
ANAPC2	0.33524290212303	-0.468734854903446	-1.03258481503723	-0.565412968671174	-1.02921718640233	-0.556755350423557	0.460658046599017	0.177470319148718	0.149409564202617	1.48732350415812	0.152464330955998	-0.871701416016332	-0.186147591640693	-1.61603459620923	0.780797911875142	-0.702198954710113	1.24630732391126	-0.749019826212209	-0.422768913971669	-0.622714601938841	-1.84267358725446	-0.034035354577583	-0.973093244297726	-0.456501388780696	-1.26764400147231	-0.776027817700814	-0.385421625903514	1.3257407016013	0.645822829513715	0.478306699798629	-0.488640721570879	0.0813741842200411	-0.172352639808371	1.35844177625174	-0.446909885210573	-0.284230403913368	-2.11639879800494	1.0332472720575	0.948906068558886	-0.599053218133434	-0.132556409725439	0.384337638385131	0.104288919324156	0.477414016022201	-0.905330731000839	-0.557657530320355	1.65535154765711	-0.976435673371695	-0.224712196386078
ANAPC5	-0.0373558265504986	-0.280309211185923	-0.541307762902606	-0.318606011517942	-0.106416123032407	-0.84792461234057	0.470908624230916	-0.787184546984237	1.05310268446793	-0.407298958761349	0.240718052306991	-0.187289990765595	-1.58979686708876	-0.395426077728491	0.780149330862253	-0.342851120409644	1.14427976320956	0.235088538722941	-0.820469754449415	0.250359378658442	-0.59909298523051	0.700552166613768	-0.119438123133194	-0.30742815180748	-0.226513847759121	-0.47117087159068	-0.625590258792226	1.33497252667365	0.465568923923398	-0.684696776038247	-0.195532680026056	0.0438762974577288	-0.22978725993173	0.674790240952772	-0.943849237874282	-0.619683655257024	-0.154432921295896	0.611709647243114	0.854472478978932	-0.427028010746871	0.618323804915266	0.64105858945	0.0898823582205066	0.261862709639175	0.0240693446011497	-0.794344490193075	0.699766217221739	-1.36287812885605	-0.505282275263014
ANG	2.49834525956277	-1.49726121963625	1.00771415217459	-0.592414329349427	-1.65398341491423	-1.6711699505083	-3.40194634947153	-1.18125217940212	0.0325454457496899	-3.7026372094864	1.58306070009303	-0.736603472080245	0.485218950529295	-1.7993514934751	0.550637626794994	0.789883924346656	0.593477639571094	1.1187211017027	-0.204396175824552	1.2913292128295	3.92093015041823	-3.40476008532807	0.400365866886563	-3.92617695199269	-0.0133870295132697	-2.03287215508272	-4.09771734948861	-2.39051748406592	0.974228029410935	-2.66137476516525	-2.34753251810125	0.0825392299078419	-0.479823104254691	-1.77903925186658	0.271704276951873	-0.557554420763734	1.5498530478808	-0.337561220653571	-1.530367497925	-0.346386874502538	-1.57531469132295	1.81443218112948	-2.63022364375801	0.454640337622236	1.49534087005662	-1.20089852336132	-1.3183867891146	-1.36730426687024	-0.183527915248687
ANGEL1	0.179520324342522	-0.860032683549732	0.087298354468258	-0.955374258825183	-0.178330730990774	-1.11929844655166	-0.42265550380345	-1.11657630586933	-0.110853221862748	-0.796250205878825	0.477200398622909	-0.602129085393696	-0.00934240876768667	-0.0472087077005799	0.289800968464644	-0.211759686120551	0.326343258246487	-0.26574746286209	-0.490299845124987	-0.937144623194962	-0.319093998176929	0.633995659502653	-1.0020965871005	0.192724170620466	-1.03280963005372	-0.820112878618952	0.29366013139874	-0.20301645013098	0.238616049158909	0.145905909883278	0.171560105602167	-0.966033221483398	-0.466576415312432	0.801909639359105	-0.427570170996473	-0.477909880500466	-1.88293489693862	1.24427928936797	0.798378723631595	-0.12250686506951	0.506929814268676	-0.150615502149706	0.051376219175842	-0.718953105344759	-0.0968889000329456	-0.57857148229801	0.260707063103873	-0.849762795001419	-0.489847540471597
ANGEL2	-0.206746800762064	0.0414274881515997	0.182199233838258	-0.0552177808505926	0.893419543286173	-0.0689354544680524	0.31332738335327	-0.380077325942831	-0.0575393972990689	0.629944527030221	0.150137675736051	0.522863902157809	-1.10638726283514	0.86449857587685	-0.0598930623026703	0.602308914253542	-0.31166609904636	-0.574636195321563	0.278805138797659	0.443349175997731	0.425163761570616	0.252577626625288	-0.484403163879917	-0.52118169327851	0.386645920248647	0.0559695118098806	0.366702280245591	0.586308421182296	-0.6674762230059	0.48606571745752	-0.426115602470356	0.0772248251979787	-0.256177912905019	0.706183641994466	-0.994308035891383	-0.533382927352975	-0.698390961538826	0.200383895968163	0.0365440507681484	-0.102940988920691	-0.28072473558787	-0.982236347194852	-0.183295410205297	-0.0674116303555951	-0.848919410949084	-1.03837242607684	-0.351416567823354	-0.0737609866180782	-0.330301493455117
ANGPT1	-2.30950331019498	-2.64030365357044	-5.29021274073668	-4.38530252015142	-2.61320697762152	-2.68471343959198	0.179652775226349	-1.44879907390317	0.357797120782886	-1.75469726393159	-1.93777422880133	1.38746130235998	-3.19628155745799	-0.482598005957651	-0.322622793287778	0.0693817679979274	0.675866982618592	0.717072075487178	-2.47016861889098	-2.71024313943272	-0.120807941655194	-0.700817931032177	-3.83551286776126	-2.23806808389627	-4.4234097819196	-0.623890374586823	-3.08042369884101	-4.0618185417205	-3.70196913295383	0.0945863387014748	-2.67357045777331	0.278442885006878	-2.78325568963768	-1.84781133203954	-2.02136086526696	2.24072163502014	-2.253997964446	2.08340463317923	2.23428453537938	0.375617218696491	-0.820419422251082	-2.23084606525529	-2.95874832835688	-1.99039618439028	-0.328017281977224	-2.52579940033978	-4.73608005511186	-3.21545207817069	-3.00985809452167
ANGPT2	-1.13144502681953	-1.5453269219546	-2.20300944152538	-1.67880909600261	0.373367677330352	-2.25094778859923	0.372929148620953	-0.959692418711221	-1.00142069537969	-1.29283186821227	-0.173311219928362	-2.31093663167649	-0.865301950153967	-0.891848926587671	-0.557739625140254	-2.2394979650632	-1.60090084823699	0.137017991712072	-3.14182366482087	-0.538981812768989	-1.31826452776284	-2.32531383009111	-1.62888624392898	-1.67342066062252	-2.97068513469176	-1.48920879221065	-0.548137826582467	-1.28932293187828	-0.442512518579717	-1.97583867939616	-1.38553114646073	-0.907041594505498	-1.72600242594024	-0.498841558631887	-2.54464878669119	-1.40977455192129	-1.50377165530199	0.245622551943139	-2.8625774493747	-2.39919023878494	-2.36964233027836	-1.66643211883682	-2.22903250934476	-1.31743300495253	-3.14245321115317	-1.01168730910645	-0.907903736053104	-3.33906181349249	-2.61073555254317
ANGPT4	0.0232024902228205	-1.84130340623556	-2.04758721395744	-2.35152819432423	1.88940569942464	0.954595571399768	0.266136434344717	0.0507112304378093	1.37636637918614	-0.711396990264709	-0.703818533332092	-0.39418370513587	-0.469883728751542	0.728667758346716	1.30563451642507	-1.59326367377551	0.408621255848386	1.78085458985281	-1.78190637838601	0.0838940331959676	0.71500001190256	-0.687841708792386	-1.67077057099998	-1.81561067229993	0.853373279469317	-1.66142629613872	-0.939439899397808	-1.49677436156408	-1.27632381079106	-0.74781685964007	0.180966800416696	0.693315113818247	0.975609036140012	-0.631396340632873	0.0383570164461786	-1.4898372106499	-1.10746690924504	-0.431136031758172	-1.03330129375221	1.67479870422125	0.472051639168202	-0.445559114991864	-0.0131060425896408	-0.838906061012681	-1.98321419272199	-0.177554752362998	0.848099419936919	-0.0284752993360605	0.0206976080668941
ANGPTL2	-2.35982993474764	-2.2634004248825	-3.78334973319302	-2.66533152368909	-0.723660347033206	-1.74776511570042	2.25043912503855	-1.16961235311069	1.66836766196674	-1.73888144611339	1.94992575121244	-1.30750395210337	-2.67217316705784	-1.25989580801058	-1.53517021774799	0.699217947951468	-0.980370342983702	-1.47302562952057	-2.56617642468379	-2.2437317227156	-2.67710701734187	-1.13545188167091	-2.36602902062248	-2.71753826082437	-1.6465544348973	-1.6648622812703	-1.87320407907226	-0.539967460517984	-0.999295451733504	-2.2913860354354	-1.40136297575496	-2.16576482668756	1.2010539537175	-1.4616487083443	-2.85312069240929	0.852729356120879	-2.48643967562374	-2.22755270493553	-2.88951525226877	1.09297702363997	-1.6790982061052	-3.5780648859614	-2.25095018227538	1.53314805534304	0.2420631248505	-3.64590067382515	-1.82457727148683	-1.1442891220664	-2.04064203001686
ANGPTL3	-0.573800969338962	-0.0360856350345259	-0.925600060059399	-0.972011548179838	-0.0960608112600022	1.67477201855578	0.260629382558515	0.0518132140793608	-0.661570719161676	-0.236363061199952	0.0313300492550559	-0.135903182255445	-0.813199359487093	1.82688054882293	0.224089876196922	1.86274086905422	0.0379374861650093	0.392032979671321	-0.185965309081448	-0.712658963669379	-0.430715082703444	-0.0950445515590134	-0.532522619088462	-0.0210375893101816	1.00351126966334	-0.564211916985101	-0.21273212586074	-0.119381369170716	-0.101358069067342	-0.618188129567289	0.975830522906005	-0.56324530651592	-0.62893236476428	-0.322608649354825	-0.506786483716391	-0.34174332595304	-0.684482919008587	-0.298964931025374	3.0867979734639	-0.283101843969404	0.418503176751706	-0.423329021495375	-0.353890099046299	-0.619594906535724	-0.41472672839675	-0.707825538952389	-0.18370468599014	-0.447212224932553	-0.641676284808328
ANGPTL4	-2.73312290814596	-3.70014826634331	0.901406566651554	-2.92893514873339	-2.72762766597537	1.69756137081468	-2.52824074546975	-2.99203701124411	-0.533152407557259	-2.12444810061257	-2.8739845191627	-3.38924470302105	-1.18472976383063	-2.7750208475321	-1.6738390859886	-3.14889272514316	-2.53914893877255	1.61876477624613	0.743716298082689	2.75585259574291	-1.70804168435003	-0.57214712984976	4.84051800998084	-2.97361169259678	-1.10356995829954	-3.40551691152247	-3.61579754602725	-3.43813233879251	-0.519462482214271	-2.57026841126595	-2.60872867852479	-3.0313989554136	-3.50530950874952	-2.58395088949827	-0.810439950209631	2.2333945412806	0.00764260918455066	-3.43697939200115	-2.38056645777175	0.627169922907822	-2.63878980255331	1.05427143602868	-1.26396176626772	-3.51077249189502	-0.593295510317356	-3.42194445163363	-3.20364903221998	-1.7774128591899	-2.95562539222429
ANGPTL7	-0.864128156190209	-1.68312316651228	-2.02679822455112	-0.0331920631743542	-0.348054156193005	-0.761356050982851	-0.794815172579676	1.25806828023832	4.67523911262624	-0.743317553567256	-1.00212626198355	-1.1794890233429	0.00542240845590284	-0.667111347359645	-1.61723789394682	1.26549880264471	-0.22314173944943	-0.620202346496534	-0.988795283638955	-1.1929554318833	-0.364494080351725	-1.00939572869504	-1.38676437513924	-1.11952865059364	-0.282494378752434	-0.455635369496128	-1.24321604253294	-0.478543553462837	-0.444463894272308	-0.862243306985606	0.317953088173696	-1.60547901424165	-1.31307110959629	2.04285021129079	-1.54120263416609	-1.88499589876576	1.45142220807964	-0.901159517887258	-1.17694073727239	-0.666730104128444	0.00727719999588224	-1.27875188165806	-1.56176823079094	0.597158524570069	-1.31888817246753	-1.32287728508944	-1.33889120273003	-1.26711372704268	0.09984939281945
ANK3	0.928204243006876	0.344459779693218	-5.38885736924561	-1.05960461577662	-2.3547268214468	-2.2957325733315	-1.11547340452038	-3.2551849853406	-1.31130211903375	-1.28055154955732	-2.03135963356529	-1.88251851184284	-0.411184286435359	3.13341350305449	-2.08798505497131	0.706133017131628	-1.88250209079369	-0.572333564039233	-0.67057453048324	1.03309971372877	-0.311604923874221	-0.0908262892693946	0.852132568073882	1.00424667792762	1.40623413667511	-3.7013773324238	1.02249626173312	-2.54127472973522	-2.16819482507072	-3.00095698833403	-2.51634912864953	-0.144221008814346	-2.46363129025398	-1.1659359823216	-0.45786881692234	-2.62961615550331	-3.42840590105973	-2.14852422653055	-2.81463869679415	0.260210816140786	-2.6253583970227	-0.970072710745277	0.686915771255443	-1.91154028443799	-0.94672269227715	-0.0821346474333185	-2.19191406918957	-0.202363490525597	1.00085179176024
ANKHD1	-1.20896381071105	0.548097691853824	-0.818588771182062	-0.24216762628159	0.664755682917058	-0.569773771644562	-1.16204584704719	0.175185178770187	-1.97113959494111	-0.871410389890413	-1.07593933991769	-0.0184448480199189	0.11067162510408	0.367863477533198	-1.58374058215982	0.0872316953838505	-0.843450939708511	-1.24339559081055	0.05186271805312	-0.0826462717849466	-0.209382656407189	0.018834766000051	0.481282601093649	0.0888706056858966	-0.184471572625251	0.17463541299061	-1.02071777419057	-0.664046236566552	-0.786587201462518	0.0639321587330282	0.178320693970202	-0.437741862575541	-0.374919170242182	-0.0152372228034376	-0.406907223605713	-0.490254929977542	0.0152843687454356	-0.611642855316503	-0.754026020542208	-0.467388631938024	0.624170918040905	-1.07539430078393	-0.11510025164602	-0.920728184223087	0.129103760709718	-0.038334313460638	-0.618185340009217	0.625560703479639	-0.317711956637276
ANKRA2	-0.484794032703496	0.414961573715528	-0.105072712146165	-0.140148781385672	0.594406019646156	-0.401824143232924	-0.666297301481572	-0.10450940397713	-0.955357840094059	0.274060590705967	-0.636667848762095	-0.138364116702655	0.370817197115859	-0.0100143826013911	-1.33587438923968	1.060397586499	-0.979880852615139	-1.59582083718806	0.333238796005298	0.90559387010173	0.34570706473015	-0.2929976718635	0.527917305471491	-0.190399018704466	-0.210339543080477	0.0475462888441372	0.414065243757066	-0.703583011920278	-0.136670581104762	0.280324765088042	0.0753218551096083	0.0792623395356804	-1.2035085577713	-0.302444961143973	0.556852732231699	0.360449476865654	1.08076458830861	-0.0673813874363853	0.0350664343617367	0.300309256804254	0.182106259275874	-1.25822836732949	-0.401703726752655	-0.388534956732281	-0.440199100766047	-0.308301484744719	-0.854723238730929	0.553048697857309	1.00499411422152
ANKRD10	-1.28718402775261	0.140946687423903	-0.969140751305568	-0.55256817234599	0.959676773134426	-1.34991025442691	0.338273098114103	-0.925687070858452	-0.669416394255839	1.36364513000087	-0.188075530364141	1.00415092978708	-0.404479640964807	-0.418277144872768	0.41903824987936	0.567209997452331	0.223625413970894	-0.680401194761775	-0.269486880796047	-0.0192183327332634	-0.174040387397209	-0.492221815857512	0.212915290306511	-1.53239014282629	-0.0720932970202703	-0.2660811687287	-0.16161186820153	0.393044354934769	-1.66394789563813	-0.0838891181424328	0.0733775299851051	0.823359835462048	-0.909046248008592	0.0865135682177432	-1.63424577228729	-1.14446655695121	0.0887820237065698	-0.419976212956766	0.0771042550746816	-1.03156332639423	0.00642228882269817	-0.754734248244289	-0.772703924429403	-1.06474870568398	-1.13493823706419	0.134030731024707	-0.130579826220463	-1.14250815038453	-0.994739411040363
ANKRD11	0.725734905161452	0.382749935020392	-0.0629858235489753	-0.405300816816481	0.343618127834806	-0.00874327234155047	-0.325052844799031	-0.422512986389633	-1.60954966521951	1.02884773776257	-0.357986516663424	-0.149421458146084	-0.475973044521721	0.149901636137342	-0.846797811283055	-0.167347037808867	-1.38483115372209	-0.58759190265464	0.320930480041102	-0.187220448090797	-0.670184322462205	-0.0525348637430801	-1.59884335595113	-0.137760474043671	-0.905970699567216	-0.478407083353829	0.759563342188686	0.937823227750896	-0.464926261758828	0.42516987097883	-0.454123025775293	-3.80186404447334	-0.599045478360481	0.615553275275311	-0.363915571092253	-0.788276302792533	-0.948667517993989	-0.123192385672944	-0.96818330393824	-0.430590501568871	0.54533365802492	-0.344284059245062	1.07400174787566	-1.09291329966767	0.867409785468645	-1.32732065815434	0.73444184040522	0.77154748041377	-0.900562195440343
ANKRD12	-0.238798088819719	0.209584636298046	0.19166504917631	0.126088202791304	-0.505216487504762	-0.0673038675899623	-0.700972488364359	-0.3376090530438	-1.47066455009709	-0.728991166840174	1.12164179671347	-0.576723704571355	0.208475382390988	-0.0780021710415722	-0.742934209008838	-0.0706225299006882	-0.614829841461837	0.853930444864418	-0.616424078165151	-1.51301652474791	-0.704270443170973	0.0494532536237329	-0.241574662471157	0.510512856739874	-0.236245953913545	-0.562431892387278	-0.0523194679776475	-1.06570003432423	-0.642131763077103	0.362311363347256	0.390484078044538	0.653518674775159	-0.979549744339687	0.730026796207686	0.15619260866914	-1.17697355728185	-1.35318552089536	0.21095119664524	-0.276510212872116	-0.935125957064274	-0.501352416572782	-0.129987330357812	-0.612406206272339	-0.636111457946113	-1.12888414187878	-0.571825072307549	0.753104489684706	-0.211061990459623	0.139650148145173
ANKRD15	-1.61500966629468	-1.71761726008877	-2.81700193835127	-0.370919676852693	3.32616268945012	-0.184880840591462	-1.97637227397733	-0.278871818029522	1.78129056172385	-0.402729642528842	2.45738578804165	1.38189946167463	0.815467074468484	-4.13728640838202	0.769805663268491	0.352985337689395	1.1270403880506	-1.33685555766127	0.651313852883769	2.42653445783723	-0.105525502580209	-2.61850500513791	1.32118962734902	-0.230630704722309	0.466186655353829	1.71580161058883	0.146854544282029	-1.30643910751075	-1.19412158147216	2.37731020489548	0.339806789220561	-2.46120139085206	-2.3197372626052	-1.90999391288776	0.458096730094256	0.137923352800205	-0.671888959460881	-1.47309345159631	-2.41599548216238	-2.50197839089452	-1.11815080389885	-1.28715352916658	-1.41533227401684	1.1471404011419	-2.64871510799347	-1.47173439960921	-0.88383267314221	0.360000439798667	-3.88128707094337
ANKRD17	0.52540715819016	-0.568765777627076	-0.328674908940284	-0.0118463504749219	0.0844161960400094	-0.447564137581132	-0.48870633745165	-1.51410682273944	0.264975013344899	-1.86372203948724	0.0156714463877287	0.399685099771334	-0.507762052138126	0.648562577340545	0.0319520623627514	0.264968932547439	0.15449311683535	-0.404328043867878	-0.436551294041984	-1.14724446530029	-0.30202802539223	-0.827844994994241	0.0792780644501788	0.778741420568662	0.0512435264119661	-0.646121629429979	-0.0800476333665303	0.622935003166194	-1.17610696624785	0.242654741292771	0.589438512105302	-0.702169264413415	-0.552547762699534	0.181626127495337	0.174961357028912	-0.139566307958943	-0.0341025116049695	-0.0901448521623235	0.0459292197495057	-0.567743323880824	0.324298489040825	0.279343792355576	0.0163579261684974	-1.25726682894895	0.294199519292983	-0.790874118865074	-1.08800984850071	-0.720026372716154	-0.539122862301505
ANKRD1	-1.5017437079304	-2.82069567106536	-4.3890242999717	-0.650851832533181	-3.70557662892488	-3.32444242263773	-0.512451956931941	0.564076880661975	-3.93006423532137	0.556544782775235	-2.22881910423857	-3.7732088432771	-3.95270197876379	-4.2109551685425	-2.8983141940436	-3.43363220200062	-3.58327443070491	-2.87476030964306	-1.79280469870445	-2.1772636927829	-2.70263204096631	-1.77415919322901	1.69709362752081	3.02635974425867	-3.92180405588656	-1.72323205682186	0.542547541532644	-2.94803527505854	2.89495906179335	-3.10781312431337	-3.79523148575677	-2.60479722755317	-2.16582353740823	-2.28341318704481	-1.9575350022728	-1.65303976273136	4.14652046263012	-3.80675843725753	-3.76455369492205	2.71374841468135	-3.44386220555259	-2.2216841486144	-3.84451669860772	-4.03514645819138	-1.34342204603312	-0.191485607998881	-1.79402136926891	-1.10586473237216	-1.48973616217294
ANKRD28	-0.796410402858142	-0.963680827820768	0.777714243181571	0.636943354562483	0.437848245182298	-0.316227631785035	1.52231469101937	0.449203810652479	1.78071363830302	1.11408875723307	1.9419426617107	2.4189166126134	-0.587360911498875	-1.2175371005685	-1.46398224481386	-0.0723845838518575	0.440276910871237	-0.25542934342557	-1.47357664082703	-0.866156822044004	-0.172425961935987	-1.04372453976018	-0.80849417236036	-1.12659748804385	0.665778675137252	0.567700231831126	-2.36581143487513	1.34295267084735	1.02378260694399	-1.28468540459454	0.289387096808737	-1.27608277571268	-0.511581081370746	-0.568542600749246	-2.96129257483384	0.131550579403025	-0.205641531021958	-1.5259076298191	-0.827700512251373	1.47293407737634	0.726568578423768	0.570766597728802	-0.679190356873516	0.847289379040065	0.800260211315864	0.0649242182193042	-0.8065337340956	-1.93671842842728	-1.2308061514922
ANKRD49	-0.3310115917348	0.516581389567596	-0.697634629340923	0.225349331357687	0.329040544963113	-0.613050834313811	-2.05217821411767	0.00548046840858227	-0.788975798346479	-1.92364077378661	-1.13506656302482	-0.0940515852522012	-0.0701429314351271	0.141673366087117	-0.796414717847058	-0.0519861644249493	-0.671464109954599	-0.95784646702922	-0.812424137192779	-1.30247336458929	-0.324471329325016	-0.474655688830729	-0.188107126038753	0.125560421706163	-0.533519351504339	-0.375062231966871	-0.29895438302598	0.493337394891402	-0.390966061584585	0.178490524668086	0.642497866717177	0.00703732120567536	-0.344372293597679	-0.257336824038297	0.308700861517596	-0.829364427153892	-0.339070227781149	-0.885989083563544	0.351876314507594	-0.161129929887713	0.759329297177645	0.0578950598973489	-0.39595761705537	-1.55854411303749	-0.408735216322867	0.180959385203356	-0.566306065637667	0.16943264594548	0.822715173166069
ANKRD6	-0.77101939315721	0.36798678196598	0.545306350759323	0.390297837173439	-2.28831082432333	-4.18536288141981	0.446017020027398	-1.02729103539275	-0.007099454820043	0.544631786630531	0.177877282187906	-0.0103590447414165	0.513487919175087	-0.801234657280712	-0.395186268772287	-0.70450689997302	-0.13279572548365	0.593825935296093	-1.83247164505674	0.689622743826248	-1.29070244011936	0.847249022856657	0.695314456502756	1.53064644517889	-0.075392656161324	1.15682742877827	-1.56490154275283	-1.39725066318713	-0.256274269804013	0.404190045917796	-0.945446139460036	-1.33071302992037	-1.98302780436884	-1.15825014025288	-0.704747880374906	-2.07483567374045	0.00716025694821775	-0.867307222004947	-1.18617727581358	-0.234707491144326	-1.27929572713414	-0.298782474964301	0.0672285709014673	-0.29642221847921	-2.19358192854762	-1.86392256791797	-1.34402572280668	0.718460952070493	-0.486178187147725
ANKRD7	-2.17003718200559	0.238867524299173	-0.909377047280064	-2.90360002625939	0.118652051525736	-2.20190470705795	-1.65982871628194	-0.604780419135495	-0.130985200768481	-0.760475605171801	0.349444752055941	-0.168631197066581	-3.00075356134382	-2.557528587892	0.189019811352377	0.328180848439549	0.355638025230353	-1.03676992792317	-1.71838446907746	-0.060470402226763	-1.35723615317698	-0.416518868892187	-0.90582022662641	-2.82614301874874	0.861132286145805	0.431360377611292	0.161826415273275	1.10684097062159	0.153514132593493	-2.91888907132118	0.00331343118385384	-1.86133144022536	-0.426233448441386	-0.811165207960564	-1.53500751879738	-2.49257384044991	0.0280649496745287	1.32300036628304	-1.74996181166705	-0.225093186606633	-2.32414817428124	-0.532309485333568	-3.10375685976542	0.152167517684424	0.519288054549379	0.522111976337843	-2.03239015241709	1.07153148352111	-0.735050433559632
ANKS1A	-1.09125738729002	-0.435478581000797	0.292766901424726	1.22538772590149	-1.10625954007863	-0.833001047369377	-0.606239691057987	-0.983435460530435	0.781788449392384	-1.56801290502591	-1.31739496001418	0.29631415838539	-0.980500007113482	-1.59086603364184	-0.074876717819419	-0.69864288731901	-1.67780719821563	-2.18842045768283	0.672418255265606	-1.14085418440935	-1.05005199014526	0.357471963226042	-0.659834291175496	-0.541842155438329	-1.46531544662636	0.778520201333639	0.331830410536071	-0.345767273375941	-2.13601816610737	0.127926981149531	-1.64092679811437	-1.85083023206548	-1.60748676339478	-1.16762211631807	0.0625204297110811	-1.16963194680511	-1.19752694928414	-1.08523786730353	-1.67539624566888	0.764316698542569	-0.827297162891077	0.0846638202417026	1.0511721731441	-1.67688709285568	0.257835524577451	0.498042385605146	-1.31922373311331	0.663839164891891	1.17484163251888
ANKS1B	-1.11119123696868	-1.21499385302005	-0.874449498830926	0.164677024229243	2.33295340868959	-0.696325175011197	0.529366415871596	-0.668101940441655	-0.29534563112063	-0.951378595118493	-0.159419602402733	-0.639741279316606	-1.12795369002724	-0.832835092169049	-0.595048606545489	-1.01743581399335	-0.755495920365613	1.16591747729429	-0.482195599710476	-0.720802330944192	-1.00787930340763	-0.748683418278478	-0.0683954689146075	0.448559795468872	-0.870568893177099	0.388549715789477	-0.766219096201253	-0.924338792097362	0.87770692467173	1.43539576657374	-0.385512278523011	-0.964123449894026	-0.605881652072491	1.44315127114961	-1.17380470356814	-1.2081212665559	-0.390055124191941	-0.344765174559275	-0.0406989572103048	-0.267490832612442	-0.396896296013363	-0.973315997266227	-1.23659173782604	-0.66191420079007	0.365777440716821	0.79577835294899	-0.58895426909577	-0.73975600844796	1.23022228582923
ANP32A	0.0630709445170379	0.0293733620408193	0.0389427753554394	0.543704075344419	0.465079528577721	-0.524973995700511	-0.497066406003127	-0.780514543632311	-0.893162012081516	-0.684616421153889	-0.0470812941004229	-0.556567435351437	-1.2565649094374	0.28248161742042	0.778627322703278	-1.20619072885667	0.0172590556584741	0.0253469400014077	-0.387464926398611	-0.868665071522388	-0.0813463087446181	0.446656814995924	-0.210992029455798	-0.428029752926876	-0.540496346840748	-0.126741869508454	-0.305338304937612	0.693650412571117	-0.6745974629672	0.385710524018419	0.223439205532726	0.50517491464339	-0.414232466932841	0.845847700464882	-1.00400473474738	-0.609045079001257	-0.747701536338563	0.661118656826637	-0.407054088674616	0.0110139048371337	0.112528752268981	0.33468987957416	-0.15736904080332	-0.322671711499967	-1.29249055920382	-0.81341246618537	1.9787978564526	-0.394144312147033	0.303469775530406
ANP32B	0.499901015447147	0.0158819232282009	-0.308505337281558	-0.46857017346468	0.763535376058764	-0.392496996919632	-0.323147512158839	0.234061367246404	-0.554397874434577	0.430677633874804	0.857330760516168	-0.34647577656328	-0.0108919856181301	0.0839651243763747	-0.0734442091423605	-0.69342492631385	0.360343664998175	-0.272666167324584	0.0365327570946036	-0.662127079917121	-0.316597959365839	0.128057732648742	-1.52463848807403	-0.337955591263452	-0.255137737659516	-0.394322987275502	0.960408562935122	0.200577423748789	0.246708734190968	-0.56010594517821	0.319547564224807	0.154920186237331	-0.349330111835526	0.925349562473344	0.608979614071635	0.087355810471133	-1.25802895788894	0.311914375378443	0.234437046005203	-0.154525334243806	0.437883377249083	-0.099124636577657	0.00802378076783911	0.458388282106589	-0.264137879218037	-0.0533153693214974	1.02057533226828	0.0609793293182369	-0.297793699727592
ANP32E	0.151163667583946	-1.15254821743666	0.252161432473846	0.355793873986759	0.906467828494499	-1.52403654261045	-1.01526421485729	-1.12086898124098	-1.4919137373354	-1.03410983254824	-0.590443296417531	-0.405940543081804	-1.57054845827403	0.764827463665424	0.0679344828638507	-0.606503665582112	1.4132853920258	-0.347832734015815	-0.90546493592482	-1.6504480054479	-0.0383088358902548	0.196531281930328	-1.07411500645456	-0.339447355148277	0.0105196449367098	-0.649955247945818	0.45243614177021	0.270391151198293	-0.657498391167151	-0.499302711461996	0.274600048883142	0.744017796557981	-0.285469789382031	0.5141456933425	-0.258770716479701	-1.25204683226728	-0.169318738482968	0.646040646043276	0.70739176122178	-2.07911905516642	0.520370735746714	0.0625946851280148	-0.58405902831113	-0.91412108836261	0.132610765658166	-1.87729987450163	1.79393427780149	-0.047001547061403	-1.53037015863764
ANTXR1	-2.3166999333893	0.100004953875243	-0.602407961453364	0.945570668476619	-1.79419117773148	-0.396268095906369	1.15153391778081	-0.118832427003448	0.0534110761653858	0.109823383467807	-1.95180043611374	0.538054437719949	-0.527096645116489	0.0052277631960157	-0.0956539538126722	-0.601597521660808	-0.261545052144961	-0.771309479021285	-0.822066935098247	-3.10441315728494	-0.131422110357907	0.33703241285417	-0.874323697725228	-1.07398161568332	-1.14283935952261	-0.234061977835788	-3.12686056102505	-0.815499228288546	-0.630614829798974	-1.1251112936431	-1.98318347776005	-2.23462198029869	-2.80423036064732	-2.00092990871686	-0.167601819428101	1.31832275421179	-1.54126433165876	-0.732967667025083	-0.239969194017098	1.84853611199145	-3.39496266121151	-1.51506048185254	-1.27448732104243	-0.67225090757467	-1.8716287469719	0.451302374689751	-2.54113120423058	-0.439466972763148	-0.689363563610577
ANXA10	-1.35980181063491	-4.85454628039213	4.80262187607686	-5.36590156940729	-4.53415176231041	-4.21958639071473	-3.96612722989583	-1.70509326698882	-4.86720529182963	-4.79269388324511	-3.0470477793888	-0.037341986729794	-4.63445365089671	-4.69096403977057	-4.45614972554139	-4.56252464929144	-1.77313101328041	-4.11514366542978	-1.12204332804779	-4.52190114143636	-1.54528690874005	-5.00516186618017	-4.80467319076446	-3.88512948012489	-4.14351425192551	-5.13741645443285	-3.64169830828984	-4.35125641677033	0.43306715182699	-4.95366761598592	-4.78624323183337	-4.84001943988115	-3.71150780008254	-4.27124643652905	-5.07565363212179	0.943779322892185	-4.79879780384841	-4.3583691651414	-3.63962020778434	-2.6691934176792	-3.93445627965556	-0.627145409661593	-1.68426300730384	-3.49040304292145	-1.13245397236898	-1.36118520547207	-4.5059007174333	-1.49858646871114	-5.06394267159933
ANXA1	0.741273835802428	0.276057616332593	-5.05187215708801	0.577374850344786	-5.63349315008142	1.47124881875841	-0.964357344467112	1.13050173932634	-2.2706745492514	0.0724503365183247	-5.97468985627903	-0.0547130346674133	1.12065371811697	-7.03008517921053	-5.84546973381649	0.180049691931383	-1.15643960804631	2.71162395324087	-0.727514059092097	1.33857391438082	1.38685760742358	-0.899516915931089	0.880166378961508	1.00733302378331	0.526782185721267	0.164628547401746	-2.69624294539297	-5.87190185748898	-0.171254295749354	-4.10800847156116	-4.41123557703267	-3.94912099166695	-0.708773494260929	-5.98517653314163	1.65761697624471	1.11334312685551	-0.0439573553742765	-2.94450461645349	-3.12886556129446	-1.13113817108496	-3.77374239146044	-5.99668173092687	0.804367084746503	0.0373307877587652	1.33532419529036	1.11300204406067	-6.60686312991906	0.562236788167725	-6.16031708946105
ANXA11	1.00729733733789	-0.0378720765788561	-1.24961954136221	0.340526410362714	-0.76621323245698	-0.953914956907804	-0.430391613789068	-0.376740321462379	-0.00176814999055612	0.515163278391164	-1.21754541548542	-0.42615171510954	-0.258724597648182	-2.01042134988594	0.480596813276729	-0.430458088208447	0.717561259204333	0.913529949129107	1.18732523972882	0.44293897307492	-0.326528404916923	0.0507562317722317	0.209454321106939	0.621593882581424	0.193328885401037	-0.039562366015763	0.660610340795374	-0.551038298743538	-1.30180215841428	-1.20661085742208	-0.888967504363191	0.942184149862261	1.49868723698301	0.544035134028234	-0.0141684911732803	-0.428002959460212	0.179255701122096	0.742777609982004	0.86804186538352	-0.646000168084947	-0.11973301690946	0.620427021568332	-0.050078365323886	0.370527131823525	-0.493506043298006	-0.229812181200263	0.912363124838556	0.143115271295325	-1.11404739796164
ANXA13	0.74521840085276	-2.85910557179677	-3.23459194649664	-0.944601049779679	-0.149040288310864	-2.71486841877523	-2.76652502479996	-3.43920094277083	-3.12119656354308	-2.47803122589601	-2.75131783136068	-1.925222472111	-2.92956460020874	-3.30429149299544	-3.12332995622394	0.137141567834096	0.443361803465441	-2.48401956662112	-3.00334970114862	-3.3158673484833	5.51306977131103	-1.69955830227469	2.81289053373103	-2.88057825357718	0.467097552784276	-2.77453812237126	-1.67631786823212	-3.22967307829796	0.268356055435775	-1.37097597229534	-1.7785267700203	-2.91843846800995	3.19242158768097	-3.19744566283144	-3.06809112773819	-1.13394600189235	-0.0397633818091078	-2.91446385936536	-3.06325064790253	-3.27180135299431	-1.87125265626032	1.40198749706181	-1.69460077602112	-1.90675469180207	-1.17950537285098	-2.96787930039779	-1.46896303624284	-1.4184117024582	-3.38968593555623
ANXA7	0.567205069510583	-0.139754598545081	0.393234681919663	0.00886613847571397	-0.518399857798696	1.19381047739972	-0.761944671571152	-0.0312428347401289	-0.7568214156096	1.04556681156172	-0.279995612713808	-0.346153139322743	-0.0271836493238778	-0.169826030277529	-0.176543279773931	-0.0780364138028582	-0.625943899554684	0.0695130066994665	0.60399032505559	0.287538589262162	0.403266237463062	-0.537746287927219	-0.109913269253461	0.951211328079635	1.22682283759957	-0.227375991456533	0.351836870283545	-1.06956585191636	-0.390521953420057	-0.151014550194845	0.320892391182297	-0.00930536510943403	0.239371925843674	-0.483466844869218	0.158078827135504	-0.291966917024463	0.18172509569667	-0.165995592367116	0.582695220608036	0.149904956166027	-0.242702763395886	-0.275241814659928	0.145551762196879	0.791999995874581	0.633240712045889	0.590790391525163	-0.751639526772624	0.0773750560185837	0.917023859746915
AP3B2	-0.288649755961099	-0.929350536769369	-2.50677105515355	-3.66188819823413	-0.196550337926442	0.173527140249421	-2.59457285403557	-2.69164842329394	0.635422630775606	-3.01775658290074	-3.32198517470886	-0.209306297545561	-0.404958792725117	0.436560561459917	-3.0505651259516	0.0886140856314035	0.206528108055467	0.406859879240674	-1.31472343764077	-2.01153318982631	-1.69678623831396	-1.09741764771893	-2.70512736860291	0.113051710714907	-1.13144643931945	-1.21871800686049	-2.49465511324552	-3.16997981581714	-1.37983306068361	-2.75985606702151	-2.59716448653195	-1.87600454925336	-2.4390124956491	0.65793014139908	-3.78442241164212	-2.19241203344053	-0.00667953659127095	-0.724624463092558	-0.861001362858776	-1.07598909986256	-2.21035454064857	1.28463711092823	-1.67618590626785	-2.39601578417773	-2.94139437439235	-2.65688015595204	-2.44786083685089	-0.0421310384381698	-0.336983910017513
APAF1	-0.0987193712437716	-0.62791971935217	-1.42390754859341	0.755339626099539	0.0105869817356208	-1.13628179934961	-0.846727262264942	-0.263946242396694	0.385428064776011	-0.0479236795520663	-0.247454740599428	-0.472853464494323	-1.15090363246625	-0.611921159313402	-0.0881211345558208	-0.269511082395457	-1.65046023624505	-0.101748527301806	-0.111855724702205	-0.453334760308781	-0.483571811812568	0.877360875507661	-0.0121907983445501	-0.0364688810441547	0.766384546486381	-0.850269923799599	0.48104289971491	1.14160605185099	1.23060108181701	0.219636087153183	0.516140376363546	0.0644002365155138	0.766374522899442	0.042703556993156	-0.888944857194893	-1.4659570542325	-0.523776945452902	-0.353712160135624	0.647495405197358	0.255977569478111	0.330852019106931	-0.00595975262310688	-0.784472631808499	-0.466030792408194	-2.04536194898044	-0.225230521905838	0.259559179978589	1.38828459053747	-1.00979491399551
APBA1	-0.963579402073699	-0.333014508040223	-0.132363128406314	-1.62541406294641	-1.57637149632	-1.80678913462904	1.88998496823595	0.659146538942315	-1.32257919130576	-1.99547464582435	-1.37856938163046	-2.09224964469653	0.0932809237434488	-1.94322986371815	0.73614297010145	0.100641872387644	-1.34826256360722	-0.315775644840116	1.58121632271503	-1.38970442266437	-1.19184711380956	-0.470441343534224	0.939503272590036	-0.269321502418105	1.18107112060274	-1.77117646285295	0.301553003574168	1.5670505714676	-0.959795752784912	0.305783124153089	1.28850136184521	-0.478232998033556	0.111923905162166	-1.31466391169799	-1.20995152036055	0.372913926908917	0.867625528206674	-1.90074291432515	-1.414490644572	-1.35520339970085	1.48776243838751	0.295417021360224	-0.881768243120794	-1.09386652272684	-1.77322762899015	-0.112508962244233	1.09313333752274	-1.17728502239979	0.390494487071328
APBB1	-2.18581360866085	-0.205548236746988	0.385384060911868	-0.531819179788161	0.502897351141748	0.757531713312395	-1.2816763170398	-0.0595831037639583	0.794773664499263	0.336284295780474	-1.09657125201589	-0.0722193148332864	-2.33448280037907	-0.711325919810429	-0.79343047540234	0.454540312285811	1.83940459057617	1.64312745314149	-2.07135903578937	-2.64417491543801	0.481360170040089	1.67022456971173	-1.92883578236361	-2.034867805777	1.01312547421415	-0.103622005205061	-1.76746388604843	-1.39109584598769	-0.029378408231357	1.15297526649357	-2.5923305917546	0.731800324824012	-0.380429254095191	-1.48955316222758	-2.20767746747431	0.337767912971508	-1.99126946516378	0.203549807758372	0.243006984606715	1.27546990185984	-1.59739394785133	0.151152724811587	-2.80770286086417	-2.82017473779833	0.155414087172737	-1.64974970427034	-2.16830809929039	0.153467646757941	-1.68757466632139
APBB1IP	-2.44061847296588	-2.31138926323148	-1.97518157585171	-1.46345459684465	2.9585463400899	0.882489278742573	-1.87848975621898	-2.10259326202318	-2.33159510446768	-2.45169517315069	-1.93955210590616	-2.65891898423323	-2.10825756498827	-2.42581359566181	0.499176574616938	-2.39458392441828	-1.9461106733049	1.28095489158531	-2.39260764841557	-1.13462359613306	-2.65621959440359	-2.63218162498791	2.38855760770449	-1.5988490673531	1.00750149386451	-2.71231658150248	0.167295075930673	2.26139099252292	1.67641344897594	-0.743102393895587	0.993760705208974	0.0221495509072106	-1.88980978201429	2.38445996648691	-2.44670696189152	-1.26865378532793	-0.436205235382667	-1.09883876713135	-0.355559667005881	-0.228456342748415	-1.45401865074803	-1.74449595591112	-0.27197201878884	-0.422866138699559	-1.58373514726146	-2.02619579891742	2.09053868381802	-0.786376177756881	-2.57611895530584
APBB2	-0.50135788413914	-1.09993510772794	-0.335346254248211	-0.434645665890062	0.807014130501497	1.93191219855353	0.237111805802772	-0.414484337126654	-1.00550077897949	0.1974663435656	-0.575498737457798	-0.358690379291482	-0.520899404142585	0.144892220412783	-0.332843032271638	0.538513836461011	-0.313579237530685	-0.582491755661637	-1.43385682464767	0.123740118849234	-1.48649400928066	-1.54058942419643	-0.809794383951769	0.083159931650162	-0.178345673437888	-0.874668840105313	2.18615727090726	-0.0362354259504536	0.668776601320829	1.17936789532861	-1.85352292449041	-2.22553024484608	-0.385442097082167	-1.04502205270837	0.650013156478452	1.18209428447034	0.312058075476618	-1.91627771130004	-2.93451086961823	0.996612417317102	-0.924395593338601	-1.0465966789916	-0.589125499527692	-0.287144672327442	0.0724223753716124	0.48703901535907	0.452611797506129	-2.29111600079328	-1.37425453846301
APC2	-0.696443865849604	-2.21198400973444	-0.24126294258731	-1.69914451800995	-1.31146017004565	-0.224952347092988	-1.6683680922821	-1.93964892799891	0.717500473370961	-1.97623168220918	1.30558711287862	-1.68052772531894	0.0843052152833332	0.820026547632103	0.381046062658778	0.626524659122887	-1.16801479494237	1.19883011578349	0.278814653000246	0.0734846949885778	-2.03245941811038	-0.808783787975706	-1.75863577815012	-0.20105689420068	-1.74410161564078	-1.57045553354222	0.0939566375291388	0.215523887416795	0.711891138023456	-0.944251915722276	0.527878907136633	-0.331250731330085	-0.963817049489968	-1.74856564624245	-2.38609640066283	-1.29385566874847	-1.99697077705377	0.234018073268815	0.664765099093483	0.468247308580425	-1.69165257277882	-0.165351822661134	-2.58065773278618	-0.657597471749032	-1.44831738071133	-0.739553678482414	0.921990775441799	-2.30300902490258	-0.664461475846516
APC	-0.890952915351461	0.0818927261255825	0.192691167051109	0.304802420653975	0.821833198718276	0.174245487100111	-1.38927447344982	0.386600593962256	-1.86311905668404	-0.862395557027176	-0.679143160191783	0.187430234001534	-0.108266918761604	0.272917809420692	-0.79429085082149	0.939355097248381	-1.25656349348427	-0.444437326518167	0.0418140796294768	0.685839968114385	-0.270118698752672	-0.620262304852161	0.132603941396071	-0.745654378068871	-0.70775749537249	1.15232563274132	-0.694266078442476	-0.0999787961035222	-0.784968420137275	0.656976614904457	-0.0574276651077956	-1.0017337619894	-0.677787653762754	-1.20858904238311	-0.10877217218432	-0.142151065495807	0.0453979251106966	-0.801606170502643	0.0755051477794838	-0.317557412806749	-1.07966289235945	-0.751977943460281	-0.773097570533884	-0.260065732187607	-0.759738911219933	0.509324375432119	-0.667353468807553	0.400639376262724	-0.0931936974786977
APC CP	0.791728686908205	-0.667702931729093	-1.08274043100794	0.791728686908205	-1.08274043100794	0.791728686908205	-1.08274043100794	0.791728686908205	0.791728686908205	-0.34577483684173	-1.08274043100794	-1.08274043100794	-0.667702931729093	-1.08274043100794	-1.08274043100794	0.65422516315827	0.791728686908205	-0.34577483684173	-0.667702931729093	-0.34577483684173	-0.667702931729093	-1.08274043100794	-0.667702931729093	0.791728686908205	0.791728686908205	0.791728686908205	-1.08274043100794	-1.08274043100794	-0.34577483684173	-0.667702931729093	-1.08274043100794	-0.34577483684173	-0.667702931729093	-1.08274043100794	0.791728686908205	-0.667702931729093	-1.08274043100794	-1.08274043100794	-1.08274043100794	-0.34577483684173	0.791728686908205	0.791728686908205	0.65422516315827	-0.34577483684173	-0.34577483684173	0.791728686908205	-0.667702931729093	-0.34577483684173	0.791728686908205
APC MUT	-0.0765415548729931	-0.0765415548729931	-0.0765415548729931	-0.0765415548729931	-0.0765415548729931	-0.0765415548729931	-0.0765415548729931	-0.0765415548729931	-0.0765415548729931	-0.0765415548729931	-0.0765415548729931	-0.0765415548729931	-0.0765415548729931	-0.0765415548729931	-0.0765415548729931	-0.0765415548729931	-0.0765415548729931	-0.0765415548729931	-0.0765415548729931	-0.0765415548729931	-0.0765415548729931	-0.0765415548729931	-0.0765415548729931	-0.0765415548729931	-0.0765415548729931	-0.0765415548729931	-0.0765415548729931	-0.0765415548729931	-0.0765415548729931	-0.0765415548729931	-0.0765415548729931	-0.0765415548729931	-0.0765415548729931	-0.0765415548729931	-0.0765415548729931	-0.0765415548729931	-0.0765415548729931	-0.0765415548729931	-0.0765415548729931	-0.0765415548729931	-0.0765415548729931	-0.0765415548729931	-0.0765415548729931	-0.0765415548729931	-0.0765415548729931	-0.0765415548729931	-0.0765415548729931	-0.0765415548729931	-0.0765415548729931
APCS	-1.82472888290897	-2.66389005543139	-0.973910145733202	-0.974703087082312	-1.66524758983862	-0.286392789755671	-0.900422288378483	-0.177033781193552	-0.0791416112817396	-1.27732430106186	-2.69781153768471	-1.45977135205172	-2.5351402387992	-0.703984682242309	-0.650275219912086	-0.289749776326063	0.433784101508677	-1.89341029046919	0.579428077370226	-0.408139267269962	-1.28712498370471	-1.94186752513375	-1.41045876975478	-0.154970024419942	-1.97594076115828	0.00872849643460396	-2.26254540729193	0.22786801044708	-1.87478958587187	-0.774250390858527	0.97398780175378	-0.419108317270021	-1.46609505967082	-0.150581527479914	-1.73791093969993	0.626383982659148	-0.275445686745683	-0.146113017080436	0.705444159766153	0.635438030029701	-0.968534588574433	-1.85083204030495	-1.76947610738871	-0.182120394658334	-2.72200807212231	-0.441019903515583	-0.1127638588371	-2.16874510129211	-0.502179977409352
APEH	1.45611296202246	-0.198289052731526	0.686663742576594	-0.299364982465399	-0.919658312788691	-1.32692764656173	0.5772662928013	-0.0469438404972667	1.22082824563884	-0.730460556171454	0.13574925379772	-0.936042135202844	-1.21531656547428	-0.597463795004438	1.06063000535254	0.181564632008789	0.912975754457122	1.72417329369988	-1.08881261343214	-1.41925587310117	-0.970728403000947	-0.480919243976096	-0.764291736811099	-0.783712777275355	-0.381621289844777	-0.333475093744023	-0.297788122560083	-0.354278704913776	0.358187539724495	0.431821011641427	-1.89507008670354	0.967957320123284	0.988007371102682	-0.739902777227078	-0.870736544768988	0.0570097896493474	-0.172477413791149	-0.0118280132579011	0.386092795317248	0.141299909705514	-0.0965206712368632	0.109091403748157	0.309281552725694	0.42517137977243	0.372741612548456	-0.264675966237438	-0.0157872942389899	-0.874088084458348	0.112386234837425
APEX1	-0.557271395378829	-0.309896181801692	-0.466732309979081	-1.02773180973225	0.96763476269195	-0.954014314414638	-0.0928095625016238	0.188483269520148	-0.261094338535464	-1.50045877735618	0.443552664827403	-0.270286199145025	-1.72992871965919	0.274979982439006	0.242130273108344	-0.520917334591204	0.36120979958357	-0.51323092378104	-0.603866763364751	-1.40591385072698	0.0690180345702925	0.116824808535398	-1.0785150846823	0.263532167273947	-0.204346065333602	-0.485114900735391	-0.230350766561613	0.646756072007564	0.379935880243544	0.854226667346267	-0.25167811642258	-0.199568178515466	-0.280650248958295	0.516711870716264	-1.50911952306502	-0.339948109766204	-0.68994437121805	0.0605940447257994	0.442349328422887	-0.759526418371273	0.555737938569429	-1.20739482629941	-0.0520600547336015	-0.56500813612429	-0.580572838673614	-0.430360466440825	-0.770896435315107	-0.56330816587616	-0.57907607252942
APEX2	0.438866443421403	-0.767572431928438	0.319894733589798	0.408649395011895	-0.668741151628929	-0.962783131410676	0.671536191169074	-0.93593982103188	0.110880368133702	0.242951510025776	0.657912082097391	-0.64318190679284	-0.96409376520305	-1.13134070793379	0.719137188714612	-0.318538843150302	0.604695820516809	1.26397046031453	-0.026855312512768	-0.585348033164271	-0.712940905728797	-0.433475715417897	-0.625282440194088	-1.27421457458499	-0.592079461150137	-0.79905215704205	0.360949238748768	0.566014344482827	1.07372629818531	0.167570922763428	-0.618456712842976	0.212040763186473	-0.157102228289097	0.610824590108444	-0.539043264354311	-0.11885452012679	-0.293391322185465	-0.0481597526249925	1.30075857399093	-0.0398209616546538	-0.0247659889964916	-0.327041011380423	-0.410441227009532	-0.47024169951177	-0.391154217902005	-0.683375584352748	0.747184960877751	-0.00613895038037443	-0.504383682759983
API5	-0.0309378932536248	0.326785903296217	0.177592494719627	0.945464896826473	-0.409234230302616	0.118956290235533	-1.61469751271843	-0.14083416518894	-1.32190173042108	-0.0654295751579247	-1.15155289209299	-0.0350690799997382	0.618313274321755	0.0612217144209142	-0.111450925505797	0.0584454078838306	-0.237697348911239	-0.102602812521099	-0.0282845814502843	-0.432402609768411	0.0282157882166883	0.652609837534856	-0.587540228428055	-0.888991886641997	-0.199421180685355	0.289137288195803	-0.205144432504811	-0.391109300192307	-0.883651296984061	-0.410876742715424	-0.070069397419519	-0.268205785957901	-0.0970333466262433	-0.375952123766124	-0.0820972050679657	-0.264612435575352	-0.583468197443394	-0.401816634208371	0.210623347637385	-0.109494131532017	-0.184634733071192	0.0102661410213979	-0.0584317162319213	-1.48953056955767	0.186500574554085	0.478339268920114	0.410036897987186	0.149689266725792	-0.114439150858172
APITD1	-0.102477895097542	0.561018453964925	0.0108746175958659	-0.119841959026803	0.545881096122612	0.0812257744649448	-0.43815639678223	-0.0389210856944295	-0.884413148315283	-1.74673369153699	-1.78304071946343	0.0337274334120055	-0.552661110304574	0.458091497612003	-1.19096317689161	-0.0787566293420662	-0.63943488338224	0.683285569154987	1.0545866433052	-0.912265432671764	-0.135607070953363	-0.219578843271028	0.775558664657118	-0.881032906811968	-0.308504032147856	-0.132202887981736	0.108102647271112	-1.24436738244253	-0.991013774800899	-0.841914381553111	-0.457324186548658	-0.192209351657844	-0.160633411644571	-0.515805093009076	-0.530702748569056	-0.255805457953416	-0.0575429093336571	-0.235572131568764	0.299035198605643	0.0130874763862935	0.360532885839725	0.346802022997095	-0.507201657819026	-0.262996172803601	-0.230877511497732	-0.361964645828525	-0.674712765078217	0.886954017229497	0.51448068704982
APLP2	-1.16853072966545	-0.444418192973534	0.709653253014071	0.352504040639934	-2.99552235343524	0.598021199663949	-1.17961225127651	1.0309564300639	-0.776217543153108	-0.584317036866851	2.09279573566852	-1.08564900468896	-0.332588073642019	0.553869854050771	-1.19339969128237	-0.361165092401264	-1.63650801225765	-0.713466412179143	-0.815664183741213	0.021008727702071	-0.718674431662687	-0.0186016449549995	0.400130721876215	1.26788788674943	-0.17203839310663	-0.294544161700991	-0.0435864292761701	-1.16143521465719	-0.0937867919970825	1.16502275445942	-2.61784084818039	-2.51281205433899	1.48475553781102	-1.77672133222716	-0.0412205167734172	-0.108415611045994	0.0517508020544243	-2.21618398838711	-1.69773236043758	0.453799918561716	-2.34798650496458	-0.673654663137163	0.237322635426349	-0.229735314558341	0.698601653411147	0.335325507571068	0.395737889150901	-0.0180731007314723	-0.222211400721342
APOA1	-3.70880456706271	-2.40714848750367	-2.44874094785002	-3.88863381256901	-1.31053019328679	-3.28661051334011	-1.05265668210699	-1.72093033777344	-2.69213718586505	-1.05299016189307	-0.686647641376412	-3.54018097397383	-2.94510652553577	-3.28529000711221	-0.726988728036283	-3.26440467183124	-1.52566620905094	0.26208598079372	-3.37212980696709	-1.76588620104897	-3.40188206872543	-3.06793010558802	-2.1089795785012	-3.62811884211166	-2.80042210922445	-3.74918345167784	-1.53842216925095	-0.478113721956719	-2.15858105268814	-3.81637902536272	-1.77943379103492	-3.85940090927443	-3.28791318883752	0.0874200619846742	-3.0532326335369	-3.3611414615896	-3.15003032454178	-0.539080985242555	-2.54002932726851	-1.20775484764936	-1.00602147657445	-2.24626949659057	-3.56099932827946	-0.599394429609958	-2.15792601837253	-3.7678817128856	-1.32676475536177	-3.28394877754503	-3.72423845451788
APOBEC1	-0.387891952759359	-1.61838521957033	-0.927315227701236	-2.3134105955044	-1.09461610910924	-2.40239800617949	-1.74225281158959	0.581361459871603	0.0451404058720913	0.441896965995151	-2.45786926553688	-0.271132836628316	-1.19877373072891	-0.980398441221106	-1.64156501880691	-2.1784451562617	-1.76537191285234	1.08633610222544	-0.138401021102467	-1.76320427887246	-0.821671884721575	-0.816511855571746	-2.37710919062009	-0.503937063798759	0.236748919609711	-0.660024676241814	-0.724702844393838	0.988275325893211	-0.730525217604977	-2.0471287974344	-2.39045352169586	-2.29444584526958	2.28179508315159	-1.99836396306868	-0.441760919494355	-1.23864856635086	-2.07961372690526	0.329918874927899	-2.2508892630816	-1.97723309822163	-2.27681105353176	3.85800688358981	-0.839003451669681	-0.0356053000653744	-2.61924740626163	0.190478270757857	-1.01906286326197	-0.356109062259771	-0.227851646545956
APOBEC3A	0.0604634006852539	0.0197189049612165	-1.5254952985015	-2.5892590907893	0.750649287337717	-0.954089885997536	-1.40438474980818	-1.08301141936595	-1.3894386441965	-0.689893494190191	1.24060056586075	-2.21551929493304	0.48002709164553	-1.38429584321364	-2.17562686548034	0.294913481144417	1.4986628732783	-0.599773307873266	1.28338818154811	-1.92909405958841	0.704789380634297	0.343403636297167	-1.66735288663781	-0.387646332906081	1.01797650534806	-2.03816335318315	1.23734295783289	-1.2617363950663	-1.11366201485214	-0.647012161111721	-0.209032606897736	3.24483594060257	0.570148692014942	-1.57246906924496	3.26666241155016	-2.0188655380935	0.404011266236859	-0.868742273321688	4.2182328322947	-1.0697177614479	-1.59743773316308	-0.756029251130658	1.04285993654763	-1.80380870441121	-1.02707391791075	1.30385843793618	-1.4527232936547	2.11182562159056	-1.39371072281903
APOBEC3B	-0.802899563890054	0.436986412533634	-1.1941610980163	-6.41629881663508	0.44015160370941	-0.591507227641469	-0.200310142276471	-1.44610698989418	-1.07216219160247	-1.26408645922528	-0.992263670120786	-1.65710082474509	1.19916793296101	-0.187341180608643	-5.39485415195619	-2.48515292148827	2.12783218143396	0.47217031217757	0.902142670045559	-1.98448783494816	-1.40111643261088	-1.87747923755506	-2.58657169388837	-4.44582507357972	1.09396124447637	-0.46332594709396	1.84551734379746	-2.27351531376905	0.333760791353861	-1.63356473219594	1.10683502968077	2.24875743092579	0.415381796459869	-1.51880896448864	2.42365775003257	-0.75789111876728	0.644093555770086	0.786842451173039	2.29918944678993	-2.35011022732586	-2.67341073502262	-1.42789622986359	-0.288498475040941	0.44966361833365	-1.26313282666935	0.853203544216387	-1.51724074585884	-0.137187257281966	0.486782611597584
APOBEC3C	-4.52069758057619	-1.50402191402219	-0.480458760006331	-0.818792702580706	-1.29683601019109	-0.92238334936437	-0.826787810952125	-1.75820749223553	2.34719761747305	-0.396057312661685	-0.0612717879481027	-0.591935774838563	-0.422944721988363	-0.168056058472018	1.35307481414386	-1.24581891030481	3.14459163595198	0.399682389465107	-1.51357540862142	-0.15026744131614	-0.809430910072611	-0.442812044880854	-0.424466580967219	-0.428550799069541	0.16680877361403	-0.84680967474382	0.255640936446463	1.295952241754	2.50670102309418	-0.127563237703229	1.57431318521587	2.11564412570658	0.550610053760635	1.28832877792231	1.08191823219838	1.26513369941913	1.76322339931026	2.27335460078708	2.27460864616633	-2.76924739619198	0.190775425081548	-5.04081068224246	-0.0749824976203674	0.410665270371723	-1.89055526525064	0.702108603648365	1.33221342201229	-0.917640562469679	-1.44665266787806
APOBEC3F	-2.05772551107518	-2.18048718994076	-1.42526685897062	-0.0194414860395093	-0.121405650084748	0.888319797583075	1.32144304326225	-0.0653799037044806	-0.28268635432971	0.504249135022088	1.83379608213757	-0.362103996643338	-2.31206098315938	-0.117189597619482	1.16820367231514	0.131118754119157	-1.74023800903159	-1.24288332240209	-2.19392221933472	0.823471380580563	-1.90871758028021	-1.77914152090012	-0.123749122392859	-2.03404007282281	1.18436290454774	-0.747647059058084	0.958372208782233	0.704193009807385	1.58500288543511	1.04482947469006	0.225609384061233	-1.78607175106363	-0.209941213818685	0.456246182239701	0.641214145252166	-0.839520889579771	0.963712163213381	2.54359839081878	-1.81983845735389	-1.28176824903311	-1.87729773420971	-0.00253200819626265	-0.384177910397491	-0.499039552222458	-2.19786767476478	-0.0613695603271683	-1.21032119956784	-1.83320448993343	-0.238873361242523
APOBEC3G	-5.34870037527818	1.69890626685933	0.416250917259189	-2.22562463040385	1.257392453669	-0.62220627795624	0.294225545245498	-2.1982643584937	0.358347308770217	0.0352872914824761	-4.73881452099097	0.560388888597318	-1.59286662949009	-2.96070470482356	-1.79554216376663	1.02238269404492	1.86742731931687	-2.32509347917034	0.0847791078191807	-1.01940964973429	-3.25602271327985	-0.13262922784986	-0.572803224091358	-4.90521083644753	0.302873181489577	0.56602013040809	-3.65991018314696	0.728192808912371	-0.594403972300386	-3.92760316046094	3.2356463509109	2.44470760790903	-1.62231419841746	1.28354024368703	2.23775405423213	1.72066908950223	1.95307372621903	0.104522115724552	0.0172286133712178	1.32010858519452	1.34056873286103	-4.9679051274853	-3.61857736586103	-0.184445776289329	-2.53438073283567	-0.445201767923718	0.979835462290138	1.15028110728252	-5.16522290891699
APOLD1	-0.945681363615953	-1.17598768626546	-0.12178811105263	-0.992486464335105	0.645962854277045	-1.34923493199661	0.792356134345679	-2.42157620054277	-1.09123842699258	-1.01872642217674	-0.865092365119014	-0.437492419098465	-1.08834654912049	-3.18508295856508	-1.88987141141715	-0.99086887986484	-0.698092685326875	-1.80723462239967	-1.46918355381635	-1.71705620638497	-3.21035438542325	-0.26057781701032	-1.09621489935268	-2.14582214336688	-0.313115488604833	1.82099245206255	-2.16814875639757	1.84291274261593	-1.35961325743375	-0.964145834758082	-0.711950199514697	-2.31592304472298	-2.84684898369413	-0.373537319174721	-0.73267649140205	-1.70600556409679	-2.94500580651682	1.13264688306565	-0.0847242418721622	-1.35927921393466	-0.810523112609378	-2.24797360526802	-1.52829413789468	0.297484340503162	-2.11549777793611	-1.24469034643417	-1.19157733329854	-0.790100824390264	-2.39308230246614
APP	0.797883833163379	-0.0112979554210653	-0.237423993957391	-0.410497384600099	-1.04756157944028	1.03172258647576	0.145685571852834	0.466053518981943	0.55431544478852	1.31232831808268	1.80116636180676	1.16174250838424	0.205636723252421	-0.695623597776709	-3.66698113717877	-0.24028120987774	-2.92823532123595	-0.926984715552017	-0.673298958977793	1.07714760734183	0.978523931647124	0.733836279209349	0.429600194133912	-0.805834493388856	-0.0651675838878532	-0.859069265726602	0.636388536387931	-3.30874696110593	-0.00748400441029492	1.13350826667615	-1.52396768248427	-2.22074664416208	-0.264175374399985	-1.90018215321236	0.195252692367403	0.280714358113164	0.727336655906046	-3.0675487293271	-0.640314505482301	0.119960853315012	-4.36579766808916	0.192340526838882	-0.518476442360835	0.716014824985825	-0.393231148767302	0.0937341627656945	-3.51565488693042	0.361293195101889	0.274367602450558
APPBP1	-0.303990940550454	0.594484939793729	0.620050369657676	0.233213944439415	1.05143722423154	-0.0897494233867231	-1.57146871243639	-0.229654786935035	-1.42853089961492	-0.934823182021747	-0.642680516600583	-0.0326299291819493	-0.432511171863579	0.377994245440604	-0.590370938246076	-0.272868269533574	-0.756835236662984	-0.0181237502433823	0.38406164699586	0.113213837474533	-0.0136876347835412	-0.180832860347407	-1.28106937663185	-0.448931228025924	0.237980292964615	0.0127759640907025	-0.0940527780212568	-0.635303792870872	-0.96195748577821	-0.986868480707576	-0.113547531491599	-0.263499307644485	-1.27283582298775	-1.43160094221814	-0.253434807763228	-0.163062585671939	0.205887918478326	-0.689207159567744	-0.580981555765696	-0.24229989498934	0.549688598277953	-0.791645454793528	0.473614768498395	-0.93657621501494	-0.167130168778304	0.282845461113521	-0.963804373406797	1.12487021740319	1.79307037047292
APPBP2	-0.570587317909905	0.542682931118761	-2.96107614783048	-0.240047726518355	-0.424695750877729	-0.385448519330216	-0.113644333561797	-0.0706694680070264	-0.552066435535909	-0.189512529021108	0.331881891198799	-0.228903365779693	0.185043346110874	0.0757759532984128	-0.579875283569365	0.0590203370878949	-1.10676577126994	-0.607925254781483	-0.752907049555462	0.160997435282722	-0.375566108984573	0.7569593834821	-0.281834227248715	0.038905248114835	0.363422128910891	0.920238844453674	-0.992768807976578	0.661695374777773	-0.54578453757114	0.177949402534234	0.157787482003291	-0.697723448133867	-1.15208923461235	-0.662699722116983	-0.441759553290511	-1.20853404480749	-0.403264612410218	-0.711113543229858	-1.19672182632893	-0.121857004687363	0.23165519650676	0.495781333620774	-0.799761895818048	0.467683030868824	-1.51398659235326	-0.704039299803721	-0.602736622748978	-0.567966860321784	-0.672643926059349
APPL	-0.0743468440993781	0.427347515002247	0.781059729253204	0.882180019405645	1.21596712560192	1.26072340286252	-0.503792075175288	-0.371519972635804	-0.931246058381647	-0.949335056820061	1.19161571728056	0.136785009697518	0.388861054958772	0.10355813366761	-0.263423894706419	-0.573660575792891	-0.0844495555661185	-0.445159351652137	-0.987979612874672	-0.135090128463543	-0.278943130957525	-0.422294371930601	-0.662428186243215	-0.632138624167682	0.0376673926769493	0.146941070689822	0.437771633782174	0.463043036783662	-0.536422954058883	0.0186457270001284	-0.935890034072371	0.152441480367394	-1.39086831018066	-0.338932059750405	-1.63448536429798	0.0349683998126707	-0.370381562709668	0.191229129695482	-1.36461733236619	-0.14901799926588	0.31129405430556	-2.01744190469995	-1.51107102247711	-0.317546247824505	0.0422104095592633	-0.317454783491688	0.367064524038323	-0.409052559371996	0.158656743324451
APRT	0.189031053951169	-1.79880414129664	0.11752462957566	-0.246231951765024	-0.844479682113935	0.372031921475014	0.166990261699693	-0.357673468803015	0.544204917904549	1.11270492686581	0.32219921763496	-1.08899446355092	-1.9342317624651	-1.73377842644693	1.72508430668173	-1.29824070036368	0.944158274632323	0.74499436904343	-0.999437887508988	-0.749879569069961	-0.388289033978764	0.186953880484699	-0.874774506362379	-0.707490389140921	0.122408933559186	-0.767063614267589	-0.40197063672055	0.290207861068251	0.816594918413074	0.116524653529754	0.106515690458718	-0.33490663186143	0.373906377343948	0.702549987452101	-0.62398087621311	0.306428857402582	-0.835490285148041	1.20511966425027	0.466253289037471	-0.756380960345926	-0.547435630647472	1.63793449304221	1.00410577813238	-0.798695573382497	1.12271789826979	-2.02130600225347	1.44187257715775	-0.719912829105365	0.693696412420233
APTX	0.690588776850938	0.219315108519202	0.233175313099927	-0.262626781144135	-0.600420726517329	0.615219535671803	-0.207540094543295	0.0722535072874658	0.23907667075541	0.0954142729857569	0.655680143495292	-0.169936506454458	0.578892735720424	-0.545471890082081	0.51892686540931	-0.0281201586277092	0.0990845958869586	-0.386570834857059	-0.00598483876523417	-0.0487229042378699	0.183668088342471	0.899190552043763	-0.754744988425427	-0.595498727290444	0.128983125201509	-0.705951741877111	-0.325326406646951	0.520549798741072	-0.0848314093052997	0.319443384809543	-0.230127910033806	-0.366915563120228	-0.102811185225266	0.420088380448928	0.897979291114808	-0.0265861755100782	-0.969651938296953	0.688472189795592	-0.0541087426239148	-1.20270320518792	-0.264430054210629	-0.382450222107367	-0.45221024697564	-0.186931009608095	0.213335382280674	0.321511645841675	-0.0483613409584796	-0.0445871238257266	-0.159722078761434
AQP1	-0.479190975060894	-1.14296821686277	-1.35656103547857	-2.54426216474873	-3.35749525350614	-1.36229335900424	0.345608996876751	-2.04818268981304	-0.377031730426422	0.264798321703832	-0.379786188908101	-2.23414306420919	-1.35434491425728	-2.29551984390227	-0.603819219745009	-1.06358296030549	-1.76809940953351	-0.444338935520771	-1.16761369166262	-0.251404918502003	-1.66801365432306	-1.09603824496776	-0.463137496582507	-1.05177087251399	-0.849432049739399	-3.46251573366416	-0.235154662776061	0.337397428875293	-0.0620100258258237	-1.63641084595817	-3.42093638131573	-1.86110408909481	-0.937088972724908	-0.153614832742171	-1.78872651330898	-1.06933429509118	1.7116222638507	-2.39629774384566	-1.21036984400909	-0.92019018409758	-0.0459942159334506	-0.928004115300742	-2.03314406699258	-0.234173936470695	-1.11167413475263	-1.45141271761378	0.188228926518531	-0.964943448259151	0.202808715064948
AQR	-1.10274709888122	0.141855974963153	0.250414497094688	0.269983117617162	-0.214884191409069	0.554293627927811	-1.00235962939889	-0.868161328605431	-2.16671072369961	-1.41178021360682	-1.00277837594182	0.431307696269026	-0.406505090485967	1.02006472857721	-1.24031811687184	0.962927168345003	0.128850643893971	-0.521122383699816	0.172099276447319	-1.19268647951245	0.873064442568414	-0.715136592003737	-0.36233011717732	0.216013419679207	0.133904433725072	-0.609595807785963	-0.632061885903107	-0.331560557556338	-0.667642552375748	0.18158435495811	0.690740534526077	-0.0596484369897836	-0.0630968357044841	-0.69308998083529	0.230420455959807	-0.0714202267083329	-0.11819481210732	-0.737941155757542	0.0548683580562995	-0.598004127993929	-0.00115776095883105	-1.53719138640895	0.170426014530655	-1.08689408286637	-0.472913804475954	-0.585702494963906	-1.10236241573751	-0.141706537541894	0.20922891660891
AR	-0.95013664727414	-3.69815498333466	-2.15985203079457	-2.25648525706785	0.515867468304192	-0.672511329389787	0.156899294823645	1.13623602766874	-0.340974727622492	0.496070898282966	-1.63859506338611	-3.21279291885541	-1.84896125703363	-3.01096438381169	-1.04936156327263	-0.450140721728677	-1.54715574217466	-0.852367098816106	-0.391882862385922	-0.0693981278286722	1.61391746516975	-1.45362022670926	1.88103575441632	-1.41069892127268	0.314443048836799	-1.81617132482064	-0.668891351685093	-0.209209894685678	-1.77854705017622	-0.212361377685263	1.92161350426311	-1.12225339067045	-1.08755275565051	-0.899057144606788	-1.25777616272842	0.291459405646661	-1.23941512832602	-1.34174572298847	-1.30949756988748	-3.22857784292075	-1.2091737240824	0.146997249794125	-1.04802104873708	-0.826041655586445	-1.39237295234135	-0.893268167925043	-1.60037613108181	-1.00232122581833	-0.793217994373569
ARAF	-0.585864307787418	-0.0812010460763553	0.439301230274814	-0.349023321100921	-1.54060979719567	-1.22392240751101	0.326201009102756	-0.0154050525209589	0.817841870450686	0.677851766873784	-0.089074432584827	0.36875508861937	-0.964745329784447	-0.0077925123585318	1.2004791063635	0.162002370113929	0.949438013763471	0.481968101132855	-0.129155136923572	-0.376483215678264	-0.10459461957593	0.138926286216008	-0.6177037992918	-0.869241241831732	-0.932128106342914	-0.292990322405752	-0.892036604749294	0.659373017841558	0.726107903695122	0.217391538755253	0.0239316436572667	-0.201416892073673	-0.316250638319877	0.329527701927846	-0.0518524957991258	-0.201162592533566	-0.182069014015467	-0.0867121497687413	0.832540985117771	0.0520181344211204	0.615699271656018	-0.111647618485685	0.186966052910099	0.298798604826337	-0.331413230709784	-0.888015851541331	0.423015150068186	-0.567755564699832	-0.84255817098708
ARC	-0.0305797152568285	-2.20761104207304	-0.218968996511213	-2.70826994544906	-2.00372781580787	-1.45409778570718	-0.823057022968985	-2.08084422748408	-2.23304930171805	-1.69746141732459	-1.40385880595614	-2.39128180517388	-0.680547733596428	-1.77143102722988	-1.11256269625785	-0.661667291583489	-0.928363571714577	-1.64471151236122	-1.40591001996415	-2.12711548524326	-0.552511398483497	3.55874035477158	-1.87114521235892	-1.76934774255189	0.120612667097518	0.831619908818	-2.04455196736764	-1.73315784418575	2.53198839140762	1.99405571175961	-2.23559506691074	-2.39254517245073	-1.68119820243225	-1.60787974605592	-0.547264953661568	-2.25218864916841	-2.17703786007963	-1.505904061789	-1.4852292204711	-1.56478451946	-1.34201715309779	-1.51357446345852	-2.32491178494355	0.982648549275333	-1.59288403110554	-2.26559876991109	-0.988607361906483	-2.15002044944061	-0.316018596633322
ARCN1	-0.651287871581913	-0.183220157301485	0.808360510575783	-0.425635711837845	-1.07771735220999	0.815719544040368	-0.774457445664987	0.495875217539299	-0.504845506509538	-1.25904865681846	-1.09270565623961	-0.0713730013010662	-0.719166243117245	0.438971081137273	-0.802743884424048	1.13747272891596	0.178982901986057	-0.852279658251381	-0.418673398791254	0.0108052981980319	-0.338761359051815	0.209847481633272	-0.936501858367179	0.920250833987726	-0.309203002520124	-0.469353293967223	-0.483948623189735	0.14980966354533	-0.253461175748168	-0.261548127337165	0.445162771828781	-1.13939383156977	-0.224573723360666	-0.348181387476017	0.337115909493812	0.517255950896099	-0.701999833302813	-0.496729676277563	-0.662350686313453	0.89503769850004	0.190153128246339	0.36696413912517	-0.255028409849873	-0.718272776123393	-0.128740268686298	0.266224277465131	-0.803018715280919	-0.116620894662455	-0.340532693669897
ARD1A	-0.257384724073181	0.375967566795924	-0.0689880733495796	-0.562991033788425	-0.518161287661861	-1.40714371298691	0.655451616943139	0.0375114786564504	1.33249273490206	1.03860322209974	1.66666349871807	-1.31434358026025	-0.0806325667812202	-0.845104364842799	0.901701182988332	-0.665663687420032	0.796841860718443	0.241369543643059	-0.868903383681946	0.33396576753306	-1.07724646650925	-0.0730671233121917	-1.47191832330294	-0.710123342030881	-1.48467579643415	-0.0527727542738061	0.211854513037441	0.986519578800611	0.650861473854566	0.633909792246281	-1.32179998302036	0.0885563264200505	0.197267866307754	-0.264845024932267	-0.343069263314193	-0.762189381769946	-0.947078679630795	0.428728680400647	-0.333987525743093	0.149565225263551	-0.180462559075603	-0.282831260125947	0.705610822528231	0.395757712301444	1.39747093546249	-0.460824234751315	0.122674742795787	-0.579223636807629	-0.590600456856507
AREG	3.17904385959807	2.61591520456633	-6.71061430293664	-3.0764947898351	-5.53581842544767	-0.117313497581108	-5.2065637037197	1.18447629359489	-6.02604523391552	-4.61014865180487	-3.93036333769898	-2.33639062627508	0.0504683007045206	-5.63006837216942	-2.92093057621768	-0.236951649988354	-6.28167586284657	3.78195304493721	-0.379267887834368	-5.95666836447345	-0.708615219795152	-6.58231585459791	-0.928713875860541	0.034322598380651	-0.800605118350685	-6.44633355657962	-5.47172782819667	-5.99498884999113	-5.15166066669182	-3.75842517234284	-3.94668900360032	-4.09694746137681	-1.0026779784911	-6.00336203030258	0.853876257992114	0.775736222839209	-0.699916673049141	-6.0116885953606	-3.37455796163096	-2.81514860172485	-6.3826388506344	-1.96141563786767	0.538579779706742	-3.33104800347149	0.810948333549044	2.11157488408575	-5.18826303459513	0.862167265340281	-5.52127259102622
ARF1	0.239326466906755	-0.645603659091421	-0.673524577825878	-0.459606182348227	0.129534537646993	-0.390596572297448	-0.806981605322744	-0.527287713729646	0.23905110247642	0.492319073249298	-0.719439921347655	0.233591625984306	-0.665475239570323	0.494475987430199	1.10086551256684	0.0158100553438454	0.442437240663968	-0.146098737241909	-0.0803664613430841	0.19064486859596	-0.242484912727125	-0.279522052995477	-0.332905945653077	0.136624572427635	0.0418802262933988	-0.197674983247203	-0.358655161122508	0.16386913272503	0.336785717662334	-0.107172640390452	0.103569674690565	-0.00132801107072449	0.22772197599667	0.914987485120683	0.0890083882695863	0.0587530293243862	-0.0468140683479355	-0.00792933984551325	-0.135208875841105	-0.31855071584365	-0.411057433799723	0.527731969668955	-0.0383083394385283	-0.32041009507234	-0.114846453702732	-0.941293252104676	-0.358901444182951	-0.520665653821352	-0.461516738387826
ARF1P1	-1.12025818301455	0.50953903280405	0.226024171590741	-1.61956155851786	1.32434474913697	2.30001654213573	0.314737614469304	-0.636579428330443	-1.19274131094835	-0.979416005592085	1.83104656102091	0.469515869564872	1.10198862940555	-0.559578565209446	-0.910359237855044	-0.173104144575728	0.0377874589672426	0.394540553943704	1.69641234554918	-1.26201797999357	1.46629935839902	-0.824519492794201	-0.45355745886859	-0.236063634058267	-0.468424174300245	-1.21273763759721	2.081871425933	1.70142501749969	-0.702483556329448	-1.03097999542911	1.2922930435264	-1.15021196930824	-1.1005200119968	0.483454187054435	-1.42761760909566	-1.31471763943687	-1.31990795626925	-0.00449398096310908	0.696824107871661	-0.173175492541379	0.119573989488957	1.54639817606562	-0.610496489878616	-0.843675690519364	-0.57940209860805	0.940135579684753	2.16370729401346	-0.817706639551552	-0.463392751977539
ARF3	0.216168801951595	-0.959599824875564	-0.985254689337621	-0.169099743453275	-1.73033547815999	-2.27145941339996	0.82237828059219	-0.482392815932662	0.959197973634884	0.196206855795972	-0.197053321874346	-0.335720692859189	-0.132863356955525	-0.660556666949706	0.985202810160568	-0.596365224071545	1.66579564125165	0.765725543996145	-0.337255433073668	-0.361235119019558	-0.472866251375457	0.320713733345554	0.450085856855779	0.0699565021342405	-0.373678638261196	-0.287073863528572	0.32964852687675	0.283795411743796	0.672785242021918	-0.00201710429818865	-0.352215284111302	-0.215754283905257	0.527876773546594	0.214849224985703	0.201225328302086	-0.72405167274379	-1.11457742152223	1.6637703021848	0.285525871229551	-0.167975003579524	-0.564219283823688	0.503416087030161	0.467375881171328	-0.1799578380209	-0.828619306810641	-0.691533701539375	0.218324731781398	-0.866092550055291	-0.284256886243555
ARF4	0.632535380362272	-0.576351250228712	0.132902638423402	0.321727231105139	-0.245690411044591	0.237283481082128	-0.01663996598481	0.984017656851192	0.327696380192221	-0.109662479000777	0.010613782555883	0.0992136392425106	-0.205843675408961	0.19349249897018	-0.0862447191423757	-0.451729996391708	0.307678493953548	-0.141378751041957	0.727422637696429	0.463457537398485	-0.22747646071537	-1.29378492641669	-0.502177324680219	-0.0432698233987406	-0.360472123287578	0.251281234146865	0.408659289490985	-0.933883314227038	-0.550053112197628	0.279662118632489	-1.36476481927158	-0.655586902385827	-0.310951377813606	-0.664011663628172	0.412389255533951	0.757198616391346	0.200972822914446	-1.0606995856577	-0.913117831420276	1.08171651695359	-1.47289078279835	-0.695601638064654	0.38860043798383	-0.0950381060416183	0.559400230785515	0.658936587936962	-1.4623504189273	-0.0921879901899522	0.579445463303246
ARF5	0.496821249300941	-0.271151166273907	-0.0620241253865093	0.46912632087312	-0.41106672612059	-0.314929355617006	-0.622258132097572	-1.66117851226346	0.70034589839876	-0.160579062138201	-0.249915724828454	-0.761774982392892	-0.89017315540856	-0.885704804664232	-0.241510905537307	-0.557781285341925	-0.115597108758709	0.657882947247273	-0.645520618635365	0.326304832321067	-0.712836963118243	0.00101545614287803	0.642338458526873	-0.367980749680498	-0.723106269644841	-1.93334149998047	-0.174421988430003	-0.967720717939287	-0.691950480257653	0.910631359380973	-0.792295060002418	0.401434650156843	0.688505030458322	0.512351475178543	-0.378861290215149	-0.379276909725975	-0.0689209922105104	0.440306776322245	0.704047071310928	-1.35179695365749	-0.291650621290617	0.929228457000811	-0.201123928869609	0.413167743524399	-0.770098308610541	-0.398655343834769	1.12811862992851	-0.616824962020837	0.413844189821757
ARF6	0.384555684835586	0.0150305548684047	-0.0886672331516772	-0.103874724316586	-0.279581120475226	0.832656580124626	-0.656132772699478	0.336322498191352	-0.888487551974014	-0.19148082453397	0.85740794093592	-0.10114556148191	-0.153567698372146	0.520340682295388	1.11882553794486	-0.757239508335632	0.209439112443431	0.0957752868706566	0.0858415859548021	-1.41801078772325	-0.126554372468924	-0.610507088668713	-1.10570347954474	0.37549202764392	0.22948939967564	-0.277251857788874	0.726022285057227	-0.495789929866861	1.22421563196752	-1.45173735779387	0.31182896862559	0.21707363718247	-0.471984840058915	-0.029054272594927	0.216397291030316	-0.636704818462003	0.155323307455523	0.335225422106452	-0.425213813940688	-0.284122905827961	-0.158974846679645	-0.290426377162224	-0.276600925490529	0.89465723885389	-0.972991580262231	0.350127691596905	0.362255142104643	0.0323234169521268	0.14852471107705
ARFGAP1	0.939084184474231	-0.951930585501901	-0.91104383068388	-0.728692408766271	-2.40983646268499	-0.918212892250301	0.909773249090307	-0.70847077557587	1.97539103338884	-0.314821293821179	0.434229029593079	-1.1507484929594	-1.27493084940765	-1.46549415748866	1.12293042789201	-0.398796865663258	1.56227174707718	-0.383205165610736	-0.367853540722295	0.0793022084146737	-1.20101479806145	0.470219038404655	-1.05680091870925	-0.837300453973622	-3.78737797712969	-0.585713066546315	0.718066789873225	0.870721380906716	0.571448578528381	0.484097072447055	-2.74744395671409	-0.283958427201592	-0.393351134672746	2.29610909085115	-0.587301188754036	0.343711367197938	-0.891306100258239	-0.198864607173995	-0.212110188820747	1.21013008942492	0.910991509367308	1.05430079258442	-0.104398254032828	1.185016714816	-0.9309750907069	-0.129566862451087	-0.066184780516445	-0.461255500491206	-1.65602350713965
ARFGAP3	-0.00479817932456146	0.0282237285359205	0.458532028661254	-0.35510245823444	1.02617223722685	0.33760005457237	0.385883638515689	0.142031172683578	-1.6037221914449	-2.27305488666597	-1.04208545477509	0.140390271431851	0.727769873291561	0.247260145464374	-0.193530987952271	0.0252981291679692	-0.922119087224008	-0.89996543662745	1.12490206850943	0.0805241894144445	-0.0733911735251664	-0.553115321585462	-0.322187708575863	-1.19022001947813	-0.530402141212272	0.308279733695597	0.681946927691798	0.0351944177243468	-1.1826045974567	-0.680860169501718	0.342758236871412	-0.0612033408400289	0.348674057160972	-0.620497691472529	0.660892434219274	0.489085267059464	0.759559907183398	-1.58551190464291	-1.03568904521952	0.563481090382248	1.48196696421314	-0.727975265898672	-0.266452472912113	-0.647264654340461	-0.35050533201063	1.11200561422245	-1.79085105230341	-0.686186207660224	0.39570905028186
ARFGEF1	-0.794957550252682	-0.2920582781164	0.733578261997964	0.157593331664362	1.47221793510311	0.726405124185479	-0.11494174182741	0.111829562846726	-1.45824482847386	-2.08362902507398	-0.614896906345408	-0.32795757962854	0.399407451309255	0.0180675720805829	-1.18082771690579	0.0366096109510394	-1.11432530065697	-0.369352416956182	-0.250561272690814	0.958202099943102	-0.220539186884871	-0.74444385104158	0.152828790731426	0.593922150321488	-0.03237491694061	0.213732722548251	0.0533050623025483	0.212596247184265	-0.763119039956021	-1.26434276898	-0.724550962234082	-0.438704782485282	0.155476902541056	-0.901829397782467	0.392472450471277	0.0851007222339883	-1.03007228546924	-0.533253807304493	0.679201990198486	-0.269062610785366	-0.0835881395539046	-0.808752735680286	-0.474458169977304	0.278284820887676	1.46118511466564	-0.264562430562983	-1.44696960913028	0.0646557956374858	0.0139874260229817
ARFGEF2	0.199046457112604	-0.65331151927905	-0.330505179844047	-0.134864634666487	-2.97684739075494	-1.20319995040511	-2.33331467478689	-0.810683181866221	-0.174417600320905	-2.21732398873908	-0.657952716236018	-0.637982954149836	0.198208616361593	0.193745733836033	-2.00039424703074	0.981376342512879	-0.265270492889988	-0.24864293382907	-0.297710673267391	-0.614844852636558	0.515815030518431	-0.39544045168799	-0.0685533560056906	0.492732461722936	0.374084834750961	0.41186624389323	0.777414229687254	-0.0133959900980352	-0.745448170715552	-3.52546645580644	0.580444493967141	-0.140691654190024	-0.825214527892578	-3.36311789359505	0.13445387532566	0.66129922202126	0.255069594739112	-0.877732161160721	-0.0627893010024807	0.7372252785471	-1.61235324205497	-0.414784718708973	-0.707005986027131	0.0893989361302798	0.17775478922629	-0.671631602080375	-1.21099280957435	-1.31066471525226	1.36769733267115
ARFIP1	0.507809540036646	0.194670189991481	0.575203339475289	0.662913102588631	-0.635946029693934	-0.125057520467037	0.349480042695754	-0.651444544219225	0.272102722833018	-0.827125538264282	-0.638341999750832	0.669006236746687	-0.3291146408347	-0.257468471073426	-0.594423845118314	0.47962397008686	-0.578643343709377	-1.26187887265199	0.0721463565845006	-0.124117185774788	0.0616036243489155	0.320227702980382	-0.138655285742145	0.756866346123553	0.192462205503634	0.5058698908851	0.583820557658385	0.31917501168512	-0.524473190305633	0.166393558937711	-0.408294927043692	-0.416395735716931	0.21044721336785	-0.0779152565462656	0.363259422607287	-0.0852085972147573	-0.266828725510625	0.0547221394103815	-0.588330099674856	-0.386696359470164	-2.51918931679992	0.885303579262827	-1.11995310066995	-0.0428749180273568	0.360418501799898	-0.782539595122659	-0.355304858848184	-0.598699031312079	1.6783285628293
ARFIP2	1.91131145121839	-0.108330785431748	-0.781294858266597	-0.0869043914611313	-0.70891131481741	-0.479992483103157	0.546230532851486	0.277385192737183	0.751713382496669	-0.211690153501597	-0.0213803748218311	-0.709935524266893	-0.924049731224813	-0.277048624212627	0.0447335136102321	-0.0579774295783741	1.21180203471925	0.338263845863653	-0.606621389528605	0.123608133026693	-0.304638693188913	0.432341308340237	-0.80079407976083	-0.0833216168490662	-1.65944800390605	-0.343644397448327	-0.52471178200695	-0.564225984960356	0.351569357906831	-0.329430117159732	-1.096099645663	-0.698060569709805	-0.0152773483537246	0.236119728277794	-0.458993035154179	0.0926930650482399	-0.0065699286251563	-0.0867683047566246	-0.431575282459626	0.676844027898149	-0.872235801580021	1.38326860042733	-0.087449805611374	-0.60281430946832	-0.157152550762143	0.199669302358776	-0.144997973179686	-0.0583704822006729	-0.719353211023297
ARFRP1	0.0100011065708564	1.12541430407178	-0.252514017865211	0.564868484521485	0.21917280262428	0.423045196132667	-0.476522736798529	-0.18912075066298	-0.266963511901389	0.337794219360371	-0.411294678015224	-0.517188462314349	-0.333760547737297	-0.209470793028458	0.487897006678937	0.42786319569701	0.0676773648946096	-0.368549644100937	-1.16040250318515	-0.40886094441406	-0.412218784609072	-0.570309923606863	0.37208861089805	-0.460478545225185	0.275338590622017	-0.116126297630484	-0.0280598738580841	0.305032412871019	0.299278216821019	-0.0869239067920145	0.0440362338432389	-0.636729012318885	0.170235066473921	0.171732494649636	0.752810503732705	0.769699832320005	0.419635286408621	-0.394201253202571	-0.53736058326285	0.534923112852718	-0.296913222457859	-0.746111181449168	-0.472859680712782	-0.164349782183187	-0.74068928349964	0.0722325188455758	-0.079914691373152	0.991166059655799	-0.449607098368182
ARG1	-1.87934740480345	-2.00345557559593	-2.11441292618289	-1.48572344579795	-1.54079196931272	1.16768586977435	-0.54831441900681	0.387296992535973	-0.304956238937598	-1.42581363414321	-1.14714333091345	0.254284267360725	-0.331629962758405	-2.06039752422299	-1.32562416441184	0.0952298015521027	-1.07081954512402	-0.798154350409759	1.33723912181879	-1.26652686435265	-1.04226276952419	-1.77601324632761	-1.59627185298047	0.231037426209046	-1.90585696582643	-2.23622634199337	-0.745743917173159	0.841655848031586	-0.738097319410043	-1.52358068150682	0.295389717486189	-1.98107410997351	0.317830887035161	-1.23840118368223	-1.92957954745575	-0.290621656785451	1.35690394700222	-1.66884359439675	0.496084360859543	1.03188037808205	0.606023948640185	-1.30202951353681	-0.604080484257982	0.10244311497028	0.94837414523778	0.0200745388682189	-1.45359307232926	-1.94372711481706	-0.62546572652699
ARG2	0.0133657173986017	0.799843751326557	1.46650662876461	-1.21252463865827	-0.967365894616058	2.93826981737682	-0.306497167002838	-0.668382121124646	-0.814043695527563	-0.706078593354351	-0.283472083537356	-1.00471994757879	2.6513497253559	0.151646688231987	-0.515676405298372	-0.443808388094313	-1.00441972226614	-0.058084910788861	-1.22468424133485	-1.14717538537875	-1.30857981050486	0.196459992580642	-2.05240626809269	-1.35978560049477	-1.21434594115179	-1.78014995330772	0.618300039669007	-1.29857452998799	0.535733574163111	-1.09623449523464	-0.805808982679591	-0.888183320057788	-0.784304819563772	-0.570558795727531	-0.515077938799647	-1.75960721917476	-2.30025907886191	-0.811460883715469	-0.418407970865495	-0.422177032795163	0.299651772214119	-0.0218058258602101	-1.00157676149026	-1.34823405641201	-0.495141476625568	-0.803689680536785	-0.919271390027875	0.645876251811908	-1.47583587868769
ARHGAP10	-3.50041377486539	0.0369348721461484	-0.101699154115442	0.0747932732101637	-1.40406915228576	0.109084920706827	0.494495634190427	-0.425532240053141	-1.46044815066098	0.192505387752498	0.659510026792822	-0.0739505146713229	0.228248015953584	-0.569984792117386	1.35943883398697	-1.1535246455946	0.56405842748614	-0.149458732669285	0.34807800685825	0.371468512051017	0.4414393927789	-0.650369371975538	0.0880660938285026	0.592633333988086	-0.654009211853177	-0.572383237529681	0.957783539158799	-1.00132552787224	0.760397864191699	-0.641435425077474	0.2640526546217	0.348942138743127	0.285284723982284	-1.6260209590918	0.233525194231845	0.779368344045178	-0.299137236230989	0.789603859867817	1.16082992333615	0.642261055842894	-0.0458273587981605	0.112390720269792	-0.697559311600287	0.859420983134091	-1.07741263526558	0.0350179763055054	-3.6567060831121	-0.0928733002783847	0.554681452095146
ARHGAP1	1.74167748293036	-0.10408098607599	-1.64982583753652	0.0466117030377073	-1.14142226849563	-0.502111918057797	0.703149847588348	0.411202783930497	0.582361069418764	1.87827152882861	0.213842186064712	-0.698758759225519	0.245326493444536	-1.5566016590346	-0.447170123695329	-0.0192001003014412	-0.219559352950204	0.0548822593440357	-0.064473317237786	1.31323215740739	-0.538663476106637	1.34712280709769	0.205727648728447	-1.22289283343812	0.358627204285509	-0.203644913285271	0.106872530183967	0.226202224516373	1.14740211112126	0.105760133787889	-1.58504059716158	-0.418194238652422	0.992100715446719	-0.0773505800884957	-0.15750436199496	-0.372148952793193	0.307374496456917	0.349220084749466	-0.0665687392558561	0.340129956643614	-0.349614155182591	1.66277486801756	-0.656606620028644	1.47393224580404	-0.512512211958477	0.339986884588103	-0.000717790707149952	0.0725958598557049	-0.37991348285631
ARHGAP11A	-0.326550810925101	-1.48454001681656	-0.736129273344386	-1.11784515510397	0.11909962245423	-0.239828313560746	0.586963459811218	0.0837671509051584	-3.31391327860934	-3.43399913741967	-0.702787024951536	-2.99392690657687	-1.60724782585665	-0.155237571465763	0.440824867455887	-0.257596317096389	-0.335404938735171	1.03527696981419	0.0423070134908987	-1.81518132554764	-0.657422544351815	-1.00476046991615	-0.308007473784504	-0.471060596981683	0.0895738351783499	-0.735540053097689	-0.511471583545888	0.334646036584424	-0.0922638922669624	0.193143738531967	0.784149752642965	1.23666066426632	-0.104535663900907	0.498973488074748	0.0194919288943615	-0.827405465802845	-0.0686729078876104	-0.411356814365567	0.628395153220813	0.0641606127413395	0.861823796314711	0.297261080290997	-1.19644575457822	0.591600301505396	-1.15378295808336	-1.35870928180176	0.523659416450744	-0.637710739355062	-0.640199151071805
ARHGAP12	-0.0617303871577155	-1.10071180673868	-0.621388556149016	0.523973365580175	0.145477982790856	-0.614533036631565	-1.69876721921528	0.196126102431025	-1.28102021309124	-1.10627478720084	-1.06246280934182	1.40218762654359	-0.559369750358344	0.109159045496348	-2.4416964446703	1.68094713477278	-1.32584542739637	0.544893418552583	0.187951924910788	-0.138071374179897	1.90802440628547	-1.05430323674898	-0.172833081405302	1.30968798602298	0.937181723122371	0.30745922104504	0.611575845578274	-2.11106922202685	-0.90692969605527	0.434798283733198	-0.123205999140412	-1.25944451871208	1.36230391713694	-0.824777176019612	-0.852907785628598	-0.615839106927963	0.495871663221441	-1.45800317327387	-0.944116202548341	-0.627071051093578	-0.702439051404066	-0.826381041845207	-0.11385679686058	-1.33918911461408	-0.0651191876535719	-0.442749430520885	-3.46273363421114	-1.59738783043134	1.27805411825815
ARHGAP15	-4.87158571098156	-5.4881369502429	-5.00030175455142	-5.51368156043356	3.08190323914421	-4.27297832592495	-1.55600401229732	-3.13231415267099	-0.697025874397877	-4.37642011453243	-2.19406657969559	-4.43517936964368	-4.93348802570288	-2.6710704262811	-1.40641347968486	-4.70502683135685	-3.67289575574733	-4.08750521968931	-3.30066405431534	-4.9045248498471	-5.39781254378676	-3.0431446609665	-5.33711808511096	-5.12908626083345	-5.04925438238195	-3.02671842308873	-4.64294119881301	1.49740925877527	-3.30693871683141	-4.51882756694227	2.3018476109384	2.19368922592359	-5.18149100941137	2.32899591173657	-5.22094356123876	-5.43327197841369	-5.23945424340575	0.979949729686841	-4.88486489204494	-5.03904474277172	4.04462451425319	-5.01026783886843	-4.84818440313177	-2.97036523091183	-5.18988976801296	-2.864482306222	2.47417223747332	-5.27202870379108	-4.73660714982521
ARHGAP17	-0.777669607393931	-1.13163328070172	-0.561472404409171	-0.0793215596063243	-0.268351296115773	-0.689600938119993	-0.0524563922514493	-0.283258309232262	-0.41422962973987	0.877293576964254	0.690151366300139	-0.173611252432568	-1.23496410701035	-0.434850873817314	-2.54377385072951	-0.180496438664475	-2.68434106355209	-1.12832668178434	-0.982251327614229	1.06212065134591	-0.58378200995968	1.54209412345837	-0.634433383092152	-0.779960946900718	-0.399135146720555	-0.752742920714005	-0.523703370457626	0.17828909899509	0.508771313986898	1.17721462039384	1.34464061533329	0.424788922357905	-0.418413537559233	2.31836975643865	-1.03937985510096	-0.144092344820641	-0.905090143529058	-5.6444660177008	-5.35734115326145	-0.461678112875531	-0.153926037482434	0.113260189734831	-1.54774467518403	-0.166232415161534	-0.678948923166284	-1.55136882555024	2.15318878697012	-0.881697408867441	-1.40987333126001
ARHGAP19	0.0745454091271071	-2.25333319029963	0.366483240895667	-1.18862505063601	0.999992674653373	-0.990911549892087	-1.34025881351072	-1.92985775245811	-0.72451703271594	-1.37840686167641	-1.44086165036429	-0.161917188877814	-2.19536904759888	0.853691938354536	-0.0124833654329067	-0.149492437851437	-0.221591299740502	0.729424423041859	-1.66612456063896	-1.83270104694237	-1.52328390868245	1.58370380150747	-1.42166363901808	-0.453018769188383	-1.12586712151695	-0.22812875899073	-0.699849152330001	1.45289442664128	-1.5606132176005	2.85834599005217	1.17725516289863	0.425221466347618	-1.22596156862133	0.677906577288039	-0.278750861800186	-2.53989901191064	-0.981526116153868	0.018171434242522	0.408228471241097	-1.12104974856563	0.984371031250808	-1.01439348288835	-1.25451909473796	-1.14754091997804	-1.57592511869884	-2.55805856030015	1.69793234245399	-1.63557680024435	-3.01331566633282
ARHGAP22	-2.15616198451571	0.983728270037098	-0.35073851664437	-3.22554432839596	-1.98111700512469	0.784928418697879	0.48552523829212	0.128222530700304	0.0928398719275527	1.40397015144425	-2.05466533734966	-3.23565767311127	-0.962937628193655	-2.73611133992764	-1.90890352687504	-2.53775699849055	-2.60760166219007	0.62402704122844	-0.111293118723542	1.34463439638509	-2.97255118303137	-3.49222921397694	-0.312756623317303	-2.89583569372435	-0.439819040701644	-3.28042487407829	-3.28999423237857	0.439685628418596	4.04995630635995	-3.3919661441158	-2.27194455640091	-0.640666312855072	-3.32418219090604	-3.16881775721216	-1.76607787210413	0.0621248704572609	0.414823765706753	-2.61188045994948	-2.73767157702984	1.58926128870998	-3.14316519859432	-2.87197346355518	-0.609020297514869	2.03544498528486	0.00913671157167258	1.30812031888515	-3.14757607099816	0.491029668947866	-3.20830287268801
ARHGAP24	0.0229700151867937	-0.426137569858255	-2.47029062613462	-1.31834250743556	-0.163150698886375	0.603690512667599	0.858719974276071	1.65017734754703	1.53472289600571	-0.696325781747663	0.170974954870986	0.0112852680033394	0.546130758140511	-0.357735771654647	0.04342366121168	-2.04336391766447	-3.21805325281669	0.706954510556831	0.11340674675027	0.52191371501234	0.334747736730546	-0.559537280858103	2.31475450275788	-0.8345650841239	1.20238654108347	0.747591032123755	-0.674991617641452	-3.0054161494138	1.04206250976458	-0.672389493421232	0.396037033281314	-1.45147929947276	-1.32563653115878	2.01555710470296	-1.55748722069632	0.228073045736122	-0.524550119860502	-0.211879190309813	0.0347931109467003	1.16445790400583	-1.22004780801589	-0.546387660583789	-1.34038034964232	0.0174093565956555	-0.504717179796875	0.499161072933793	1.99700522479122	-0.311012594856452	-2.74709270317767
ARHGAP25	-1.2468696032028	-0.236881444083094	-1.52805657925811	-1.61025153149182	0.61342178891276	-1.93995885927648	-0.979659775819961	-2.17587556628724	-2.55808912867796	-2.28815540651161	-1.70861005270183	-1.20130073416014	-3.1781094806231	-1.14924554582817	0.578053543648029	-0.484103214806111	0.866430697041838	-2.03399993212156	-1.47407593865781	-2.04502576610076	-2.90878919998756	0.695363467799749	-0.550222713350085	-1.40617840378132	-0.922284054016629	0.251604972826886	-1.06237462319298	1.86049036378225	-2.33978590931633	-2.69809781063383	3.17697182455801	0.388645068640023	-2.34303316190536	2.98862412975141	0.270922867203115	-0.818521202494638	-1.2715294887966	-1.56893471030058	1.24735975718077	-1.00072769134409	-1.00525633105234	-1.8384526533679	-1.37144405168261	-1.02309127531591	-1.52168773510615	-0.723827520599599	2.50912368485292	-1.16812778042006	-3.11749313449431
ARHGAP26	2.9259051364399	-1.22977271746312	-0.826796156346096	-1.45730882477382	-1.87814326329576	0.428217195494677	1.40678305910747	-0.234304595336375	-0.698648194763693	-0.79453793047925	-4.68410451148906	0.709916909109402	-0.0749217109413741	-4.68353932454709	-1.03796194166761	-0.405513508876617	-0.605683047358992	-2.15429149550529	-0.0818175998817592	-1.27807936583915	1.59408359492228	0.57367441873589	0.592734715884942	-1.99228369965162	0.0540467369538764	-1.1920592580465	-0.454496304084086	-0.66273923896226	-0.884221994630533	-0.574090009216527	-0.757082142741748	1.03144053274296	1.56965276359883	-1.7640332085529	-1.01093342780124	-1.10046197206897	-0.394116015060553	-1.76733387411639	-1.06358426406239	-0.638834642524689	-0.267448051278825	-1.24964568241095	-0.462483659475068	-1.89328263610315	0.68842103069818	-1.92841803138328	-1.1113481186453	-0.202368614549145	-1.4796895410884
ARHGAP28	-0.589079767847766	-2.58789923670877	-0.938070222331546	1.19034951511074	-1.28491869073482	0.59090277562082	0.896956007417903	0.164876725353213	-0.70162478737648	-0.825759704092214	1.86993029072385	-0.0369641293912265	-0.842326578080478	4.49020654556946	0.744388517828967	-0.982008660463053	0.263012210106546	0.76273163978638	-2.27061297785776	-2.37000664566115	-2.26699594405277	-1.35773911017894	-2.38492819455235	1.35813258894496	1.02610415338632	-2.56345582767781	-0.531983788258775	0.781900180552481	1.75735630444879	-0.422054585717375	-2.27250709049469	1.04512160845641	-1.7792138211327	0.310258864516821	-1.19593297018698	-1.82180908546788	-1.01774494274409	1.32756883296546	0.154597120689129	-0.0727350007727048	-0.250434916994991	-2.0631340265308	-1.64719020071334	-2.33928368743807	1.19908165062983	-1.35296090021227	-0.0450084550126569	-2.0187481071294	0.424524016483725
ARHGAP29	-2.947206876733	-0.0961218287436194	-0.0392424732027088	0.924649354963293	-1.65714967092308	1.32971712781847	0.49914185795197	1.97475022327677	-2.99217578389714	-0.182344329945524	-4.74968162978274	-1.90279615513362	0.820235399718298	-5.37183169088796	-8.38239304776044	-3.62874672462956	-4.45467846609748	-1.74427125379056	0.530073816025153	0.862425099003712	-1.09099154063667	-4.0105600856226	0.8335453551885	0.755918733554113	1.88618411167042	-1.467822038527	-1.00069267744307	-7.9158050058218	1.33391740245848	-5.971664387671	-6.32022138138098	-6.85158032642607	0.609252202172619	-5.95623209045834	0.561132755098338	-0.746807357183296	-0.861572490863853	-7.94398855940143	-7.16786754834185	1.90374486822781	-0.301543245665172	-1.20795151214605	-1.45989863791266	-2.20239622366764	-1.21716432799299	2.01006478594604	-7.68222196855227	0.455898395792735	0.389828602772016
ARHGAP4	-1.35717604122987	-0.945213923593621	0.700133411083988	-1.98194036054609	0.667395746442679	-0.474411480087976	-3.02424671602479	-2.9641912768638	-1.17917475817728	-1.40331157872316	0.521575265758235	-3.63573184810288	-1.06086289029224	-1.31388349450556	2.30670337090841	0.213999583962409	2.40471042188477	1.36914374822687	-0.814703687223093	-0.104177472391718	-1.1733661798682	0.867069862075551	-0.0862143740290923	-3.22233576237232	-2.51147113289915	1.10699050544778	-1.1237830544992	3.78406934316012	-0.928618223701997	-0.920260352873514	-0.400422073691012	1.73733370102018	-1.0644071235157	2.13297157503629	-3.83742352826338	-3.0753533798043	-1.58604196378735	2.49928490442211	1.91545133163257	-3.29426424642046	1.05688016964267	0.188404400517909	-3.43693490789324	-1.1489127237517	-0.778104375683993	-3.23122145365756	1.74058688073909	-3.64348031546262	-3.0151963042978
ARHGAP5	0.181599697530294	-0.11785537264047	-0.104016786574129	0.182158559406404	-0.132749396186102	0.84407582209986	-0.890951395910564	-0.427342620844996	-0.893990657857287	-2.49690979497421	1.41563977278955	1.18188939373719	0.458416166728818	0.913714072731196	-0.921750127306865	0.959336224153406	-2.03692564231566	-0.593666108131657	-0.568808503568229	-0.643047197374383	0.998155673903586	-1.14909486591698	-0.244473714752161	1.56417016600883	1.11080631414283	0.0278621026231968	-0.427449852096873	-0.539745282145601	-1.41729409456627	0.619253954171231	-0.353489356125377	-0.490216721717216	0.0737024029233447	-5.21852854303159	0.00952648982089208	-0.423237330194302	-0.689687732985451	-1.49358518891785	-2.32320272640102	-0.275348318009988	-0.605708912655048	-1.02238193350589	0.30684153242914	-0.381091719668565	0.272152413068769	-0.0544520111197497	-1.76807576751059	0.0889541496312117	-0.0539181707236508
ARHGAP6	-0.790079809303861	-3.39533770652439	-3.47358231630459	-3.75476808022547	-3.15728545486928	-0.121833090208359	-2.63539165915086	0.536572802089265	1.74972642829565	-1.31425452511536	-2.94693722114364	-2.58281786961266	-0.965284973314804	-3.65190309760994	-3.5211788149557	-0.718245274763805	-1.03812609443246	-2.69190314817458	-1.01981606444082	-0.438935038867954	-2.63777363977552	-1.38984007171441	2.0384184639442	-3.23655293284524	1.7133269597893	-1.89345922987555	-0.86084785387805	-2.79771810640178	0.661341068524071	-3.03740188112346	2.56973546426536	-1.32352500474805	-2.86889481470789	-0.671923071945365	-3.2652811025411	-1.35848948108989	0.942568860634307	-0.655254849110604	-2.7991410860124	1.85921890090313	-0.0396734629729953	-1.06359343741984	-1.45331417737685	-0.0431745010992915	1.33716579386731	-2.72584704531358	-2.92967744583582	-1.46589051930307	-1.77995070348405
ARHGAP8	0.77609649364457	0.570376470950841	-5.70538033477172	0.857877531319826	-0.867035345473257	-2.95661257729865	-4.20924938183281	-3.7523935855778	-4.11950721295577	-5.42152570853635	0.204642058492752	-3.58290639296682	0.119176205243643	-0.634051645901064	-4.99393122848223	-3.10413007457141	-4.80836894870705	0.776116856473365	1.96075007015506	-1.32813527791611	-3.51532731567086	-3.74773488969521	-5.14540699732227	-0.888396990604885	-0.64807442013043	-4.30852243288487	2.16060171295531	-1.30589281577069	-4.3553229824337	-4.91114929937778	-2.24298204612768	-2.27195136204181	-5.14195467169077	-4.5893939682839	1.0288214310893	-5.30472429601083	-1.65036897007961	-5.30342731080681	-2.29739781318885	-4.60953396593189	-5.12386221697528	0.535715076039743	1.59363996211706	-3.2150749336363	-3.76888520805936	-0.0873402524692907	-2.3849681725088	0.149661487181023	0.8298002117995
ARHGDIA	0.235955754733037	-0.448599209879863	-0.598233434626771	-0.763711131907386	-1.11726930025872	-0.446690527895606	1.15832338088424	-0.259758365940583	0.368420930219499	0.850847616718351	0.299971853537196	-0.968514422134852	-1.72134461464931	-1.2492305885963	1.21208420922941	-0.495972350291255	0.527202076890275	0.402468052396409	-1.04718961272081	-0.811491025618888	-0.798098680207122	0.937775576178931	-0.731057927522076	-1.68731052878019	-1.38056306360254	-0.163654456226734	-0.448192290875497	1.19412453315766	2.34664620273742	0.640137911188161	-1.19974341797712	0.571926521388326	-0.212486593694449	1.00832954061464	-0.195485255153996	-0.377265856242232	-0.332501892208041	0.675163878883234	0.590380460108675	-0.473538075197311	-0.206981038815286	1.24671308522139	0.0262487275249239	0.0836524273110413	-1.54327685304104	-0.645472609504579	1.25628963637244	-0.81329684310925	-2.38012401034471
ARHGDIB	-7.34976012474444	-2.58583415811918	-8.22920498319068	0.348085299939285	2.13778798730004	-7.53499667214618	-4.21376640703621	-0.419215766219278	-3.95793649139924	-7.41730726708483	-0.311356197828711	-6.06792843327167	-3.41987095815082	-7.83881463371603	-6.65641226686842	-8.10042633578259	-3.01002543296352	-6.48284306447272	0.0972909698253258	-5.3976360267976	-7.45140207274942	-1.66005685974276	-5.59376407128284	-1.71435747897303	-5.38156061261129	-8.04971160662144	-7.52362658124916	2.35583680406562	0.699714538874406	1.65808821744698	2.74692046936396	1.21062576628296	-7.2874701466095	1.92040138717933	-2.21763457268277	-4.98537702780368	-5.70950556856986	0.799908367394207	0.619824675358448	-1.14700145587819	2.59122646167914	-5.10669470869506	-2.89598885340092	-1.56106956554312	-3.01073773746076	-0.299640159903136	2.28920400042627	-1.27947556772047	-6.66589342442725
ARHGDIG	-1.88373575788528	-1.26948037101885	-1.62274286692635	-1.90675074225376	-1.67045677550419	0.972815831781516	-0.869412635978498	-1.83964325500923	-2.04506752505196	-1.0636105990865	1.14211272292903	-1.47239468132763	-1.55034664026615	-1.08879767030173	-1.704552785358	0.815427365169801	0.340498359771067	-1.54943922191938	-1.51904346571999	-2.13919218656335	-1.95188143944021	-2.08765839089191	-2.02255848721856	-0.623191754568749	0.597359719720991	-1.44496985727371	-2.04920086028813	-1.73765117295171	-0.82358441701363	-1.00793412131894	-1.46886930461165	0.473336696603535	-2.11490942414034	-2.20458141403974	-0.324350618080705	-1.62772065847546	0.429600677304927	-1.04214563223078	1.10783488295169	-1.44530210060945	0.910287118698819	-1.23851432480653	-0.433134170645333	-0.930637877597717	-0.864189872439416	-2.14257389302352	1.12113331934588	-1.52989978329252	-1.84594288657841
ARHGEF10	-3.21715379174156	-0.272930466039618	1.08854642463436	-0.251905538675599	0.297593331265214	-0.295051024981422	-1.24878904376935	-0.82580893892807	-0.19465883689259	0.257942325136432	-0.855906290478404	0.653925939219844	-6.29364770815901	-1.14816957532914	-5.55267155266517	-1.48150387273273	-2.68731077805923	0.788605791528046	-0.775945464822788	1.25841219509303	-0.0784722762798141	-0.0563401793428114	0.512605087463273	-0.74879657965734	0.632853164840449	0.328989617448317	-4.58886956807463	-1.96780371943139	-0.609446796850575	-0.505680225624218	-5.67545736455132	-3.92923250492838	0.577747341987973	-2.75943955864177	-1.44672780609632	-1.06782505248223	-0.954606018181297	-4.8965711392422	-3.3239822282341	-0.421114331347827	-1.85689825547452	-1.72832089686349	-4.58066416290244	0.562960876578733	-0.450972832328861	0.0181260230222948	-5.31229680697981	-0.774140694346361	-2.23569484387837
ARHGEF10L	-0.852313521506339	-1.12062337681349	-1.28410889896532	-1.39570795731287	-0.245090108761802	-0.315628346100051	0.00372721425609494	-0.855506985096159	0.462458673652874	-0.0391039789873583	-0.754737169759269	-0.885281775777205	0.322219785077747	-1.61575298976392	-1.76807539322431	-0.782512879129636	-1.14788329568279	0.250669362142071	1.17206399680443	-0.290264900224197	-0.264882982506459	-0.839556434144677	1.82537905332884	-1.25547720397862	0.767358299646575	-0.0950695297965204	0.838890057028831	-1.27224240660999	-0.778142069124053	-1.07898059033079	-2.41629340192628	-0.0706674392857711	0.672630609403039	-2.35141277570983	0.242328935771583	-1.08571328939557	0.189835454337017	-1.41537507385206	0.556780010865682	-0.374481365014737	-3.03551061386454	1.93364929440984	-1.12791009939654	1.31675008744722	-0.411336866997463	-1.40597634795762	-1.45045439212324	0.254266561474823	-0.0728972248612222
ARHGEF11	0.492043297314818	-1.28956968965868	-0.182273272855656	0.242775876559232	-1.00611824033278	-0.146721966534194	0.488937475104868	-0.860349998195002	2.04212683906124	0.867457352205087	0.775889213476084	0.936646967139225	-0.295419566825795	-0.0690258698532608	-0.31272842012876	0.469923638042626	-0.309509570919903	-0.0229758126854477	-0.158696373978243	0.200860161613522	-1.10012859856225	-0.199656626447601	-1.18432368186895	-0.0836905066497416	-0.68940652816972	0.213287041386893	0.626722570518109	-2.08862720187375	0.599894009997645	0.343925818223817	-0.400750962963075	-0.3541251186557	0.65240494474028	-1.41158705372232	-0.649356673221607	-0.188747410169142	-0.208405507679776	-0.430020910505175	1.01230143990843	-0.807373444776943	-2.19623688990734	0.79031084309987	0.338246488033469	-0.115332017611709	-0.0995196208045235	-2.14934775070398	-1.70944698507837	-0.508199771071854	-1.22958264476972
ARHGEF12	-0.156152377642925	-0.306837011237872	1.03854725141152	-0.472808893644414	-0.505383542747824	0.558542310981898	-0.914691453533802	0.819941210651323	-0.932534035932968	-0.617058739388819	-1.44279343596971	0.156947314602306	0.0143072876642511	0.0355694465398706	-1.13473174858449	0.751604606331027	-1.53509774046414	-0.66379518099713	-0.188752959527215	-0.539049804628665	0.0210465397220114	0.455010463697767	0.972037868755916	0.474746193633465	1.18018413804769	-0.446942744064241	0.217893266974658	-3.51359124188504	-1.37640383565797	0.272194907971123	-0.0975424086685539	-1.35795730308006	0.110741129863032	-1.80497740166348	-0.353756119471956	-0.197258931755212	-0.854188267973863	-0.404389343935815	-0.721485119511745	0.570940487016093	-7.44213197594028	-0.425810093480107	-0.420810190058961	-1.16310351045023	0.675586531908096	-0.483849280717458	-1.87246027243563	0.0740058761470225	0.961606901942199
ARHGEF12 CP	-1.05147621749109	-0.636438718212242	-0.314510623324879	-1.05147621749109	-1.05147621749109	-0.314510623324879	0.822992900425056	-0.314510623324879	-1.05147621749109	0.822992900425056	-1.05147621749109	0.822992900425056	0.822992900425056	-1.05147621749109	-1.05147621749109	0.685489376675121	-1.05147621749109	0.822992900425056	0.822992900425056	0.822992900425056	0.822992900425056	-1.05147621749109	-1.05147621749109	-0.636438718212242	0.822992900425056	0.822992900425056	-1.05147621749109	-0.636438718212242	-0.314510623324879	-1.05147621749109	-1.05147621749109	-0.636438718212242	-0.636438718212242	0.822992900425056	-1.05147621749109	0.822992900425056	0.822992900425056	-1.05147621749109	-1.05147621749109	-0.314510623324879	-0.314510623324879	-0.314510623324879	0.822992900425056	0.822992900425056	-0.314510623324879	0.822992900425056	-0.636438718212242	-0.314510623324879	0.685489376675121
ARHGEF1	0.52727833850959	-0.754337907945322	-1.84555345913827	-0.776446790048565	0.0158175696283317	-0.0880335294247936	1.15193587516947	-0.260561192919392	1.29513721009934	1.13067981638659	1.14651536567911	-0.252543441986304	-2.16198543960529	-0.908623295924401	1.31424325466357	0.391898299399416	0.894804798960076	-2.78743582061865	-0.00200135065563197	-0.32371674479325	-0.1835910833336	0.975337475368998	-0.16086936081464	-2.59557823458992	-3.60479025962609	-0.914096195293228	-0.38375615883723	1.35373626710298	0.923098780871761	-0.600526776702735	-0.827723696128669	0.361434625775766	-0.252046381792273	2.35372543682778	0.100482737749402	-0.327531424385116	-0.0612357485228801	-0.568172407752511	0.20117302706438	0.0279322950439599	1.59743764951245	0.864104314563175	-0.0931169392485638	0.879183619700067	-1.80128846157116	-0.726470949465798	1.83705339876024	-0.628161226573296	-1.71235849589903
ARHGEF15	0.258688017693006	-0.531093341177468	-0.562426063009674	-0.947217706812527	0.285247903961571	-1.50949465819172	0.687478323584809	0.300565815286407	0.866921051866318	-0.269150567364935	0.243905794870693	0.443462844361993	-0.0119657478554306	-2.49739774405439	1.04555430728621	0.58145652627049	1.69514291554216	-1.26767696221476	-0.302114631486441	0.0720878138185483	-0.551128585727544	-0.307615818330137	-0.0987321580114153	0.36132982343959	1.12680346918348	-1.6153739767094	-0.136605645335663	1.08143367398814	0.8239148972944	-0.594411662819672	0.48280987740079	-1.07376589315421	-1.77878425214199	0.070831366934761	-0.729876293424397	-0.257535144486895	0.309935320191322	0.360419686310132	1.79911093715801	-1.55286386978314	-0.736964176963432	-0.615601740364104	-0.887910144149958	-0.971312736158715	-0.222970565538244	-0.950384446520555	0.852565148534233	0.174034655054972	-0.280735000128897
ARHGEF16	1.71382654031911	1.26972578640308	-0.202025895340938	0.760148487011104	0.391498416161083	-2.47196350545753	-1.78058965546432	-2.54460275758385	-2.91440803293856	-1.94114788089098	-3.07269462654251	-2.52809539447534	0.0115810914915729	-3.46883261470564	-2.86213881009244	-2.91718959433361	-2.61404073440838	0.0353500171430105	0.216115339374344	-3.17112099235453	0.012279121858046	-0.542134182281455	1.03164976227515	-2.0973602166402	-0.0299513218094	-1.13653634642394	0.574650950698531	-0.399245115347634	-0.136716770576069	-2.70238369166784	-2.05856931342675	-0.912985110525709	-0.208781915493274	-1.68207479730748	0.725439604250979	-0.901821982558359	1.1245260275796	-2.7693139434145	0.762715480913407	-2.49503453646507	-3.2253842669626	2.05468215950499	0.519364769686128	-3.35372620927128	0.486510660906208	-0.0309159007423453	-0.301606197883491	-0.364145967320956	0.245231834526625
ARHGEF17	-1.7469501610702	-1.33461248122913	0.312909762287419	-0.237918930485024	-1.97745546995181	0.967888684762848	1.1587592095381	-0.249135263969514	-0.153755293427834	0.996022572896442	-0.182477599659824	-0.338158416806268	-1.18064716286194	-0.16797816520237	-0.809434004139903	-0.404415915420068	-3.64621265365126	-0.470876667159978	-2.67655841743637	0.41984386153238	-4.01851991322426	1.47933568495367	0.632889656574402	0.0118277781364241	-1.15613430891419	-0.999395455459457	-1.44146912190012	0.617016131229796	-2.56940296785121	0.766766469043582	-1.89779267750197	-4.124163408085	-0.33586289431126	-1.29026390131307	-0.846795308748688	-1.29288024577947	-0.809709098459888	-1.73355401846546	0.165765284282915	1.82115886347906	-1.67544707407177	-3.55916752073545	-1.69027165526207	1.10082677208546	-1.98771795624809	0.660556832353515	-3.28276666756381	0.124907768591663	-0.634769180237196
ARHGEF18	0.231785351931063	-0.35058863060647	-0.094282992709081	-0.0562132092423324	0.50418029793165	-0.658631093589666	1.22297573607292	-0.85641786277111	0.290551366646438	1.24750670693261	-0.680147765435461	-1.34219169669763	0.306057134461619	-2.05549542977517	-0.121261692488707	-0.879478758114793	-0.553483623580807	-0.961417822770196	-0.570613814856197	-0.326519612747268	-1.31654456234002	0.309473478400193	-1.06780205800019	0.458965326344322	-1.78835170474871	-0.322673393988684	0.104875190738914	1.74445266702551	0.716364241588652	0.166055393088333	-0.472539222626122	0.144701913756845	-0.0937994610231831	1.03592382798955	0.098433407649151	-1.40320208012873	-1.14678973700891	-0.389714838131336	0.0916961643254552	-0.701131486632616	0.871512569247387	0.801899262215704	-0.519930660690509	0.354294509011586	-1.4798514971351	0.874293396748374	1.62112049400775	-0.301729540585074	-1.34627294256334
ARHGEF2	0.81734624590188	-0.841783520158995	-0.203823561889551	-0.905760698432825	-0.807076609193092	1.12999327245182	1.10202459765647	-0.868533434897363	0.429826922050993	2.20780194688963	0.863149793785179	1.00895125309149	0.24046720884754	1.30981115573476	0.016599202351602	0.197377894496848	-0.137418853320219	-1.78873635759305	-1.0580981515675	0.563412606985726	-1.67789022042987	0.692628344336963	-1.08564358245244	-1.65964211046755	-0.618763585719813	1.51489553257316	0.497094124371257	1.04317835514755	0.890766378006707	-0.725914709430841	-0.641215153369819	0.280980920038561	0.424311265053141	0.847150775276819	-0.658162596215807	-0.671609544359028	-0.734852867055706	-0.158719634871178	-0.902285088941915	-0.604487970851993	-0.756885025640966	-0.870390937532061	-1.01473626188196	0.510959007984431	0.449867007319811	-0.569888742647202	0.337269684749472	-1.41921611827544	-1.89865169102646
ARHGEF3	-0.82210482942044	-0.982642473417991	-0.124240218541454	0.218092539674859	-2.99383286802646	-0.625645495024889	0.267508792818003	0.405165296963771	-0.134600049499429	-0.0149734709261951	-2.45841543947012	-1.25957421589902	-0.0498010839297862	-2.27948999327479	-1.18481759221949	-1.24512484646227	-1.55765380195359	-1.48249962365773	0.0234594475969028	0.261955319930604	-0.360338446326815	-3.88423616750945	-4.82015642922867	0.546256225518914	-0.258150282561193	0.974538076988949	0.740205345720761	-0.985342083314227	-0.357399236432223	-0.498008197018262	-1.32836071381555	-2.2569793854116	0.365673240696139	0.623069032622347	0.27811106789034	-0.0768709641050452	-0.969864246170949	-1.36806580228432	-1.58779804158535	0.633739585972271	0.0312851639755149	-0.631586842298703	-0.886933427224207	-0.524378995572863	0.121618590267471	-0.766104781344062	-0.162518226467979	-0.429183413975978	1.36483134922089
ARHGEF4	0.86596020986769	0.0170294636808394	-3.18760005253258	-2.88150689661924	-1.87621438238412	-1.92853115525117	-0.860023090904771	-0.298402069190544	-0.827692464682634	0.0984618696216227	0.752118003231344	0.349568663165932	1.60689549482051	-0.747450128338784	-1.00813378405411	0.608413217321031	-0.126802639656594	-0.395631862225107	0.435882716819842	-1.97752594618723	-0.753651753170903	-0.372208449636852	-1.76283862717859	-1.76820690552992	-3.3247289380767	-1.68524793848898	-1.105717995912	-0.474827889734444	-0.932343386359962	0.345118108645369	-1.55363950127366	-1.30344354507338	-0.799613040428963	0.0785943368307419	0.758702423229374	0.0802830870716542	-1.77038215628013	-1.37309600765622	-0.524593186152195	-0.580332439144838	-1.53026907654082	-0.860634619110346	2.69919332719996	-0.148029146245924	-1.50762422529982	1.69476887446066	-0.663567802807074	0.224156368914114	0.290560934232477
ARHGEF5	0.94350341583673	0.509180469988934	-0.0104645093327653	0.963739649010134	-3.89931593408589	0.157547012166229	-0.52123424877192	-0.927493335934225	0.018796461329067	-3.56917998848907	-3.5900627416078	-1.98635140269301	-0.456544994816564	-4.26496613429275	-1.71691491966149	-1.40761420072657	-3.1011319417811	0.789668983057117	-0.469034301173156	2.26262309306178	-2.36427613924145	-0.646120949917496	1.26123107444313	0.0255156705662391	0.880753181849979	0.081813438098951	1.57532891842287	-4.26457470203753	-3.22836550386996	-3.9495319695014	-0.834079249721212	-3.28835250903114	1.21674993649182	-3.61608388715388	0.474714336670941	-0.435184779638266	0.768410117323412	-3.84900600001877	-0.320376318504318	-3.3076816556507	-4.24407215441443	1.27443545087048	1.4067796268046	0.177687231457514	0.281014957710391	0.882908373282822	-2.80648876548558	0.940329156500292	1.27793414304776
ARHGEF6	-5.02549356802771	-2.78379588505185	0.108349077596284	-2.41671406958517	1.89312300930081	-0.0374645090961542	-0.668296258642612	-3.4841211486219	0.473709034853689	-1.16493720553679	-1.68806075072746	-3.12646530863655	-6.16074017362956	-1.78331373767012	-3.77140646181413	-0.781265224016561	-1.62573548650873	-2.66309896316024	-3.35580004923324	2.24099326692662	-3.92208844431871	0.407648402493984	-4.5465829368304	-4.37269016873574	-0.914326230202371	-0.409880548026729	-5.39568589101128	2.50552640793842	-1.00369388933104	-5.99653914112819	0.424145724164922	1.58858656024274	-3.95751733534833	0.86134291757579	-2.38197485725393	-2.54241178492102	-0.133869601867529	-3.8138634815956	-3.59237092006737	-1.27290176945173	2.91061319248326	-5.92581209383404	-4.02261609675466	1.19155353459083	-1.70646936273113	-5.93712920192683	1.97890551711231	-5.94775187533528	-2.06801153929515
ARHGEF7	0.0928607949690032	0.386464752965011	-0.308436266027442	-0.107191585229222	0.677627234818085	-0.700371687205587	1.11886021344042	-1.27336471992864	0.136518045826221	0.864184286610485	0.162741388558146	-0.0511195392355527	-0.627404317710729	-1.33788480777674	-0.3843175612488	0.265975343926881	-1.16133837126133	-1.15162617714374	-0.174314317920885	-0.407609776154944	-1.03618388144347	0.00696700785513214	-0.345539827362896	-2.06665799087063	-1.51953468174011	-0.405621266132974	0.48087518406946	1.15925957819029	-0.564230045628965	-0.413497134510439	0.440277943523264	0.114664576311517	-1.3364658469173	2.82837585243417	-1.13971027146653	-1.66790516804287	-1.73321050844585	0.347239399070618	-1.44607537286954	-0.858279330026483	0.544174108140562	-0.114259721684765	-0.258468908536634	0.0295565440022875	-1.22331730830675	-0.270231987437232	1.05012547863176	-0.732592510195118	-1.17429206150021
ARHGEF9	0.506395512966544	-0.260948357371375	-0.742637538398698	0.000271654196295821	1.09746453654669	-0.257668258886229	-0.314387515838513	1.07427819149519	-0.76158867613829	0.192816101848663	0.52651282257682	0.204354596715431	-2.370448409069	0.104152679068715	-0.633733370674669	-1.03150085892906	-2.61469946625223	-0.411473680370501	-4.62683234666927	-0.547138803892033	-0.13252118836135	-1.02982013366949	-0.112878159082005	-0.678966659734843	-0.870794032134468	0.210409032245913	-0.895829155095123	0.902017609070289	-0.0289054181678281	-0.309775548423306	0.951057196686257	0.0611496332685214	1.02026278209858	-0.442706397802682	-0.391656765202585	-0.343442407974448	-0.696307119066375	-0.0966402698674096	-0.923089692968408	-1.94365624644354	0.906803144214218	-0.137384741477451	-1.42280309853299	-0.293372973720306	-0.64216445679138	-0.713322163615024	-0.527689305094325	0.355142545634214	-0.303771555453216
ARHH CP	-0.247278381805687	-0.247278381805687	-0.247278381805687	-0.247278381805687	-0.247278381805687	0.489687212360519	-0.247278381805687	-0.247278381805687	0.167759117473157	0.167759117473157	-0.247278381805687	-0.247278381805687	-0.247278381805687	-0.247278381805687	-0.247278381805687	0.167759117473157	-0.247278381805687	0.167759117473157	-0.247278381805687	0.167759117473157	-0.247278381805687	-0.247278381805687	-0.247278381805687	-0.247278381805687	-0.247278381805687	0.167759117473157	-0.247278381805687	0.167759117473157	0.489687212360519	-0.247278381805687	-0.247278381805687	0.489687212360519	-0.247278381805687	0.489687212360519	-0.247278381805687	-0.247278381805687	0.167759117473157	-0.247278381805687	-0.247278381805687	0.167759117473157	0.167759117473157	0.489687212360519	0.167759117473157	-0.247278381805687	0.489687212360519	0.167759117473157	-0.247278381805687	-0.247278381805687	-0.247278381805687
ARID1A	-0.500050339849377	0.281274939793933	-0.652859601315258	-0.411808185841223	1.05743261605711	-0.635962542868962	0.0238692503641155	-0.804050535241812	-0.697036067073802	-1.08911700431381	0.368398068360986	-0.012534511383175	-0.647521965353985	0.578173421751289	0.707832163782994	0.167932121382439	0.203637704636786	0.116313267112382	-0.232749981001358	-1.18217331114418	-1.34300035260791	0.526290426298414	-1.77773161407104	-0.023753865274146	-0.341921120611662	-0.473768682014995	-0.250519317752525	0.96775096277749	-0.375062781326346	0.570994180189398	0.0617752183583389	0.636476983517698	-1.72008717777719	0.929390644378511	-1.22888609413763	-1.56478384273928	-1.78893572193222	0.324002625012841	0.48696670211191	-0.491953168918838	1.0525746378396	-0.731968284410366	-0.724015580995163	-0.954137139181519	-0.391352728039103	-0.811188559578742	0.925301064361216	-0.454989254550578	-0.321542551580561
ARID3A	-1.30051809194908	-1.85568072719177	-1.00851479316553	-0.048202738789173	-0.252481655613735	-0.959274570149619	-0.248203741797963	-1.90450813071892	-0.242964668444127	-1.05794777680424	0.228830031510191	-3.15235222561027	-0.128387653962159	0.556483450892455	2.0312510802019	-0.621666879936544	0.771047291563464	0.409646140353315	-1.97174427767623	-0.723796548179311	-0.91098353168922	-0.225091402067441	-1.68199912317568	0.0678877540572424	-0.634953453927738	-2.34519436212945	0.839897143822287	1.14337339935172	0.0946159807599357	-0.241060791531391	-0.198110339778169	0.904314635260255	-0.567991025812972	1.60444306968592	-0.755259112565759	-1.44671322636627	-0.428311817346593	-0.41019165394523	1.01466072531127	-0.225015222824522	0.491691186527836	-0.373077365746955	-0.0912602606680583	-0.432266128412119	-0.759280395768959	-1.76672569948467	0.725385109298521	-1.3704882364834	-1.84732249149992
ARID3B	-3.0710992260349	-0.166766821397812	-3.55025659980829	-1.29089363259419	-0.73381101012955	-1.33735203980763	0.709398329053928	-3.53190592479812	-2.64944822655349	-1.31495762902559	0.75595783435944	-2.79412746506843	-1.48711162717811	1.35638536218402	2.18170296314389	-0.849975274705061	2.77990318947081	1.43778897143443	-0.95745590744461	-1.39533499626386	-3.81698740098982	0.00606820946208925	-2.21299703466433	-1.46135018087312	-3.33628340232312	-2.37473942265645	-0.137712972659328	0.831697894766634	0.721746954692664	0.55120265138305	-0.0311183158154709	2.13575099146196	-1.14760084830421	1.6663907898744	-0.249125481469831	-3.89261465857482	-2.0293587275073	2.62702904402109	1.64968549010571	0.10064679171851	1.9892057426379	0.508879005825147	1.29013702392073	-0.685881282523907	-4.53390734582565	-0.107772467845461	-0.258758329105662	-0.553733191139238	-1.51022929338037
ARID4A	-1.06559729106049	-0.426342667563869	0.114912570873465	0.585848161992661	0.628871023321671	0.123250805471918	-2.62094873327268	-0.668110753537779	-1.8719162628207	-1.86648872993674	-1.69137993821939	0.630779159664696	0.0183157493482352	1.18071938841766	-0.595591797412741	0.227029507162954	-0.677677339362445	-1.40811531335937	-0.723289506448965	-0.717286783841419	0.238779262921832	-0.384488459703247	1.01204925176854	0.641850478082291	-0.472420157409747	-0.164707371937531	-0.730820447425546	-0.831216865160616	-1.0375479334914	-0.607596095054589	0.15308873175606	-0.372153403942037	-0.557580429555307	-0.0940420604099585	-0.518053622761823	-1.16023627985635	-0.659975860541895	-0.151288836716973	0.0250099440130056	-1.43617109792765	0.56926433643272	-1.22926472101117	0.46516312930963	-0.726363924801589	-0.515464931311767	0.146302818967312	-0.26671088858458	-0.304183489043684	-0.787818919197398
ARID4B	-0.575863997291018	-0.171903884921309	-0.456164430212453	0.832720995418183	1.1251090436378	-0.260385770341045	-1.43781804099453	-0.837710580782448	-0.860585961925322	-0.280164886548182	-0.840723147387298	0.0643910249295894	-0.520098051797772	0.293319527274811	-0.36612317669053	0.647621366103961	-0.957989675174992	-1.67824524754219	0.137900648131393	0.0502474113337137	0.266770827842394	-0.448449425368519	-0.367906905222776	0.302347008067813	-0.575460693169058	-0.785294337627251	0.433517895268552	0.699175556266532	-1.44485212671054	0.137087284987849	0.460421139598032	-0.344409605168391	0.355416595670803	0.418011121012871	-0.548619067531406	-1.00447479356474	-0.517497373041281	-0.136847636559592	-0.190939699570928	-0.34863283910479	-0.416385394416826	0.0259168509253911	-0.124732311427793	-0.845982288349082	-1.15446485428338	-0.690027996192283	-0.0926099523395646	-0.0909910051685747	0.383477250597184
ARID5A	-1.49966781668274	-3.52885203642904	-0.581541522666254	-1.82929422013618	-0.680521340147908	0.305771702539218	0.824212674059077	-0.706227386384762	-1.8305323627006	-0.107436187968225	-0.330589333845896	-0.716432042711405	-1.30641445425725	-0.573298950305293	1.23983625500023	-0.6849460941597	2.43830774584363	0.133629506847371	-3.26526842676519	-0.613407119799484	-0.88350778283535	-3.31593545678502	-1.77104336015202	-0.375393598628263	-0.553417838233452	-3.0694182837407	-1.00278122543576	1.96945362868368	0.103224139102887	0.401602697537866	1.02672291819037	2.41821620563244	-0.441223878338788	1.59773031894324	-0.418037445457362	0.21546957324455	-0.438594958743706	0.238295323289389	0.640524775806557	0.0824287158241259	1.17397186496556	0.269523256973001	-0.587116042555396	-1.0459515052437	-0.0519640655241577	-2.42218688477517	0.345087368828779	-2.16409372373809	-3.3993306405576
ARID5B	-3.19379852377319	-2.72002281858494	-2.6533844946179	-1.00098096688728	1.5595609747411	-2.03492280628958	-0.536126755259482	0.169719864206002	-0.879564777204727	-0.893885068670386	-1.98612332410355	0.215929081598066	-0.958814988215008	0.356587300082604	-1.30201794262006	-0.644700675721103	-2.11157423989262	-2.52570291687061	-0.170534376763512	0.954527725223218	-1.43038518597628	0.953679153762462	1.3367889230515	1.7006429977792	-0.053240165665334	0.767289495257405	0.629916492500299	-3.81587419089166	-0.479209910579111	-0.505524632712569	-0.0185838352536042	-2.43006385520439	-4.14919408378791	0.689598799022442	-0.218371841443062	-0.616438530210474	0.51596677447951	-2.32008444802176	-2.1317671201822	1.15335301421899	-0.707298225910868	-1.15792795813796	-0.255533763455176	-1.57048623131603	-0.00250706705852801	-1.11421724284121	0.327835751236802	-0.806476969043099	0.920666456007078
ARIH1	-0.129145037631018	0.165363500998866	0.587477363499025	0.872568346125236	0.110096612712564	-0.314949772258212	-1.05812539988682	-0.329269869146741	-0.801573029341718	-1.03217665056938	0.408158944187759	-0.372270919055358	-0.0498717281818043	0.61884704582435	-0.218703129651711	-0.411711122442779	-0.118348333863413	-0.737116856200267	0.596224060127525	0.262760741906468	0.351163804456954	-0.141090402595265	0.390797763182998	-0.472770255456398	-0.164719725289655	0.210821242945161	-0.201496943002152	0.611503094917428	-1.16773399671028	-0.276115751424538	0.0771599629193814	0.143086040702206	-0.419939285986925	-0.0752232545114028	0.409365111133088	-0.408433904520691	0.291018839427281	0.458614273930675	-0.523726234814656	-0.0743864365526505	-0.284710267503854	-0.242815696776167	0.90985893257722	-0.1975171062978	-0.395272983309135	-0.359763775525442	0.25201673027972	0.268527435280748	0.146677975461939
ARIH2	0.437991625695663	-0.202589968878695	0.572978018879207	0.105636881669735	-0.142289398448703	0.349864307251159	0.781472137963895	-0.296092898416879	0.635397624688379	0.0466053564784565	-0.521945532144655	0.488034942212771	-0.341758365047487	0.958946997125964	0.435686695904397	0.796696464723835	0.839180420679377	0.322131127778901	-0.537559305301558	-1.15908943184479	-0.397226803406548	-0.901286953275015	-1.076303445005	0.545091298306269	-0.750101950447645	-0.885614030631354	-0.148850783546041	0.42967841255198	-0.313704717191677	0.88847168860683	-0.42870115758759	0.46447655828586	-0.716318508961981	-1.24162440642102	-1.68346297578906	-0.732757159249051	-1.38309340837628	0.743643104637242	0.361812431745721	0.0187832395746804	-0.207092727453772	-1.26456383306919	0.288026126131761	0.239948405403583	0.279448309777806	-0.438130237125067	0.195787166496061	-0.931349402875904	-0.345462788887001
ARL1	0.441411685807904	0.0311105530468084	-0.280364588990143	0.29500552675004	-0.868231869257762	-0.0402187370788485	-1.66363531118163	-0.206938601301119	0.458311644447412	-1.26102904940219	-0.106584140098725	0.117632087855964	-0.493664608643242	0.609664414226652	-0.73220818902002	0.408854558359002	-0.291970542326956	-0.756667978652306	0.12276429170827	0.140615912498745	0.580773215661948	-0.00132216119946994	1.4437479535028	0.632852862353605	1.5315250531499	-0.169361456465487	-0.33688274219157	-0.0864990986609022	-0.230095707713819	-0.0440277855800971	-0.0657948753370387	-1.75230126255816	-0.474912860986049	-0.71240537801238	-0.214589690621725	0.258886195380902	1.14557823905968	-1.41132570736057	-0.0450478585990897	0.209551355020607	-0.777088538842021	-0.100130048184342	-0.00407417334375371	0.138882014428196	0.211555442272816	0.499000186691797	-1.42946412359198	0.260845443800703	0.472080342423372
ARL14	-3.4481484242826	0.959547907011865	-4.14147125691553	0.214857898416472	-3.55357713430969	-3.32943119338104	-3.48306333356692	-2.24265922767467	-4.04119990879668	-3.65514366887998	-3.23130452101775	-3.65228812913858	-3.85886055821182	-1.65275486305046	-3.9254580014555	-3.46129511041736	-0.693464938010425	1.42261364168719	1.91537084231926	-3.96774797898471	-0.938005611979014	-2.22603149499327	-1.25923698869585	-1.3561362509103	-1.58879293187255	-4.0646020844641	-0.897853917021286	-2.82648127565455	-3.4040288247008	-4.11758670542176	-3.58539719708452	-4.184694389892	2.09648740101456	-3.94294719559982	-0.178794395563626	-1.88417191292518	-1.5383563178458	-3.97610670092141	-3.45730368664176	-0.864651403748502	-3.87514907808415	-3.79288764655561	0.80339070323206	-3.49714178120286	1.71715745000905	0.290256106373963	-3.37069498107256	1.21277846256077	-3.45474325039638
ARL15	0.413025749168401	-0.336989712726432	0.157994020285941	0.100488864644959	-0.137577430939101	0.142510055172034	-0.52542687180386	-0.315607669018891	0.193058028389439	0.0664331133646024	-0.16324196522265	-0.162978742370859	0.728155764211386	-0.343059166876435	-0.0809025259658469	-0.586873513006005	0.582932675669877	-1.79609741262709	-0.0137439262364429	0.444193921492081	-0.18579812758789	-0.276740846449168	-0.791820224323575	-0.362229630883077	0.067607975088241	0.243375741314868	-0.215076407149897	0.105658581062744	0.0504538438560743	-0.143294483594684	-0.532826040838976	-0.663487817055878	-2.01291977968686	0.904073929673255	0.100113631287222	-0.0867093254227291	-0.0536568562948568	0.338506598786905	-0.806414537801206	1.10217296506258	0.0679674053287141	-0.40824224269867	0.237107087917636	-0.220530776020387	-0.164540419649162	0.291812850575416	0.633997896805765	-0.31935365077036	-1.69247742540034
ARL17P1	-0.439896812087925	-0.452164502099187	-0.423873716996667	-0.725379923106858	1.38118849798604	-0.681853544961845	-0.550945359652594	-0.78469113930416	-0.715900576608472	-0.694822146021802	0.550610651941176	-0.945967324815537	-0.9717495924014	-1.14983826199768	0.487223340488942	-0.00480647421058319	0.58759033798308	-0.471467279306451	-0.30862995024001	-0.0896981238735049	0.678995601024954	-0.318762659041147	-0.657486025156524	-2.17255120510482	-1.96804021097819	-0.989854704343016	0.652250880789201	1.01289529051801	-0.932773029378694	-0.692011837149509	-0.506406821966054	0.562384249916859	-1.18516108460627	1.00364575091366	-0.97248364418153	-0.52232227823209	-1.1682540663942	0.632245450277666	-1.07929033923369	0.165617234579668	0.353234517807394	-0.191611238069357	-0.644295365079464	-0.0664591119486031	-1.11292461882112	-1.11426004651412	1.39652489281062	-0.212360113181378	-2.26242387797452
ARL2	-0.257584536637593	-0.114574417438731	1.46960125798403	-0.584132303997401	-1.68047727426768	-0.655075021735112	0.472071796590968	0.710327304354609	0.968785405923698	0.642612752250266	1.3130465526727	-0.213403767884539	-0.699274262091574	-0.660968636770674	-0.424415698124844	-0.532288302677003	0.0468358394486313	1.05801836222215	-0.290280369863822	-1.10028836548555	0.200496982569787	0.423344903909553	0.199149068064384	-0.0219023314418288	-0.358279151522215	0.159748676535397	-0.827031349329431	-0.436912311273583	2.18652637502222	-0.670187856108936	-0.267644441282	0.571938813967632	-0.241883076669327	1.05739943606272	-0.902171883001038	0.0512714568704551	-0.46617733054803	0.0987721816867047	0.394661837690777	0.36393742147567	-2.08265855533732	-0.392245754969187	0.468487189367213	-0.259937176899205	-0.573105552069049	0.0274737956368075	-1.20912692988266	-0.640823269021138	-1.22238826802641
ARL2BP	-0.584522165688636	-0.890883242841655	-0.265421697434083	-1.31413852538375	-0.11711830910698	0.962686285329343	-0.0197750374295232	-0.061404401631685	-0.446586337994037	0.285519415685178	-0.740087973574846	0.489378066907505	-0.352520344350844	0.483061699229052	0.489785385649022	0.103438258761412	-0.30824546710244	0.133186195248618	-0.0605302700433082	1.18862926581297	1.04556316658966	-0.85361706796857	-0.12104462443476	-0.243429355437597	0.981376658954626	0.336940650679482	-0.781039759880069	-0.495524137986805	-0.0183536849367598	0.0943034173575168	-0.446846120006082	-0.887800462755303	-1.03341864112373	-0.601680509155478	0.205761573437099	0.524474583955244	0.758605186331401	-0.589327323737042	-0.634822219457056	-1.51117848057944	-0.264127100112842	-0.487338047663092	0.00485467029356999	0.0519195827027159	-0.881571816074355	0.430943461951577	-0.285799004080169	0.429962745230926	0.236732545867934
ARL3	-1.62343520467674	0.173950717290806	0.193338940229814	-0.274842993624934	-1.08774823026086	0.179403627189932	-0.258216108986902	-1.29845599526048	-0.693388337488874	-0.0933505288167516	0.604368542520994	-0.533428572226412	-0.378842452161268	0.834438997655789	0.240205349780346	-0.296471553082457	-0.510898460873574	1.11989836056155	-0.893499379023813	-0.179332394771263	0.296345097694249	0.356557142458261	-0.584132226699293	-0.467989264264496	0.338868161312223	-0.426628832304903	-0.597518858870453	-1.76142655005831	-0.622859812090053	0.844157303653508	-0.332414937537646	0.213782848028645	-0.525210960738771	-0.226769009086025	-0.432935817173134	0.280857493111513	0.526362672620678	-1.52374243719909	-0.548948368406214	-0.315416819864296	-0.691396876852501	-0.428168213720731	-0.749230471515799	-0.164195554865485	-1.25843420284839	-0.923448375544112	-0.54860917175942	-1.14512002076131	-1.97725768597575
ARL4A	0.232688642507815	-0.124277588245858	-1.01238450886694	-0.276370216852025	-4.92938222087395	0.138427740930915	-0.0154311238921931	-1.163917582596	-1.28849984471704	-0.457141675295385	-0.299009667418913	0.0154826472566624	-0.154735833568088	-2.63539808062834	-1.12551342039133	0.631729565689604	-1.49566625003118	3.43619797612827	-1.12298889766709	0.124481644976463	0.0459086696262909	-1.3138496134052	1.24695443067167	1.82553425063769	0.663649427638394	-0.16189700544954	0.877132543382413	-2.6998056530239	0.182043797383203	1.89247369091531	-1.02506035178581	-1.20730687839199	1.61599883307652	-0.125614485919944	-0.126120835591675	-0.691760761719528	0.0405517455301357	-0.728940727497452	-0.276175096285936	-4.54638768947447	-0.266510096813254	0.378888591130424	-0.288990036379529	1.73813473933791	0.767671744106219	-0.376543301179379	-1.30302652592721	-1.50834464466034	-0.616816135967044
ARL4C	-5.21564556630744	-1.17112368924975	-3.48865897714108	0.0199434971949958	0.73721361706572	2.61000075272137	-1.02411259629263	-0.406099151503463	-1.720271704431	2.07579809828225	1.72582215108402	-2.93000724339922	-1.54406959758322	-7.06636760961495	-4.41431974624055	-2.62920397141694	-5.19850291241515	1.05585103075437	-1.70878056622489	1.42346908656552	0.477477205027838	-4.64933781634827	0.193026321536964	-0.0573004616799632	2.77832722967429	-3.77431187616214	-2.08266573274138	-4.41962742951618	0.604874686157649	-4.68091746221854	-3.48010079922025	0.645522057180367	-0.655120376285482	-2.6655171473347	-1.85966394139964	-0.144474831361579	1.95404746028301	1.24531108254349	1.20509439278046	0.598640566019237	3.069453022617	-1.85928625717397	0.116872751419458	2.22554858114759	-2.45144868915655	-0.21775763230675	-4.17714994465567	-2.34095733126143	-1.30216186829219
ARL4D	-2.19455454362813	1.77972377444922	-0.267437782751051	-1.6005960866175	-1.16823628665906	1.08292208029704	0.134901190330092	-0.45121172225254	-1.24652455868705	-0.584443932295541	-0.775434681124364	-0.879108707734214	2.55458913518492	-1.01578663723511	-1.48453429577414	0.052496679178414	-0.752761369308311	-1.50687478189069	0.902739233185178	0.65296313490021	-0.00786759508126375	-1.38300774896025	-2.12197045789624	0.141591519406703	-0.264039838567111	-0.59765380643186	-1.57133215921688	-0.582492974644606	-0.525171330282403	-0.568773097014441	-0.729406774157322	-1.9468416035658	-3.5316219766247	-1.37692219576295	1.30389846759146	1.46933811880852	1.58594743513475	-1.83342745785507	-1.26875042012596	0.669211119853402	-1.04235649181976	-1.23353284013672	1.10170467321806	0.639273728898441	0.230854685364154	1.12218824094252	-0.870136273262818	0.621833377881776	-0.473114891121197
ARL5A	0.200676296026901	-0.58287214987103	-0.373335586227357	-0.51416255391754	0.483374102288269	-0.779214857505479	-0.644361934650235	-0.895679478077958	0.148625621674563	-0.799258258178385	-0.435450139516761	-0.195014522296098	-0.872049579893256	0.187902489098974	0.633292046510015	-1.07480605071294	0.472523297237422	0.375088429298224	0.142273788312806	-0.0751874978343514	-0.0390583099388158	0.21712602290439	0.287672767795506	-0.223606545680273	0.379750138689074	-0.0537364945279412	-0.429974848603962	0.378672606672471	-0.38489060664444	0.0683874084519025	-0.580412336151738	1.07257855735795	-0.171521396800526	0.299061248374418	-0.24332761793665	-0.558563435840926	-0.572304117695188	1.33035388522544	1.11001415274918	-0.53721072571625	-0.327611931568196	0.851739908215831	0.480489728475364	-0.2590079601073	0.0383941717684518	-0.788716743491405	-0.376749148948437	-0.293213198462227	0.436302599988587
ARL6IP1	0.412749963701028	-1.09754105178843	0.151062139317193	-0.0736649207796356	0.553019118706788	0.908762364070865	-1.95587969738414	-0.470913091637355	-2.98760125132051	-1.37737076883851	-1.35746048928025	-0.146836542715383	-0.500858987482942	-0.433804764419708	-1.89979207836211	-0.749012310663592	-1.86832210146831	-0.913781337376329	0.127087575453054	-0.218061141309791	0.158654804549749	-0.515878471349953	0.803636983356713	-0.120304416013273	0.978389156129202	-0.628030305913944	0.258195937906922	-1.54598202465657	-0.8158789265245	-0.32041935097524	0.578251284982807	0.189048464607205	0.687352395449442	-0.562826863316501	0.674081844004025	-0.815329494732756	-0.309790741628942	-1.88254335720805	-1.0972213405297	-1.5086805823203	0.032535937269516	-0.333198617603206	-1.41639576457334	-0.634380749410157	-0.797315947437162	-0.387777147187757	-0.28988093361808	-0.0482996652414827	-0.0897845839232573
ARL6IP2	-0.0724089519633238	-0.284852869435965	-0.789845465153894	-1.28096824251867	0.817742081196081	-1.68051804737667	0.429253647309864	-0.170568981133325	-0.488033976638662	0.19532154143952	0.720479645572372	-1.1087197064474	-0.619876484343149	-1.3709405388041	0.476827895780261	-0.306645718420312	0.806470430981303	0.523739028248741	0.465710204259159	-0.795173309779236	-1.03078861190113	-0.185627316423823	-0.314981618290085	-1.28838490924565	-0.752098554179383	-0.571185038022458	0.330549697819658	1.16145840753925	0.0396249636868744	-0.301711911239488	-0.355774102181331	0.512564524542939	-0.45422233629663	1.31012841492613	-0.977032213035631	-0.804314588323	-1.17204275323089	0.365212531627827	0.567241169729977	-0.089452897511385	0.991947542951113	-0.46212859030496	-0.747127689338032	0.0286546231215898	-0.831120123460324	-0.0182171605823506	1.11812652181169	0.181907205361805	-0.514977284062642
ARL6IP4	-0.143641794673052	0.810585064619774	-0.67114058701743	0.294063690628154	-0.675229324286454	-1.04182636539723	-0.145233335839996	-0.364657715458496	0.855526245951295	0.514606051955817	-0.521159949731111	-0.658066372797725	-0.818954652781856	-0.355263131320144	-0.496766524098164	-0.222448079776894	0.406089698788619	-0.430811199882475	-0.578758858488853	-0.476817973195883	-0.266407455242232	0.42166851670796	0.0799214178083346	-0.376480885989513	0.185869537334559	-0.845647578334765	-0.973025581472938	0.192552485652834	0.385244261048806	0.262832361160609	-0.0992387051441559	-0.228607622639877	0.304392466282812	0.11710877393262	0.00822632706067855	-0.281346551876996	0.576353707291901	0.447508139915588	1.20604422369805	-0.0917695280415439	-0.0106400095289045	0.346717491168659	0.523201315477834	0.215561776629806	0.175979762543277	-0.0510139582848864	0.289219105082594	-1.09703569880581	-0.859408246621405
ARL6IP5	0.159356791489998	-1.34571654680985	-0.216253587446102	0.0805522513559414	-0.434992000545566	-0.545982786815279	-1.1001977585775	1.13014752621937	0.374466706611002	-0.382563205838179	-3.9543745716567	0.474082339062883	0.245992184757312	-1.00374500363326	0.0765121689963227	0.56347474450175	0.0248358311202092	-3.69845467862213	-1.34350982716838	1.07931724576072	0.188766168392143	-1.0206646171475	0.792755828267853	0.603828501387929	0.669416684050059	2.28186705972197	-0.0877504805585359	-1.34223393523117	-1.38745064278126	0.265913427122144	0.96323039353277	1.21995703857416	-0.302301565126526	-0.627940269833554	-0.754276594503808	0.47696289256595	0.816016233008988	1.52088326425588	1.85509904161636	0.202759095109912	-0.609169647254777	-1.84723493371908	-0.757866306791763	-0.0284497376927221	1.10016161243946	0.0152834380063315	-0.579240058805312	-1.88575841751344	1.56892509727618
ARL8B	-0.353739501026395	0.229663890028964	0.483120060816768	0.338341410004579	-0.760631949783132	1.03622452505544	0.256984093950559	0.90002426302428	-0.276087488377224	0.407326945554643	-0.698930471950009	0.36176071450718	0.0851172309598138	0.126007499092512	-0.0408197568165497	-0.0231234842317254	-0.181409719977404	0.662508111300514	-0.350335461608157	-0.185245538322758	0.345942139142408	-0.513590685566724	-1.52140112078092	0.557585889608875	-0.107877888722637	-0.129000121289035	-0.507611145570222	-0.858559178632984	-0.0762733431382072	-1.54526544040097	-0.265350956292756	0.980478373803286	-0.0662853638969813	0.14866930559848	-0.685511519138186	-0.301428715333303	-0.561952427173622	-0.65642047948087	-1.71457599555158	-0.082031232878449	-0.150636347021709	-1.40784082343857	-0.209664391614489	0.670339588589537	-0.22331514503486	0.168283051440148	0.158952520200533	-0.312272616594538	0.580427066347697
ARMC1	-1.06656489725991	-0.142487550446815	0.193087403627719	0.262959485384568	0.55984405961985	0.454001495238231	0.180551078742854	-0.188401170998249	-1.90116965179459	-1.83725722596248	-1.69182371700396	0.431778641007821	-0.250554093652571	0.224436194201082	-1.14798704762234	0.105681461577746	-0.591185063740975	-0.222909203042833	-0.337828183347493	0.363237816704875	0.0115952694596224	-0.703421698993468	0.138407414945334	0.569419544945418	0.271020871926427	0.0243500938439416	0.0225617793094803	-0.24810234583478	-0.599269730143892	-0.17234397961659	0.539201770571477	0.237683769581368	-0.182607310347517	-1.25703287203647	1.07043202087158	0.33666720951068	-0.724284726756413	-1.47837989985421	0.914303017450661	-0.569103954632382	-0.640632606394557	-2.28977288018062	-0.434845040421696	0.195047283057071	1.19521842901552	0.0558690034784458	-1.25007286043319	-0.500583201956383	-0.0782470743902106
ARMC4	-2.01953445284086	-2.01624456248671	-0.490450272575173	-0.811622726727298	1.94391197269703	-1.33415815780227	0.820428177259015	0.0164832877209044	-0.281609549475479	0.534927695439701	1.09952457193611	-0.244911091224247	0.0268745944704057	-1.89951198090413	-1.75313690630405	0.209250833428262	-0.276065277303759	-2.17105585341424	0.716365263076724	0.521994577711818	-0.197750044828554	0.595761534659646	-1.79727415816132	0.665213045148963	-2.28285938819622	-0.855247203656693	-1.21972160842	0.0113644332361618	-0.902515094352118	-0.170919664783592	0.355085927993691	0.396928078766691	-1.68283764084175	1.42588705061343	-1.1727021623865	0.916230233078206	-0.0364619209872046	1.14725210046268	-0.0533573145197918	0.406519307003743	-0.779432344801014	-1.59435977137205	-0.4866156565105	0.441981439085171	-1.13672370722706	-0.763351091748444	-1.91545302023716	-1.96441884468057	0.838606217623288
ARMC6	-0.581887909192269	0.0702174886799508	0.471461478538466	-0.808012952952147	-0.645300547246421	-2.86995364231764	0.908921271013737	-0.92385760667573	0.175402894156008	0.730359186213589	0.247891260167872	-2.03475234163475	-2.29281487281841	0.364197210505855	1.13986913396973	-0.225643451281423	1.26279898216771	1.19701313970296	-1.97540267857546	-0.600945549108635	-1.07910748867832	0.00946486382723323	-0.226063900619519	-0.184502426688922	-1.71053243322041	-0.985595994138909	-0.364843543261536	1.19811435296329	1.01755250017	0.68527834556825	0.207565283831688	0.150433043303037	-2.58657303978021	1.27510674833362	-0.967768727572832	-0.955432936670906	-1.0787575417614	0.287596742724937	0.700602653577627	-3.03685227468926	1.15032591701532	-0.588832433033115	0.461715413921712	0.0405992108405951	-0.13141684395797	-0.502834655881068	0.910739760817517	-0.69182627072891	-1.17825047235901
ARMC7	0.787841205319524	-0.13074875145573	-0.691859008619332	-0.148517332831298	-0.326679368331579	-0.705811601005601	0.388312359958823	-1.38565396003391	0.187490022917486	0.385503954466048	-1.03151476050888	-0.396185716329636	-0.406786380526237	-0.655457897244365	0.216266401011717	0.11717262680956	0.0234258811217609	0.223334632649498	0.310322888460061	-0.100187672592848	0.0343549445311985	-0.29130992111414	-0.92252938063087	0.678270248212289	0.125115407891332	-1.67936373681805	0.262982120303154	0.525307392495876	0.288896441695636	0.505886852225108	-0.652751702880974	0.775646551229947	0.170151218971362	-1.80904823040625	-0.574949278607805	-1.14100576562772	0.0711504234099547	0.566318284560533	-0.0444803526001538	-1.02446668421966	0.146262742997356	0.787817218737066	-0.537514861349561	-0.261448487657131	-0.841808281447125	-0.243222014396281	-2.82701650089794	-0.0707870240314208	-0.508994435525133
ARMC8	-0.368508679855623	-0.0667546036571249	0.0721200678447722	0.0144841223087199	0.741749870139765	0.14958483646083	0.384272371427488	0.0112390181300385	-0.297065965564357	-0.0898484891800733	-0.766185462326275	0.271791437496447	-0.742092332612476	-0.123359745735293	-0.180956687497775	-0.0512101753851833	-0.497669833696746	-0.509713710248095	1.07618737305875	-0.383099753589648	-0.575955843290851	-0.162767650608868	-0.56564301953733	1.18852144581454	-0.370640139151344	0.466932580482273	0.0272337833105614	0.0313618305289188	-0.709351402821263	0.0225083482192049	0.126391266792047	0.0040709677232293	-0.610055660768847	0.118078292805629	-0.00968897476898333	-0.11165799378105	-0.0629821532819705	-0.279766854736383	-0.318839544317166	-0.109610491718437	0.0264259988068922	-1.25411745104964	-0.289011962012849	-1.03715524945755	-0.637254002471375	-0.276187403285213	0.182979148720111	-0.11418602758979	0.18293536408473
ARMC9	-1.57356651494373	-0.234447291889991	-1.226035471311	-1.39810395780532	-0.601673631674776	0.805267870963071	-0.610583640206429	-0.58901851876595	0.714773714663812	1.56628003494809	-0.283903900443858	0.864937933765763	-0.999041493682317	5.037146141188	-0.79464875638204	-0.456829604553044	-3.63490501446849	-1.3911165027678	-0.456624806852451	0.0982615255307577	-1.44591725842717	-1.43469500541966	-0.0418381003101949	-0.0441967207620068	0.58657040477446	0.990033328251722	-3.32427700604061	-1.84650256878205	-0.00273510828525205	-1.6044945343351	1.29243741750159	-1.61956864496411	-0.964446635859185	-0.909142866055802	-0.294112102394925	0.954510348657893	-0.0345916518193586	-1.21800318094663	-3.01310146293555	3.03106605323862	-1.79919848212237	-1.81933967357172	-0.58400027346047	-0.429840076848228	-0.6717960035582	-1.56904160903809	-2.72004111111579	-1.06610551622633	-2.42743374761928
ARMCX1	-3.19537587681409	0.0440369759196665	0.478005889400511	-4.72979956592204	-5.90103555314718	-3.53575865350938	-0.324388017636039	0.244060344595974	0.480005605000272	-1.25593590282936	0.769734150493754	1.11514913367842	-4.07798259650268	-3.11060061972634	-3.62289019172281	-3.69663546956039	-3.47954230959322	-5.23485559306034	-3.54863838012823	-0.061836647399761	-5.01276059220628	0.246248012114696	-3.68209574605809	-6.07310086763032	0.244140729138243	0.945698278449198	-3.87855824207025	-5.60192813960892	1.95891840237969	-4.08922562757655	-3.33795121632163	-6.31241080646643	-3.94375563892242	-2.42261359704169	0.697598969078272	-4.7295065965316	-3.76889768277003	-2.96375327724491	-4.5358875350094	0.773366452583686	-5.79456775350413	-3.23305255527139	-5.4802436680218	-0.12370012178297	-0.743302407075202	-2.63274363737721	-3.63032690591408	1.06530088796625	-3.96380319449367
ARMCX2	-6.18924730403821	1.51051347813762	2.0720943235755	-1.29144315072317	-5.91118962324235	-5.64854466431312	-0.355845837357639	1.34107555079215	-1.2258102993949	-0.177024305380722	0.204717083266795	0.0937496330611048	-4.806043074423	2.56725828781957	-5.76722462774577	-5.34262079854988	-3.77364564568001	-3.7006573329514	-1.76147117745753	-3.75972571461889	-5.89279438876321	1.04291594794487	-5.65840829557556	-5.83098681267901	1.52071816716784	-0.262679574299537	-5.28821764364431	-4.15795381737014	0.734203388782249	-4.36854149940255	-5.21507467477835	-4.36593413701048	-5.94556217543856	-2.62742260935979	-3.42919998888909	-3.71877473989973	-3.74693034655439	-5.25096480728312	-5.36563349515184	2.48046624159607	-5.64650518495045	-2.61873440734638	-3.72400932021327	-0.418982597808656	-1.78757743766293	-2.56863796738383	-5.22035680071704	-0.390348000893609	0.730231245726514
ARMCX3	-1.38250681570346	-0.410735996468794	-0.192404753637001	-0.125605740745621	-0.49261967072432	-0.92461703832669	-0.364648819146478	0.229537889686607	0.418613507685741	-0.931495637803324	-0.111650285631735	-0.1176299376228	-5.28915149044433	0.66054068537	0.423411440563535	-0.94516409546685	-2.44989448471404	-0.535160993360578	-0.653237623166709	0.718095167216866	-0.426028511768045	0.656512380820234	-0.540271012828801	-0.493354911006833	-0.869317327775946	0.16116635853548	-0.785116642795627	-0.0531616797494815	0.803271487328927	0.520261949565534	0.120335742050234	-0.874279049606838	-4.21406441456747	0.428864270373334	-0.477430352481048	-0.316579328504895	-0.00435894394577613	-0.629487325051075	-2.20704423217924	0.506202135054565	-0.507006564662831	0.0776198516653278	-1.19563121922708	0.804040976061839	-1.20128173864423	-0.993776802497309	-0.989367534837557	-0.845884450489056	-0.292794466979463
ARMCX5	-0.195519165698726	1.15374975468254	0.0873207274987115	0.147315220971848	0.418506172894541	-0.107690523628905	-0.295611500764313	-0.0867170236412067	-0.930591703349937	-0.841028587830368	-0.442863707295644	0.0657382465797782	0.991120406252573	1.56176455545999	-0.371220209275042	-0.426477225961095	-0.676058526355011	-0.379320485738716	-0.468444406909515	-1.03694146777945	0.15368808095741	-0.698520252272845	-0.86364315353641	0.893237599937815	0.0331778037574271	0.507340287245167	-0.674502767650206	0.0798962000537987	-0.501482391146187	-0.167293017779628	-0.0465556454830252	-3.08055209224202	0.339434921541459	-3.68127614866619	-0.0888138982885148	-1.17376508638223	-0.0219216144550166	-1.03854882468208	0.650438960800526	-0.732960902115865	0.612060290215778	-0.206699364489058	-0.925347936264762	-0.881194923076883	0.469159281377901	-0.141325245291861	-5.3712423292192	0.317880065810178	-0.682142220955889
ARMCX6	-4.02452663674798	-0.246849685962075	0.566153937523866	0.134263516508683	-1.80399860135577	-0.277097253750671	0.0620406043338827	0.684235459034063	-0.322875144066669	0.903076347377313	0.782007590603622	-0.584722501118902	-7.4462581790475	0.26900323480841	0.953461896463428	-1.38093093454812	-3.29942672434945	0.557217354831626	0.0362150249858527	0.879711069820238	-0.361299155753513	0.492125347206973	-0.418141685956161	-0.0934608149545952	-0.892273169906608	0.124433502406725	-0.361769223892281	-2.15739638840163	1.13088585790517	0.393822011249521	-0.753138706949871	-0.757030268582844	-3.38812333902398	0.515700661019133	-0.559356253599037	-1.14580643135277	-0.483685625300719	0.860426143761934	-1.20014208522443	0.222425247258756	1.11883543741416	-0.284614270665641	-1.60575781019822	0.597732865213421	-0.930283423722546	-1.47617918880593	0.478747390219417	-0.731130564762028	0.0296694154783814
ARMET	0.169139488823628	-0.245517603992789	0.364393419579767	-0.492309314078362	0.502927583293609	0.325721302172258	0.135237720296504	1.72477957269184	0.101546696698425	-0.375989232253657	-0.319302901566969	2.08826058843441	-1.13475456226896	0.417254619601105	1.61716115905839	-0.508542821517159	1.09059628875869	1.01820585007533	0.209825920443666	-0.39399151630018	-0.536247112366793	-1.03406217798166	-0.772817574049026	-0.18155833815268	-1.85962211565212	-0.171729859471475	-0.141012642598568	-1.46401356944467	-0.413766000217515	1.67263685552294	-0.294408866975285	-0.139277354655493	-0.428803974905767	0.0891801435195051	-0.298272916594414	0.900328613025023	-0.420476249281163	0.244993398799711	-0.275575814979765	0.0982911203106801	0.80323460963309	-0.37132547871537	-0.67041830666103	0.156975114314089	-0.1998049943018	-0.173084125858974	-0.274737481354179	-0.609375906920639	-0.648155476308402
ARNT2	-3.85116762970472	-0.974873072514716	-2.62531108086257	-3.97876183705559	-0.351125753679605	-0.0606543840320339	-0.0531750324709342	-1.83941910821054	2.16829227503624	0.55293983910664	-3.88617629557584	1.33170984100787	-2.40254572551472	-4.61894833850229	-2.15074489984876	2.11246163893888	-1.21553024515923	-1.27972510788478	-1.52300332379815	0.682893588043964	-0.111392343206556	-2.79419301079318	-2.47349992662512	-2.14698477679703	-0.395273442340097	1.86087873078831	-0.921769899602437	-2.17858693182581	-3.70162548574389	-3.12237183848289	-3.97219534636927	-4.24910454673406	-4.2735541227305	-3.71142973943376	-2.42005202037081	-1.1128049011984	0.856870648247906	-2.01772755594479	-3.47471712311955	0.0268270707154761	-4.31971047065593	-2.34601755375647	-2.75677856126389	-2.22003227175478	-4.73237731074848	-4.14534571307339	-3.45679009612165	-0.954916525401381	-3.46473696350482
ARNT	-0.0159215777593497	-0.916589194690964	-0.154194857440844	-0.193088636933862	-0.485771308741691	0.399525678591203	0.154903267558275	-0.715678938116876	-0.0696591212073086	0.224914669463755	0.0981145365669478	-0.616135671161448	-0.93419311608239	1.16712320706474	-0.187532804020472	0.269142861868537	-0.154571878955197	0.0783488601251574	-0.127828577368533	-0.32715145840075	-0.133038320488997	-0.0252048088606213	-0.605444893113594	0.275108625575296	0.375504178204439	-1.08499468198827	0.190530333274562	-1.82383220910538	0.18489481817294	-0.570372930285143	-0.355997197348331	-0.0069769453677485	-0.750635873831191	0.948830450509239	-0.553555114450507	-0.232555140629168	-0.387223476923697	0.169426000151987	-0.383300546610504	-0.26488869612331	-0.60632813470157	0.222578594371993	-0.457174036871871	0.592992213724727	-0.336767222251222	-1.07357948202483	0.529021818166235	-1.75734078013655	-0.348503040809604
ARNT CP	-0.360256213546462	-0.360256213546462	-0.775293712825306	-0.360256213546462	-0.775293712825306	-0.0383281186590995	-0.775293712825306	-0.360256213546462	1.09917540509084	0.224706287174694	-0.775293712825306	0.9616718813409	-0.360256213546462	-0.360256213546462	-0.360256213546462	0.9616718813409	0.9616718813409	-0.0383281186590995	-0.0383281186590995	-0.360256213546462	-0.360256213546462	-0.775293712825306	-0.775293712825306	-0.360256213546462	1.09917540509084	1.09917540509084	-0.360256213546462	-0.360256213546462	0.447098708511142	-0.775293712825306	-0.775293712825306	1.09917540509084	-0.360256213546462	-0.360256213546462	-0.775293712825306	-0.775293712825306	-0.775293712825306	-0.360256213546462	-0.775293712825306	-0.775293712825306	-0.360256213546462	0.224706287174694	-0.360256213546462	-0.360256213546462	0.224706287174694	-0.360256213546462	0.639743786453538	-0.360256213546462	-0.360256213546462
ARNTL	0.843852233770742	1.25345611677339	-0.889225672594796	-0.195490171933335	1.16778312947297	1.49116844120248	0.59896857782469	0.00984001449327897	-0.614291194672744	-0.0205317879182312	-3.63007539374998	0.240855624167964	0.668602179885814	-3.16459974414695	0.774619597726285	-0.67806859941917	-3.46548874622725	-0.706750947559039	0.0339116410616084	1.42839312705074	0.568300469640225	-1.85538430028418	-0.630745426190541	-0.957824364631474	-0.965062511277117	-0.255971718598745	-0.22567967573304	-0.844614435236502	-1.07382538853562	-1.12423014762479	0.264413444209549	-0.0627556641637262	0.000259200992135313	-0.77512290121873	-0.409202123671689	-0.0118161889363885	0.162606914897311	-2.15179049056792	-0.184217431170098	0.238710615049158	0.546366482856818	0.953021041960043	-0.330963646456479	-0.165228178498263	-0.278489417795928	0.927998382085159	-1.32225494525296	1.24938585743506	1.23743904147389
ARNTL2	-1.90000629387617	1.39186710063252	1.53810997004274	0.620078005117512	-1.48211286786413	1.15873848883939	-0.27266537049684	-0.750976511980952	-2.63334722761154	-1.06860546737605	-5.06961747479957	-0.945917581104371	-0.308764459717346	-5.30817543483416	-1.57427865750481	0.229932569661241	-1.08259154190198	-1.24333167083964	0.772562132186751	-4.47188575356541	-0.683143173191295	-4.90020136609623	-1.66707289598755	-0.908420476868426	2.412576361202	-4.90737200097166	-0.811389218251884	-3.7613470193863	0.507154733291123	-5.43569133381978	2.41555420637108	0.811791906420658	-0.971734489688148	-2.21114220895516	2.05383729581945	-0.0468275080286509	1.6105486356965	-0.737571579824055	-0.848953549691577	-1.05975456985814	-1.07566320855568	1.56750334813217	0.260484421875471	-0.321143433305559	1.4112929782708	1.52195635145787	-2.03955192815815	1.09995059851132	-4.9778841642693
ARPC1A	-1.07102466895832	0.784094233080751	0.34390443722771	0.265103817486381	-0.547420865348911	1.22957519308645	-2.73504654640717	0.266889265306526	-0.368490655366025	-0.971395795921295	-2.61269368216054	1.16421201282955	0.963191305941671	-0.0695543540988898	-2.72723381499553	0.377421784871788	-1.75799389236402	-0.403183690534553	0.0282099620170857	0.327514612134938	0.216503243645372	-1.55669204441253	0.507778469079244	0.120602319699316	0.858630323546119	-0.0914209624212737	-1.04114777879167	-3.55667859475736	-1.82628508412483	-2.24345956974575	-0.542064982552835	-1.21997256889073	2.81104130902894	-2.01357231638951	-0.65627272652763	0.21062350038393	-0.259686965863625	-2.87779865073873	-3.60657353482062	-1.26082450540264	-2.62823667728355	-0.984749903626994	0.184465975206996	-1.4735378605927	0.834494044366841	-0.0468773627377566	-3.17646720210119	0.140135129553114	0.642527700512929
ARPC1B	0.294544855972479	-0.658695404069047	-0.694845902313849	0.353734870451902	-1.90119613094242	-0.393501590048016	-0.928319906037473	-0.558706387623258	1.81049026288482	0.342029085630262	-0.806823042657593	1.11483614259285	0.776054711835453	-1.52105498868829	-1.03918775561854	-0.10718873826196	-0.687722773342726	1.37660622375213	-1.11486393875514	0.333480832602781	-0.656490566548371	-2.5434661777776	-0.393840002953518	-0.938656365734213	1.18314691273676	0.880561273699245	-1.44232236783139	-1.65228755861636	-0.559655152566074	-2.43569841546113	0.0101410081432849	1.63784198497123	3.29379277888945	0.276656438101266	-1.14000783357758	-0.392222253196667	0.992236827052521	0.0250398786072242	1.01863700109616	-2.02762936800438	-0.993415608309369	-0.280615041745321	-0.766985867066872	0.499644412267474	0.627368307364276	-0.294474114655748	0.216178477557678	-1.04848493881278	-0.882325210946796
ARPC2	-0.492991539810665	0.470069217066028	-0.0122953122240964	0.0645055100496113	-0.0314111012856954	0.513577346296356	-0.244999646308525	-0.148139938685166	-0.453778891674685	0.0728526639215212	-0.608254575624335	0.0760302801395945	0.83981896471937	0.000590960131680811	0.141513151218388	-0.0906869763800629	-0.374178764788252	-0.302911691687745	0.854180171496908	-0.514833350310944	0.225631019056347	-0.78965696723081	-0.618191896467653	0.0882353069945009	0.707181077752286	0.0121853790826982	0.25663879550794	-0.750336428720146	-0.181491947065206	-0.966051505620586	0.684949834877279	0.141374002960261	0.292020154716675	1.17730462764238	0.882839729245407	0.332718717806797	0.617113006241779	0.291991698174032	-0.259090277785123	-0.0259678272816182	-0.0863858846917376	-0.790427514879422	0.274170705401141	-0.197531833040908	0.328408455004709	0.950062595293138	-0.0254554222419433	0.805504906877406	0.230647440919966
ARPC3	-1.02245213690486	-0.375711306584123	0.049997275708745	0.828255737137935	-0.0742324390496543	-0.670327865601116	-0.945053280428907	0.0757908244679693	-0.373054301278895	-1.26565075355074	-1.60818992713577	-0.58279970668142	0.336452187621131	-1.30842364473153	-1.06996095497023	-0.413130196647723	-1.02486816213053	-0.993866360101428	0.0787993133345513	0.429209905899943	0.381158694398807	-0.784208449964387	0.11060833667913	0.0556913561326984	0.704476295488371	-0.196032951838573	0.197428456200937	-0.474160079900925	-0.672966929414202	-0.918589954419003	-0.255603299598964	-0.186133652219817	0.566337712576347	-0.996209497742865	0.699992016519952	0.434676018313536	0.641451133770513	-0.890784928113123	-0.0897902494686241	0.0620772963934695	0.232012436058918	0.0122876768877227	0.411273821452805	-0.686157489217834	0.353192475370163	0.583288292399694	-1.11625338454993	1.0147093589732	0.280797322391174
ARPC4	1.10655674434663	1.69829996490284	-0.639576473985363	0.15566484690756	-0.557125065774895	-1.04380270518537	0.93885614858342	0.0930133856274608	1.08829744931856	0.934485674912736	0.762610304662834	0.0721845178833882	-1.0350888064316	-1.01185745247401	0.274357685569421	0.414025316480843	0.411687347223975	0.078200123361769	-1.17114216266828	-1.19449805153447	-0.295642939152503	0.44363411326959	-0.87734067205464	-0.682423003961091	0.149899283254307	-0.600126832470948	0.679100393974705	-0.0520078982583286	0.599714794742607	-0.486262772616046	0.149544970941081	0.158358623884047	0.04033408690289	0.564554494488841	-1.20643664841573	-0.32797583232348	-0.563148324944001	-0.293075896861776	1.08568967747448	-1.05101020031372	-0.778242090629894	1.54801127062023	-0.526798682561831	0.610654001799092	-0.766307197645434	-0.609499309618358	1.08595694611938	-1.10305284822169	-0.252574028628215
ARPC5	-1.27425011989558	0.124812110215158	-0.362963505425343	0.512737239165075	0.407665114685882	0.541759665522449	-1.28400158649834	0.410839308166417	-1.90324826640384	-1.14841949842546	-2.14080797637888	1.04911463574795	0.255656438368784	-0.0753759520522746	-1.37757393516692	0.972164264530958	-2.04282486514346	-0.489886878969873	0.70144389549637	0.207491233994629	0.572000153153832	-1.46812148897097	-0.301976882328278	0.438942418976855	0.698655032151267	-0.527483894997731	0.523192411105537	-1.48565805263856	-2.73022886059983	-1.75147889806468	0.85478232831623	-0.718260710318769	0.00208680252523977	-1.63238377148672	0.400374026738496	0.486614244740236	0.202842680205444	-1.14320631499394	-1.21080075369853	-0.648765993806183	-0.842592323290964	-1.54534966453162	-0.387804241602176	-1.55496012744828	-0.334463165957759	0.623306400166135	-2.0301410692023	0.507248298801723	0.840767329116856
ARPC5L	0.538609948003028	0.256283463465057	-0.62394388818846	-0.304261820337328	-0.777151853683021	0.0443840135322692	0.542364024001596	-0.837688935831968	0.342518236329281	0.766242921295113	-1.03910644805946	-0.667796775478616	1.22665609434686	-0.595227155207509	1.72081796991399	-0.0418054602184668	0.543103731973665	-0.00907782087738688	-0.43067578746464	0.365625672124012	-1.25752899248853	-0.242155417350792	-2.05892924370287	0.147314585029182	-0.811430674582039	-1.29837811846559	1.20453957423298	-0.236835803625996	-1.24050263755888	-0.352618989918372	0.935368835632197	0.495896491711773	-0.487433907811152	1.26175691432642	1.67209895875752	-0.689389093134375	-2.73423859517609	0.881496181504451	0.77322437493805	-0.126377445042521	-1.57854411338545	0.0457845182866866	0.643638845302043	0.285033092877959	-0.411545093263677	0.425963710435192	1.47274413619552	0.307574546778313	0.41122373078836
ARPP-19	0.243425153287276	0.0771057837047505	-0.448448573933293	1.00092047224397	-0.585320203458295	0.52066341981473	0.378238098235609	-0.219592567906852	0.000205990335504419	-0.304637635078529	-0.186047600323317	0.349610189025312	-0.435380926527174	0.368344249068045	-0.533936186218558	0.337410700112133	-0.492981481195302	0.363866600502309	0.669242877241441	0.324736670259335	0.926544462336426	-0.0345712814577113	0.430794703275907	-0.0766599379885	-0.084254269078215	-0.555258906640362	-0.055250032128319	0.538371964510389	-0.331721846200126	-0.399156425207779	-0.261580350576588	-0.12617770947983	-1.09807480874933	-0.582207580681615	-0.445421809160855	-0.405651413315267	0.266535882811773	-0.085835417005273	-0.518971960134704	0.10501686903786	-0.789233029648923	-0.103048265654204	0.671171904337154	-0.288315636720291	-0.558024931359442	-0.438794733160458	0.411007754984441	-0.246256963080914	-0.566338802764283
ARPP-21	0.437920085958365	-2.41181673367708	-2.72077186011757	-2.65776829590927	1.7807145774909	0.0679417831210865	-1.63213953611716	-0.20262227392845	-1.56665266460597	-1.83451863610507	-1.89733546465984	-2.43406005154775	-2.86431539331069	-2.06997870562189	-0.0745999489439552	-1.96760894884409	0.104944566516804	-1.5796135985882	-2.14376448476817	-1.96573839219239	0.505294364746096	-2.0832875984773	-2.55386940500677	-1.84532205861161	0.247512660665162	-1.09816383789152	0.274718593901555	4.77495146924977	1.21820427029998	-1.8921817585977	-0.40715323322136	0.170105760450374	-2.36897206970791	-1.73559821012637	-2.86195398646177	-2.55940426394827	-2.68502013732158	-1.73840108219793	-2.20864879626515	-2.2058879337133	2.70519290442211	-2.48002361261906	-1.75485764336218	-1.89921291115748	-3.06534573073765	-0.678683214850843	1.02391027053448	-1.46527363416931	-1.04485640103795
ARR3	-1.47692663217674	-0.107826347181165	-0.308843270451158	-1.4147511728042	0.135232339898584	-2.43742108508308	-1.31214346497565	-0.270668098465555	-1.02486870277135	0.699218011865639	-1.01074839973768	-0.471124597421759	-0.286678368990389	-0.240723941418089	0.473442812141325	-0.342035794429823	0.360664773895865	0.0563945734098343	-0.118279839573119	0.847987245711639	-0.186252235642162	-0.269215056079021	0.326787555315901	-1.6658807780569	-0.0803664475197378	-0.476602982856836	0.150859748830914	0.866454915924986	-2.10533529531061	0.250344734591346	-2.35568851573159	0.885763544939718	0.185286146663689	0.771415252305356	-1.29613035226094	-0.349934874818955	0.443833903152001	-0.293285731133871	0.748868826425902	0.24080818665943	0.532316371598676	0.207723424604698	-0.706806295974531	0.520788401999968	-0.699804104610541	-0.226017968760019	1.20254961856239	-1.94672655285265	0.0634844591824405
ARRB1	-1.87312329974847	-2.4308328554868	-0.678756640309683	1.18054850429033	-2.18279252855548	-1.29113805507104	-1.43040019512799	-1.27392658468673	-1.95855594879155	-2.04103669801014	-1.6373951095052	1.39255470671274	-1.93918289572455	0.379230496083829	-0.648708443946709	-0.24872451098693	-1.89925818682956	-1.42580111181131	-1.69195270783382	-2.21617664836829	1.36357923831533	-1.74872560157077	-2.1284053722918	0.976669647423702	-0.106650456661255	1.28266081646705	-1.88897609137399	-1.60221699543634	0.0429359534946283	-2.38906678861642	-2.24467823771647	-2.11675759124858	2.87605777350683	-1.44425632173499	-2.12343842949424	-1.21145153555512	-1.40693356554893	-1.9630760999001	-1.87337673930697	0.96142324713152	-0.358694048720683	-1.75394023735686	-2.23227655450758	-1.96597395048479	1.57537239102233	-1.20328651599796	-1.51342282002428	-2.10772417895786	0.380050491088498
ARRB2	0.768822585888545	-2.20755822337993	0.697702947166172	-0.0156671636699009	0.943066927969322	-2.80758079805831	0.524590146403407	-0.789183948070832	-0.352921884288106	-0.7928207193002	-0.776518678302535	-1.33341108045446	-1.14026651979479	-0.378815138874909	0.694540190428726	-0.471885359487755	-0.477075071664767	1.01552623969434	-1.99352914849304	-1.34434400158539	0.763356724316946	0.799690271291245	-1.20548357057323	0.155462209003827	0.143085991792015	-1.09021607828439	-0.972725002340339	0.360661136428915	0.00129302087208018	0.105773861509993	-0.378633179551502	1.56574536029894	-0.713956061056516	-0.839905546721575	-1.19406409591119	-0.585997954729292	-2.18646234358342	-0.385768141548204	-2.69057736492459	-1.81992690621772	0.980093610974247	0.382817876491725	-1.33645902788375	-0.974675181827579	-1.86174415426905	-1.10434962401758	-0.498989297494261	-1.08219124411691	-0.770824704137574
ARS2	0.267686914885341	-0.179197581354344	-0.776615348688852	-0.702179947583321	0.165495885441295	-1.82849922494766	0.380274160039579	-0.794578231301152	0.448318389902924	0.153853110735118	0.889939984231712	-0.846100593449898	-1.65068017607536	-0.650983473693458	0.235650838678543	-1.14821389579822	0.883995733289959	0.935689693866048	-0.621530903231868	-0.50752010922247	-1.03789885017136	0.581962823324656	-0.986391557515148	-1.03363347075855	-1.5106351646719	-0.920223163489837	0.221385229821431	1.69121573622827	0.399662295415195	0.632840550048224	-1.01994345057334	0.530041624388317	0.0781327950955955	1.50500471306539	-1.68118561227805	-1.76152052317269	-1.88751177749667	1.21693684898448	0.323518868031677	-1.10741641079574	0.451382510129332	0.0850215886232654	-0.255348387200799	-0.777526355663557	-1.2919844886851	-1.04801254940244	1.45344126105855	-0.543629753049567	-1.10888801127529
ARSA	0.794830619463251	0.103621614015963	0.337230887100832	-0.48235085845233	-3.35455381540456	-1.3697906572729	0.830519005036483	-0.00786042753466151	0.812341697826812	-0.913071789595457	1.74000682678259	0.858848894944252	-2.23671534549855	-1.57974235419226	2.50471842117826	0.430102911403022	-0.654297767484875	-2.42615142407487	-0.162210837776371	-0.350040784492277	-0.716492674089241	0.614229908095473	-0.120322032583496	-3.42891448437639	-2.36343622002261	-0.0865922741241751	1.10324957029283	-3.11314659735237	1.55320001558739	2.3217188473557	-2.30164727437878	0.114198316468023	0.775732814628619	0.0699606241410849	0.0132357264714523	-0.839596245005854	-2.01608119374447	1.51398249467667	0.540632852251982	-0.999866417496474	-2.68271980323801	0.47278676170648	-0.754030522959348	1.61580945100508	-0.354168143677014	0.204292655609158	-2.25514146528602	-3.42906141811772	0.549737761899104
ARSB	-0.0949369242999003	-2.65523132136718	-0.481890162505301	-0.612232894107712	0.428207625904989	0.615868864599752	-1.5317499204315	0.496465000035651	0.178323813832864	0.953490972526337	-0.385381906741361	1.38168086152029	-0.671137290808805	0.280865787452034	1.99900308495906	-1.7390147652255	1.25024559151507	-2.04715398503289	0.263770209773127	-0.300581568008242	-1.89511090145978	0.168252952738407	-0.232329839673127	0.670094949809414	0.129896911458314	0.614273551904653	0.263601075831408	-2.76950667576755	0.849826090758485	-0.300941235985523	-2.10070504514507	0.593209480052937	0.666381603189668	0.896604874976452	-1.64994729827502	0.27532815335532	-0.00961059253120009	1.04370388713306	-0.0544987266771634	-1.81041810608578	-0.459373324937414	0.671353760741206	-0.71119140124668	1.03770900979827	-1.56892815188467	-1.19264859128617	-1.78197856510329	0.121103331692366	-0.277873046316728
ARSD	0.274118065933551	1.16654205902134	-0.266195405073467	-1.29528849976845	0.128657199687658	-0.96422040739331	1.27092525271666	-1.81896330572731	-0.576240553535922	-0.176324455992416	1.29057293022779	1.23789498378029	-2.16902870994458	-2.35553036953892	0.950771581329909	-1.1151199016765	0.233601875631995	0.477199079653667	0.386350033573289	-0.92227441522694	0.650616102493623	-0.76886018981412	-0.218999207122111	-1.19714537054253	1.4687529023305	-1.03103323607245	0.605727100176091	-1.37639021489239	0.535352621243711	0.435466941904353	-2.26095050374104	-0.211853613804994	-0.322939463163196	-0.864568140137255	0.0965762753096051	-0.188340205094904	0.627578413690955	0.278838979954455	0.835365657321466	-0.872831306784647	-0.426143753107379	-1.41072376796833	0.707917876660154	-1.64174484422284	0.343409777034202	-1.31445731468703	0.0677078604464537	-0.102394107132769	-1.5043123069243
ARSE	-1.60827560744362	-3.94826753999434	-2.80667192614808	-2.00527070227603	-0.421254044373566	2.44397266137037	-1.38131575950858	-3.2307616947466	-0.430323456231846	-3.16564238130844	-3.37251355302978	0.615598166610183	-3.22063612010009	-3.05538443376422	-3.80369235164022	0.4179820297394	-0.569771197832176	-3.5889327058697	-1.26105738424382	-1.01988920952218	3.43955277167874	-3.56245199891588	2.81187816983332	-0.9450301454644	0.478987456148862	-2.48771668256425	0.0889937717398282	-0.56180542357589	-0.663472484226505	-0.544007310749051	-2.76732124166315	-3.07373287563899	-0.210947069814312	-2.75286546577059	-2.33618575443944	-1.06314013206947	1.84401260583638	-3.34840650845272	0.125418927912715	-0.46699652007786	-3.70930384191417	0.562997021974636	-0.826054224080666	-2.34807555849069	-0.0457066571773894	-3.9200553865991	-3.64933104353254	-2.53489409472977	-4.01132148875176
ARSF	-0.586784939029177	-0.701309800678907	-0.864071850877897	-0.96832739373224	0.133576528475406	-0.32613695808882	0.644763807409156	-0.696986667720817	0.0222416360764042	1.30480911411106	-0.110394823275026	-0.172405691112097	-0.649076060727806	-0.708223758545419	-0.286139826780119	-0.0775730287417356	0.168117844037553	0.646799454485523	-0.569373443330373	-0.558270528363148	-0.819837600225585	-0.321412125983638	-0.483059851911604	-0.575947882450697	0.532951148369581	-0.812732252563261	-0.61351777232463	-0.589315531513469	-0.504606295466082	-0.121300655421315	-0.22827474147581	-0.579813646309291	0.231488796724305	0.853422645795706	-0.6878446832557	-0.53653673272806	-0.636686036387091	2.33680588251327	-0.303741657122312	-0.704459953093229	-0.39343534136773	0.254621754830069	-0.828203321118999	-0.285089646049113	-0.35799770491967	-0.405040347954003	-0.27820853268607	-0.666692973876856	-0.735838206271948
ARSJ	-2.01901294219797	-0.977387017030872	1.03418971038794	-4.23908372034457	-3.02165256496576	1.45853468279361	-0.758729082818967	1.28783878734485	-2.66140369759953	-1.21571960858937	-3.74013495438431	0.0290403875661523	-1.42244279667489	-4.45429507636526	-2.21085330809421	-0.797468301583302	-2.33057083869797	-1.04523516571291	-1.07326426483214	1.07773357015609	1.13991115294891	-2.3900359991396	2.36863673259511	-1.73895848277758	1.91299795702354	-0.15976970373418	-1.50758678365434	-3.06786935936083	-0.613223142086977	-4.83469380916326	-2.33720822185245	-2.14424301945248	-0.367924506590485	-1.32994234957539	-0.254545414282299	1.7606202641729	1.15323182600547	-3.82807437109772	-2.12378424961204	0.15804535896272	-3.82480568320178	0.122633148241557	0.690359190990745	-0.377701357347871	0.530572068434224	0.9560240805599	-4.82201961424941	-0.957384991381867	-1.86637200037267
ART1	-0.584345013732691	-0.263395703864437	-0.634302873785189	-2.16882403019415	0.679268624899808	-1.08797482291989	-0.0334520850965234	0.274098967348161	-0.104451261224092	-0.686538300654373	1.06587674272146	-0.926749049540596	0.24153491343413	-0.553710336319443	1.13868319244756	-0.183271973488297	0.577559308719126	-1.2807533500851	-0.0246952082704444	-2.66076568729802	-0.0406715815737127	0.229075327611692	-2.6419745888048	0.697999056446164	0.304663949693933	-0.469374395757073	1.24282392588067	0.814320082509395	1.16702430237578	-0.463049411948696	-0.403681009025174	0.483497158458691	-0.00315961971149982	-0.306954302872166	-0.0586259923790891	-0.242412234917059	0.225765909248995	-0.753041360592204	1.10544543309506	-0.670483670912478	-2.57425480336167	-1.76533588678007	-0.516186476604336	0.0501411025668153	-0.650295350370691	-0.466945327573424	1.30272910616216	-0.756751290954321	-0.270887450069038
ART3	-0.773465256267153	-2.39738355758935	-0.894183219536471	-0.699415938439504	0.27758828717161	0.139958680563702	-2.53082191101003	-1.89920384817231	1.94491016497769	-2.65643251471429	-2.02404417878431	2.57929398687203	-0.318376492699487	0.711562969422081	-1.61989790505951	3.39936321316629	-1.59200247120986	-0.445180760254903	-2.59817724672483	-1.9788676428663	-0.058854065049972	0.167960457219111	0.240222339857613	-1.21734504752436	-1.4428190648834	-2.6201806163235	0.983880998071238	-2.10060210845269	0.910111029540195	-0.416724049266815	-1.15611653226583	-0.820520242352138	-2.76376892605844	-2.62417814563597	-1.11332517785829	-0.275230806161986	-2.48100232048998	-1.83341446654236	-2.49793586474432	-0.327654508849763	-2.70570559908031	-2.07983817730893	-0.668429759358784	0.0228388128446198	-2.60369901529683	0.358942318839303	-0.208822193995958	-2.68474645854528	-1.49043425469436
ART4	-1.18439151806119	0.760240007280028	0.226615299443785	-1.60276353116471	-0.954632156505626	-0.992659072565995	-0.351412852722837	-0.184348238966061	-1.25991835876434	-1.44400268320572	2.99260536592034	1.01816597933401	-1.58864924033496	-0.740962752284894	-1.10286713116589	-0.622313896746522	-1.25591484271779	-1.0484795157969	1.66820799308504	-0.0605368928324443	-0.389617178380812	0.363768633236689	0.119006852975993	0.609368783523214	-0.831559062050071	-0.595274250871868	-1.09952237805457	0.189362599131854	-0.757546354589468	4.19005391236484	-0.361293816268429	-1.20680676084789	-1.26410720228319	-1.02641004322274	-1.52935386508351	-1.79825425959299	-0.352039353482524	-0.255724399459371	2.00973100648142	-0.279770200154257	-0.28042524014637	-0.481495869349335	-1.02400313573795	-0.97059260421181	0.522800844072159	-0.215210884152265	-1.20729209007243	-1.47323152022525	0.46344130869804
ARTN	-3.54932303440821	0.463401971149844	-1.5051605422646	-3.67558688907146	-1.63991305831511	1.00268454891229	0.388259679030906	-2.36850030566522	-0.78838754670117	-1.06400007987071	-0.333181633018555	-2.75049508602554	1.88823282690596	-1.68224346444629	0.110128862100519	-3.00750719662705	-0.839299077125967	0.302216727622064	2.00665783478254	1.87811335633602	-2.53356437274859	1.7331061627281	-0.674444699343504	-1.35075712353889	-0.803504763845653	-1.26413267646344	-2.98995019019677	-0.373086215110142	-2.06844870767725	-0.963669239530818	-2.29231246289562	-0.378316798477317	0.989285086008545	-0.559781265370356	1.90280439398257	-0.927368223113793	-2.37557447933041	-0.74750752954582	-0.3402179315286	-2.17595881700337	-2.34428713078329	-0.410173107060742	2.9431229823877	0.194813018012899	-1.93341159684138	2.29988767177841	0.0165283030226828	0.929307901086099	-1.82372464083185
ARTS-1	-1.98267935662744	1.42395556468277	-1.51336750836426	-0.703873038340247	1.73545638847561	-0.622286381702501	-0.567242293164645	0.889831108254579	-1.61350726472949	-0.310065232399318	-1.69408363096236	-0.300506474382125	-0.0949113857315745	0.431763859696643	0.138605246880163	0.674726992583719	0.925487716384178	-1.09523912790957	-1.12556916654699	-1.19518148500947	-1.10789349936271	-0.177872352040799	2.03203983464149	0.13244208754196	-0.977368017246781	0.743749590974136	-1.27029981501519	-1.02480874693916	-1.02168214622938	-0.242702200919829	0.147007421488826	0.603046771000453	-0.487017756923669	0.411537798546159	0.560379908462667	1.02660683968972	2.26076427733607	1.25684172776102	0.230718237163674	0.825894425984803	1.09790857707362	-1.86265508748852	-0.841085086901859	-0.454216817662689	0.345197745728665	1.48376037828541	-0.00835852588349074	0.382673718683338	-2.13148025428903
ARVCF	0.335482833014315	-0.198813896268347	-1.02937915681437	-1.6275175854391	0.68780557966409	-1.1334269308318	-0.23690053248724	0.0843580138517853	-0.29935255662818	0.766048598079928	0.268522230228705	-1.47875890265097	0.110827588120677	-1.1075645141048	-0.241011371573233	0.232682281321397	0.346864075818486	-0.61003582229473	-0.390577093813136	-0.880403531225519	-0.91871516629873	-0.111628966540245	-1.13493381833425	-1.57112677931305	0.350063378175841	-1.09968504327119	-0.28127274305288	0.808190046111352	0.933489214782957	0.659796885287791	-2.4923990399602	-0.444893408440687	-0.61948097776017	-1.92667936167816	-0.582417834528555	-2.22830060021291	-0.42409056329421	-0.584585973256197	-1.59984528335264	-0.0432912203561388	-1.39467392872121	0.786912814468703	-0.0413460849385409	-0.177459187267745	-2.37771446152305	0.53108546118906	0.474872003698657	-0.0142664001600694	-0.408625978885358
ASB8	-1.61063222752764	-0.587330183942381	-0.843841092127999	-0.587940751062709	0.294016896881007	-0.299632418735538	0.216627498459399	0.133865639006738	0.395709050578389	-0.369295613639804	-0.291510818309653	-1.12305192179185	-0.585188903578491	-0.395346456298367	0.738299452925415	-0.12323395777224	1.426480638793	0.0837135374703487	-0.282208676112769	-0.556082492858376	-0.614378883755836	0.0895646761938192	0.603344511073691	-0.601211952108576	-0.123635632563188	0.0421529149428838	0.0482078680824785	0.890302252740769	-0.0370673052654566	0.744229741283929	-0.0041204140754379	0.735907978946221	-0.179688381078823	0.39479737752388	-0.349923375614917	-0.552614862553507	0.102081876427979	1.22580887103043	1.40203514066767	-0.0413148015369513	0.154629566943784	0.411990733153159	-0.505341955342133	-0.0249718149847725	-0.727922667655586	-0.34674012310536	1.01771901099558	-0.901702413585843	-0.407112288834983
ASB9	0.333054665851885	-2.40665639114855	-2.07290062896843	-0.360306426026274	-3.39013473128388	-3.24341983077841	-0.912302039450508	-0.0198600655531677	3.3174045743565	0.388337507469381	-0.366391669164522	0.998048954661864	-0.935533255412853	-4.11514303234824	-1.69312659315952	-1.25686211536775	1.15733250001471	-2.85512541205831	-0.443961583751486	-0.531118713217573	1.63555997075925	-2.09503299087201	-0.189435818136139	-2.02415069793805	-0.934565777688863	2.7835981763966	0.650464169075616	-0.543910862370154	0.308304841933161	0.495179055840926	-3.78428515601554	2.62172738717994	-2.98905323334942	-0.683566953375316	-1.03616032105853	-0.810849164332363	0.871716750966143	-3.05280753884909	1.67821605338418	-1.68583929464551	-0.0434269884838869	-0.661753153019168	-1.12618923983907	0.235447483968962	-1.06444513303723	-0.38783736400075	-0.957389118783224	-1.07161261541524	-0.267304027553271
ASCC1	1.52105536272499	-0.123381516183394	-0.334357927428792	0.681623035392605	-1.41907612005361	0.0887722215320526	-0.438069612283584	-1.06706465210282	-0.382868986894656	0.468172712016217	0.0561445440195495	-0.035214671021722	0.377529123801573	0.157831484771996	0.518063358551183	-0.918589078511631	-0.5702965143114	0.505675007372621	0.355969436221111	-0.0302167663664551	0.480228253093704	0.941889587934342	0.335064442450067	-0.0687396597527055	0.18574236720539	0.60244187936969	-0.186045525417087	0.451840569043976	0.347748376169298	0.133071327031033	-0.946164317398933	0.227841379175728	0.308503778749558	-0.316506069775612	0.928331971832021	0.00859948349917704	0.594970958207131	-0.279126236917692	0.083495252440341	-0.174872688349775	1.07204980708647	-0.301393647164174	0.0509489421926314	1.30488073269125	-0.243703220747473	0.721853641971828	0.122637944282799	-1.1950722644789	-0.171479540042317
ASCC3	-1.11646929860791	0.548321287086642	0.274050067688114	0.165644876019073	-1.32884413721792	0.695482369066252	-1.1100559079183	0.149650272525312	-1.43212016666465	-1.16410706402184	-1.41307907354355	-0.0594930700595013	1.06500195114367	1.49927558884909	-0.475620760395671	0.553324836667559	-1.25749458654353	-0.988755236979742	0.766339309271812	-0.145117734693366	0.339442855254642	-1.63986870413701	0.0192885467233605	0.528463536763343	1.35879555397758	-0.256418363014256	0.929043513319273	-2.05096942699623	-0.569852904329014	-0.813380902704915	0.885207097987883	-1.08894636847127	-1.41192941515522	-2.05720726637738	0.117315082369517	0.759594850373355	-0.581861597248192	-0.675800607336363	-0.147709893959151	-0.637419713662046	-1.05379620286106	-0.994328912799266	-0.0396568256354737	-2.00380184485284	0.919402419322461	0.400728987745099	-1.83186583189586	1.77786739637808	1.14726678687398
ASCC3L1	-0.320634407088504	-0.266183173754079	-0.680757255780484	-0.0375288144700123	-0.0531819993815604	-0.484804995108992	0.134163023216493	-1.20031000242449	-0.019255833012195	-0.0713381548035857	-0.146146967198698	-0.682650026894138	-0.907383734180279	0.178082290408261	-0.1461244162623	0.109712186934724	0.118088631885054	0.0214843414722706	-0.782624410905923	-1.05891744897595	-0.414058815045959	0.0799631512103315	-0.135190302475459	-0.622373296187439	-0.436937366036614	-0.650225757530075	-0.474635975990391	0.103515546949122	0.128063423736713	0.555115431789309	-0.689537735539993	0.739761681562021	-0.235155309744601	0.163895345667825	-1.02174056815819	-1.18761754825512	-0.615891354215347	0.362573861180966	-0.0204046529507983	-0.219230209620828	0.310895523014816	0.587507598230719	0.233003018199854	-0.710167250012572	-0.343527434765903	-1.12027336986959	0.408757676217222	-0.928220190955284	-0.36700405373085
ASCL1	-5.75210565943364	-3.9248621564258	-5.43395823007877	-6.1808876850155	-5.79409851669786	-3.64729091907347	-2.72181300007329	-4.33833828184722	-3.99996995848211	-4.35468404441037	-4.21380510792703	-6.42770662049882	-6.12311410006945	-4.2697168859862	-4.43252348196203	-4.0842918542804	-3.38471525554575	-3.07417655908932	-5.71619676140618	-4.27510082122112	-3.94701814894411	-4.15257647091184	-4.41530070764837	-4.49331001660763	-3.53300615561211	-6.02730642308312	-3.65630185754952	-4.65292490410207	-3.0531646778571	-4.28860236272604	-1.15248674994754	-4.69678146067837	-4.42541378121507	-4.22031896171614	-6.59811046110316	-6.16914906748094	-4.98174818614998	-3.94603690031229	-5.37815569801084	-5.73691379471105	-5.41448567417918	4.40637787283021	-4.60329344672615	-4.78112073518885	-6.99128537747226	-5.79876027235871	-3.64297001088445	-5.23392148661426	-3.44526841013328
ASCL2	-1.44464665520044	-1.35033822171782	-1.19761425497006	-1.4149843898706	-0.0296122467664045	-0.231395038305157	2.12176387709798	-0.627835345451565	-1.13084229157619	-0.979670828182984	-0.953276121660024	1.23451643884823	-1.16773608721518	1.21893988206088	-0.505367146993854	-1.08133271777152	-0.81879323360121	-0.489394672482429	-1.18379801571752	-1.09471749283521	0.0428549042557616	-0.979190755838854	-1.1080144805726	-0.883185644615322	0.0852462721212061	-0.802106212667266	-0.487894094997324	-1.13762396559807	-0.545519583396177	-0.692154772758512	-0.663863066939145	-1.33620164939893	-1.31748908670039	-0.858376020905883	-1.2827470281075	0.424758330735452	-1.17116753423741	1.83576053219061	0.310609679545975	-0.332123846986488	-1.11696270962427	-0.90556938391669	-1.1979165056575	-1.20588802991444	-1.36179181385323	-0.694952978043372	0.542242356168179	-0.939872696871995	0.785156547549864
ASCL3	-1.02253571883514	-1.3479904792595	-1.25487293161442	-1.3297390201659	0.117478425393085	2.48164349929174	1.71234532671952	0.544799356446415	-0.724920940909052	-0.516342446635804	-0.711790383804246	0.349101435383239	-1.17822542699733	-0.447180163262206	-0.529789536614116	-0.559117482993422	-0.677092299813064	0.554373002362902	-0.994527645891206	-1.34097320657539	-0.334955212230288	-0.518911687712779	-1.10468445718437	-1.11564878452062	-0.361253640446665	-1.20717478390809	-0.759138625679351	2.14390031262	2.72787967965342	0.0462913518488504	-0.84514916134311	-0.468722905484824	1.28701052727218	-0.7321085980509	-1.3337435740702	-0.632518629143839	-0.75290166772274	-0.840993302298466	3.33299097154073	2.7835514037923	-0.0785952299747662	-0.967920167861552	-1.05836747126326	1.59557818211738	-0.709668958059986	-1.05569209680197	2.7351087309164	-1.05749319683405	-0.161872539723798
ASF1A	-1.60533626413978	0.51959779135567	-0.0209616504312369	-0.64708302969452	-0.957714076418532	0.582234758712372	-1.26802591476538	-0.640230342966925	-2.12291249863768	-0.128957483190461	-1.24369743159039	-0.0439698948130606	0.762510256232346	0.577605355992868	-1.44035273890804	0.185986545577866	-0.869864786316879	-2.22983194651025	-0.441681033794015	-1.01780296774788	-0.198465203187607	-0.587728836909647	-2.36148586220549	-0.0873076654961766	0.465432688600641	-0.47744706014033	0.111461557124703	-0.0800186986575491	-1.51773535357873	0.26565362316039	0.801887170327358	-0.71759537135849	-1.84371933925066	-1.02379242255035	-0.350786017590918	-0.128766844272582	-0.930153472022308	-0.597477710794812	0.148717315013176	-1.68431824203757	1.57147038968959	-1.19635713518447	-0.455337104015248	-1.8490543683579	0.416695520853708	-1.06119594330734	-0.737650836398444	0.583425171860052	0.703393983595088
ASF1B	0.932472798236493	-0.885635503056672	-0.0678341826258783	0.178561938345688	-0.451923882486961	-0.150135748277827	0.148506333312786	-1.07692734608585	-2.9286683824837	-0.00072289353459699	-0.617384240463704	-1.1767709516811	-0.262865737446252	-1.3162406330199	-0.857394884318883	-2.41384279575175	0.195540256616292	0.605537756764355	-1.78309874474932	-1.92513715214802	-2.0903547148402	0.0477821987406108	-1.78555235019909	-0.965067484290647	-1.01134722407399	-0.440647672958328	-1.19546600426029	-0.248881188167612	0.655495816162325	-2.18058359307179	0.639076590721487	1.17900867600887	0.0114411812134328	1.39606576891526	-0.0460528547891696	-1.84392821203771	-1.20103513306324	0.591974394556739	1.90465159027499	-2.74579838537468	0.269521968602303	0.964911160776834	-0.480852293569314	1.08540760923254	-1.75124213394487	-0.664777946656625	1.96867970294656	0.631999511443632	-1.69547989061248
ASH1L	-0.568003809125444	-0.867777276190049	-0.80321777848635	-0.511968478878752	0.199288594894209	0.326093975185365	0.851163750719411	-0.236281184411436	-2.05407564901679	-0.735099179929456	-0.223432102863335	1.60474245208434	-0.47746941477091	1.33571958482544	-0.179556684698861	1.66694087786947	-0.263468130634103	-0.651173994858625	0.679404685251598	-0.857592777663699	0.608567701879289	-0.191174895089218	-0.823591607567735	0.742230717094913	0.366533139027687	-0.764754289653	-0.668986285211899	0.327560948806661	0.497206072934998	0.0801478386850515	0.943216565575847	-0.804796642992758	-0.620542048289016	0.478432276722816	-0.415004786565348	0.165003911592223	-0.14023853284648	-0.597099892116054	-0.587078947333145	-0.734492279825918	-0.296425745884221	-0.689482776744504	-1.06353470827246	-0.886393470755314	0.973369802707682	-0.217187351759222	0.340507794226713	-0.50654396439328	-0.223803566811859
ASH2L	-0.593149835027154	0.0455628581014972	-0.522574702520286	0.674853819472049	0.228660860754477	0.0263506462401331	-0.33148707630665	-0.50579598185078	-1.54477414685012	-0.663216068975625	-1.53142948933556	0.408412887403739	-0.932458497010458	0.640175976381918	-0.679970309852855	0.574638448307156	-1.33164674201819	-0.953027615587028	0.503663223549043	-0.520471090375211	-0.305350997462242	0.230054126371416	0.0194678512665358	-0.999307982738227	-0.221526604728036	0.361842445433955	-0.175106242002752	-0.288142114017937	-1.35676745816422	-0.364462900042522	-0.130886340215635	-0.680890691466438	-0.54614894914721	-0.815118484331924	-0.138882243925572	-1.21646679892733	-1.10572139248794	-1.15571790668665	0.0160821694352684	-0.398842972429966	0.724515560340393	-0.98725814644634	-0.801058551790502	-1.14380767087045	-1.10897025524178	-0.0089668288727823	-0.251776019865163	0.114059094907816	0.559435839100775
ASMT	-1.35274778570789	-0.345754049888603	0.841909843269867	-0.46343492436305	-1.12024022890957	-0.167490474522847	-0.756020482682428	-0.735541870489075	1.34849076469335	0.507199248178239	-1.11299438069622	0.664484200476133	-0.263603961808043	-1.29963233341561	-0.791099086934477	-1.52035185933311	-1.04700211606068	0.616445220450942	-1.23586345441028	-1.81786809160944	0.520254135994327	-1.42024431523168	0.310193355022214	-1.03156621392373	-0.856803026976739	0.0470445196158339	-1.47172594676937	-1.43643754154476	0.366476744955668	0.687924128288121	-1.71948202430397	1.61160839163805	0.0463749736878939	-0.923345422802804	-0.307535566207219	0.559507414848502	-0.452356392245304	-1.36442997993901	-1.49444817054627	0.172955830782066	-1.59412123359202	-1.91483080170458	-1.84747909525282	-0.0877191058418256	-1.62151305774876	-0.655633307926445	-0.722991187148427	0.364971004038196	0.729226507511674
ASMTL	-0.368889053681912	-2.00613362223153	0.329306702110792	-1.65678350892911	0.378442275858876	-0.654322920151069	-2.21616386423693	-0.121732641249917	0.196064297332428	-1.1651498592573	2.49308496672541	-2.46871777940858	-2.06214012359708	-0.863356817686531	0.362644374852075	-2.08798261857921	0.238763879036234	0.797940644311451	-0.456115245589245	1.19388827827192	-0.472771591527681	1.97829059823388	-1.90328967396286	-2.60090447595277	-1.51924119301953	-1.18431259699128	-1.87868322600223	1.26830496056658	-0.221996796554547	0.500362550758797	0.0232466243324862	-0.192335236120264	-0.888706699038899	0.721025180788965	0.240730523781885	1.76681928774807	-0.613647013941477	0.218025134137096	-0.34482038108974	0.80063854379475	1.13692183410145	0.964612576966028	-1.24169311039126	0.564571524953668	-0.840338421893976	-1.11089204857227	-0.387642485542594	0.124638212515166	-0.355199412375473
ASNA1	0.000757159604519873	0.0941965046533075	0.359433982383644	-0.262901906441259	-1.46935293129798	0.176271120628615	0.407216702844017	0.105353447226786	0.159063693198722	1.38048481040142	-0.0632617504805462	-0.833544182316804	-0.364779674500722	-0.321380029848714	-0.0161056651987085	-0.749751573593503	-0.0456351460663397	0.74413249864569	-0.833601097517364	-0.777601134200576	-0.931228947797931	0.323673334994421	0.0965602345185756	-0.366418414077092	0.277671588399413	0.653216561487899	-1.49507044893764	-0.157562359262912	1.53957071583121	0.0665979846475032	-0.903201036988875	0.541965769432904	0.0555437638153906	-1.30977198118014	-0.541537195224544	-0.321819666208357	0.457613614757556	0.517248597114041	1.74347285382875	-1.43189827663238	-0.181448212689465	-0.0245800587915272	1.34497543717949	0.314317810045075	-0.268912830865218	-0.141294090858271	-0.194313750243166	-0.772015207266869	-0.401286675258595
ASNSD1	0.147952004016075	-0.111796167922667	0.196955633783094	-0.343914884339846	-0.229934354537531	-0.27790501057773	-0.859555501148843	-0.0711714629836687	-0.628761168366836	0.0811693521799182	-0.190022225657895	0.170646361883297	-0.308724609527956	-0.143620332318404	-0.132087966621203	-0.740579107451094	-0.541638587431095	-0.110445552432653	-0.816754783095129	-0.508854514433341	0.0536535217982785	-0.1745550576613	-0.716716040845523	-0.0302846269736326	-0.198676885678256	0.215182893478753	0.313702919007508	-0.535980898860033	-0.0344577410581185	0.606664290244543	0.0415742581234326	-0.637570742507103	-0.669987906365367	0.168526840044586	-0.354759691485611	-0.341614777505314	-0.0430841056290073	-0.724280753753016	0.599653374663399	-0.464316825250732	-0.0411941036512947	-0.44123586540127	0.0610452626913325	0.0543952224560172	-0.209911392855662	-0.546113271585151	-0.44398340892489	-0.00387416063495835	0.169190799702814
ASPA	0.172008548314588	-0.533421779644289	-2.81813183033208	-2.82073398297076	-2.10140086068581	-2.07741679484173	-1.21879776175782	-2.12544026836547	5.15712722683946	-0.106894703157206	-2.15975181892679	2.17887216619541	-2.66307376561688	-2.25072821176618	-1.21064271957785	-1.77058271060752	-1.47149881480364	-2.10149839998319	0.0767058200704644	0.913581391971145	-1.66264183309215	-0.851262191027755	4.45397455906476	-1.99510402355376	-2.29285040194988	1.93659257645248	-2.3752039781993	-1.8094809478361	-1.87886472893896	-0.652712793817799	-2.3631200393135	-1.40129370882105	-0.626238501511955	-2.32371461077695	-1.38369260453151	-1.64989742581197	0.0198724223812932	-0.749088099697448	0.434688291652677	-2.31629164559308	-2.10206990011647	-2.19408723966321	-0.196749371798645	-1.13188408165807	-2.41626526675625	0.239752755830854	-1.66062316389584	-1.85970972049508	-2.1836780034782
ASPM	-1.35232545679185	-1.21668832706085	0.249402292582183	0.634752292616223	2.07678020244167	-0.924353559494452	-1.70376988612123	-1.28075596808625	-3.58946587643988	-2.5518997304528	-1.99552395266087	-0.413346930338594	-2.07296698222424	0.405154966006146	-2.91502034982941	-2.06271735365125	-1.39502003273601	-0.223892772869367	-1.74243028434812	0.374022300191323	0.0860597160682631	-0.967312333432321	-0.799882371023887	0.979004460300096	0.727396160378517	-0.963754656328942	0.286274209609277	-0.993453691726963	-1.74608484449966	-0.127131035025517	1.2163400662112	0.0191829241411573	-0.308385530794667	-0.338115198069474	0.699133107267823	-1.10004716398325	-0.972908807559179	-1.39957000543083	-1.32432574897678	-3.72337004136876	-0.0856991755585321	-1.00846626229575	-2.15444577933601	-0.94538849570469	-0.817633428520972	-0.804095991290787	0.0909273241657952	-1.40142676960408	-0.469805955630643
ASRGL1	-3.89537044474179	-1.55635866474244	2.37357215980773	-0.750294056763285	-4.78677756062414	-1.26061349011402	0.251305208568676	-1.99839841392489	-0.847602081620449	-4.71349747758333	-4.17461633518631	-0.888665741495778	-2.98942338998955	-2.2777148835748	-4.68225175366801	-2.28445966629792	-2.70969571593534	0.106159250746987	-5.06119888322707	-2.29618821867306	-0.646921655567772	-0.554176590588655	-1.3635507060177	-1.84145060589016	-1.16354779754314	-0.0624168724080239	-2.51880802056451	-5.51735836708083	-1.92718607151396	-0.384955541538502	0.123777088853221	-3.26977253416475	-2.15694310712282	-0.68375065662668	-3.03569259395393	-3.30003713361027	-1.70931147466471	-4.23077284203317	0.117345228285254	-2.72448895891193	0.0532765552213977	1.64511508928686	-3.23517751464214	-4.00450910892095	-2.2168781217606	-4.89897014092225	0.957457868091744	-0.758029866916546	-1.93877960871271
ASTE1	-0.219833438288318	-0.355185198123848	-0.43256293911583	-0.346656484945231	-0.110525469602384	-1.5914674897036	0.896418037090457	0.102487727967371	-0.137298787366024	0.106997426177362	-0.340690030328978	-0.449644699136495	-0.348267683516319	-0.834045765069939	0.71633526521024	-0.204388952602483	0.952550764730592	0.182033973884513	0.56202288376366	-0.121659842865905	-1.53846227205859	0.231949179838821	-0.425345271669137	0.183468867027583	-1.44418748120081	-0.461141397748174	-0.0580079950068361	-0.306955273189077	-0.372390760476168	0.0367592852642372	-0.53030460851089	0.897673358490145	-0.594122278589531	0.791113537923408	0.428370600580416	-0.865000150694236	-0.149471178221056	0.144591996942019	0.232689144399333	-0.386532760795319	-0.0875191352817812	-0.768195814693392	-1.32288690111805	0.259626344631704	-1.16935932918612	-0.425753823910506	-0.518296831859053	0.279271656773467	0.324987377202699
ASTN1	-1.71936860119781	-0.22230570984479	-0.706004288335179	-1.49985857669994	-2.15720666991696	-1.69412902715884	-0.613640799041213	-0.198493039173555	-2.01695355920589	0.688886841283624	-1.927989797337	-2.28240263821069	-0.538573686708684	0.0811573806283016	-1.52402168400016	-0.0286138496099332	-1.80919726078338	1.53641388523079	0.783794810654555	-0.430133399595949	-2.04697635981807	0.209085658877694	0.802757424392637	-0.409085986091323	-1.89178232411431	-0.657038815163605	-1.38911131071246	-0.675350564044087	-0.967166365467236	-1.70758610175245	-0.212873426960749	1.26791829621014	-1.13710334531416	0.0226065649417733	-1.50620946371406	-0.902515718823673	-1.40919765188177	-1.70848736618627	-1.57969415519793	-1.65205895311684	-2.2411400254896	1.60287807708751	-1.01942910012168	0.612356683115313	-0.29868532617553	-1.51870105955937	1.39489453381598	-0.119133837686418	-2.64857843205942
ASTN2	0.280358169020168	-1.72192725895774	-1.59762843555531	-1.6655467483025	-0.606267393720607	-0.974345233474804	-0.998331363295028	-0.90070553619494	0.331994070056789	1.0392113442533	-0.137643297082099	-0.44945193089104	-1.88232003339013	-0.197301238713612	0.477708633951287	0.38726043289977	0.0561568293449339	-0.302142478414434	-0.362877733598639	-0.688599157459204	-1.59772125730814	-0.81936782626821	0.484949271713975	-0.0624146561559062	0.215048907413364	-0.649999272111398	-0.347701209312934	-0.779641773088569	0.963328842530458	-2.08010322133691	0.856350597079368	-1.08018537824704	-0.656167560977421	-0.0872387554968665	-2.07538434593145	-0.363251463337771	0.0427148978977306	0.267587235515094	0.198754378301646	-1.50093331101168	-1.16200445180274	1.8223351826117	-2.44299807252187	-1.616463247206	-1.03164436675897	-1.09045900326395	-0.932841536289642	-1.6480593597977	-0.440494318619362
ASXL1	-0.245234862200928	0.274078171130851	0.748219489970163	0.675805209093275	0.183743179050805	-0.475502581139274	0.865176741545951	-0.0466220303790763	0.0262962894428061	-0.121210468543465	-0.600853881910531	-0.67595028002701	-0.656288861482879	0.0462777150298758	-0.370441394835288	0.269879245554924	-0.621471455246799	-0.331720772812831	0.248435225625124	-0.537210025232577	-0.526720650551954	0.52304604427718	-0.105277051866384	-0.597997034293944	-0.435190207479531	-0.55923232576459	-0.149331952643195	1.77858020070402	-0.236484336177955	-0.00977490266123216	-0.0636299972679704	0.414817156004537	0.120933383723579	-0.217243229265504	-1.13622084436424	-0.844515328521077	-1.0600270204352	-0.485190939195683	0.83854784493119	1.2359261660063	-0.16117010104581	-0.644120899013715	-0.655282110749487	-0.127258213068412	-0.10171579819194	0.611360624589413	-0.638607060568391	0.289176146813536	-0.629280583576545
ASXL1 CP	-0.40677735745029	-0.084849262562928	-0.084849262562928	-0.084849262562928	-0.821814856729134	-0.084849262562928	-0.40677735745029	0.178185143270866	-0.084849262562928	-0.084849262562928	-0.821814856729134	-0.821814856729134	-0.40677735745029	-0.821814856729134	1.05265426118701	0.915150737437072	-0.821814856729134	0.178185143270866	0.178185143270866	-0.084849262562928	1.05265426118701	-0.821814856729134	-0.821814856729134	1.05265426118701	1.05265426118701	0.400577564607314	-0.40677735745029	-0.40677735745029	1.05265426118701	-0.821814856729134	-0.821814856729134	-0.084849262562928	-0.40677735745029	-0.821814856729134	-0.40677735745029	-0.40677735745029	-0.821814856729134	-0.821814856729134	-0.821814856729134	0.400577564607314	-0.084849262562928	0.915150737437072	-0.40677735745029	-0.084849262562928	0.178185143270866	0.400577564607314	-0.40677735745029	0.178185143270866	1.05265426118701
ASXL2	0.43078005299582	-0.229457715016004	0.443840808640593	0.080186775352298	-0.207508100041015	-0.334751689936679	0.193658695065809	-0.5979692662993	0.68510400268874	-0.207574884271687	-0.33185773922803	-0.276598057465393	0.162254041223961	0.030043299570265	-0.491694936625054	0.390596577035644	0.576192244836088	0.670489363712604	-0.559588374175173	-0.37645460471139	-0.135085120035615	0.0637148958811181	0.542994235617115	0.611709598919954	-0.0549821415621097	0.166894929607655	0.0167539052069334	0.390170469383808	-0.233320550418903	-0.0356621326561947	-0.272980669748653	0.69484334544955	0.413809251523792	-0.256097675130404	-1.2782831443584	-0.479984557873249	-1.24819540941101	0.278921879861587	-0.0487764921733367	-0.304705047224298	-0.189200946079832	0.859632031083756	0.36694468800844	0.0910981583375984	-0.152279295624789	-0.662446501064054	-0.452508879147452	-0.503238168887159	-0.0405201406426657
ATAD2	-1.75596172979767	0.316289982589086	0.249516053254363	0.76875069775313	1.50173511740383	0.179207997081904	-1.24074464510697	-1.28339043571038	-5.5219657744004	-3.64662613844078	-4.19567899682728	0.516368705384961	0.743030316049141	0.705308455724237	-3.33291295223977	-1.22939767038943	-2.55791921730325	-0.575845498426667	-0.838626324671563	-1.13227471861894	-0.218368982619369	-1.5824749515275	-2.73253665509367	0.5857190388887	-0.489003037908048	-0.54122084536131	-1.40036570757098	-2.97189061063986	-3.26288443101625	-3.11995189111491	1.56495081280067	-0.251931767664018	-0.869033871315948	-1.63972514887062	0.481592223119985	-1.28502390123001	-1.99125339828305	-0.900363152953359	-0.710966075914624	-2.43506789626619	-0.0596122756025835	-1.62190871665341	-1.49729557640601	-2.09711748084554	-0.140754626908033	-0.0513316087480829	-2.01941326645961	0.486312435567165	-0.881707124530446
ATAD3A	0.138051135244028	-0.634820346207492	0.0283562409378632	-1.21151378265862	-0.252441432523338	0.523150170908638	0.562841789305211	-1.05855440666293	1.34170892892322	-0.107940980696866	0.332704784500582	-0.553856016510056	-1.1362120911816	-0.247138752062201	0.4786087277391	-0.319666791494697	2.4677256620154	0.52738615617915	0.535451855616188	-0.723633438405848	-1.26315537476801	0.331853662562045	-0.584474876545601	-0.387109573846863	-0.697574425264913	-0.220670593561484	-0.211438658581128	1.43053255379946	0.46998769795665	0.0851711721445323	-1.15133941379857	0.570686510882956	0.293956535908771	0.945706325466216	-1.01524132040959	-0.946665367340202	-1.58387810747617	0.789817113365209	0.807550838034365	0.0760390260651066	-0.28989588482854	0.626019489901575	0.525646572487563	1.70055305742175	0.29600007002206	-0.621269085909167	1.23741235800969	-0.557425025829476	-1.87029482574358
ATAD4	2.43023913651683	-4.1338778861746	-3.44614474211473	-2.0979324396906	-4.68549115308724	-4.53185708207767	-3.8538399064403	-2.91041364687802	-4.51572988522027	-4.7446717356728	-2.48225262364338	-3.18550584928634	-2.60973683056172	-4.93181620092484	-0.900942701200781	-2.01179813374256	-4.22488858434224	-3.82384130236327	-1.26686789141404	-3.56365555541712	-2.3119126179404	-4.97331633508464	-4.64397228171712	-0.238452630848438	-1.90490561795618	-3.49484040540521	-2.75751442320869	-5.15104679574419	-4.60081211650006	-2.96847145336707	-4.68839411047008	-3.62620690667587	-1.05958076293062	-5.21290340570684	-3.87022983936951	-4.35130011688739	-4.95193551660971	-4.3232305224927	-1.24249676942286	-1.43907496456883	-3.68655052774637	2.45351326040837	-2.89571206597307	-3.635287276372	-3.09561538157232	-2.25544219443821	-2.59362339806927	-1.98743682619837	0.169861671296727
ATBF1	-0.548813460117816	-0.406684103111211	-0.859941697558912	0.27779318112634	-0.513080425987917	-0.66680151355683	-0.148753000575044	-0.154524390566182	-0.700728328506694	-0.419023749323264	0.545630160399012	-0.043209704174323	-0.765117453508985	1.43869668194999	-4.33129309892247	-0.424671584411082	-1.47882770520563	-0.0965533922273253	-0.395679424904845	-0.457704976922053	0.35372128817232	0.545151894039007	-1.42189608332782	-0.443960115041295	-0.0807201551439549	-0.344285188455553	0.285461926419114	0.458660921540562	-0.580144136674524	1.301794843882	-1.33609881111294	-4.05453997638141	-0.695428440985459	0.690795328734952	-1.60213206823603	-1.4803123930189	-1.02111697437303	-1.75194864989415	-1.74950975652933	-0.00424998542927082	-1.68375017540243	0.762944800334939	0.27826900514418	0.307355841582934	-1.1586057448509	-0.91620045355877	-2.80550746534943	-0.134110483586493	-0.475237592164775
ATF1	-0.198737530291859	0.929825455582618	0.692435249692779	0.292377538958458	0.273607989645601	0.151304718585614	0.137266510176306	0.191820366810878	-0.818477998027816	-0.245719735423651	-0.401234834460991	-0.244653582073928	0.032783485388937	0.931078368424656	-1.18680380196332	0.227340624219547	0.078543388337557	-0.0531620066790972	0.579177838518901	-0.394139862811313	0.455273251371792	-0.438989474709998	-0.0819901425846015	0.339927502990465	0.730025418585143	-0.958331296527341	0.197275944367823	-0.0765626416633245	-0.0825365498511138	-0.368332434622419	0.259431419853712	0.463794765124576	-0.341617437544438	-0.450421243791245	-0.0546092401210121	-0.542787778443254	-0.816893387550334	-0.107481816529096	-0.391112562087095	0.0318352418384062	0.176478350772339	-0.715157953231208	0.375385330181944	-0.139088962963738	-0.520263903032663	-0.179645582504417	-0.192967974696843	-0.0573969650106515	0.436825488584097
ATF1 CP	-0.82355776849761	-0.408520269218766	1.05091134941853	1.05091134941853	-0.82355776849761	1.05091134941853	-0.82355776849761	-0.408520269218766	-0.408520269218766	-0.408520269218766	-0.82355776849761	-0.82355776849761	-0.408520269218766	-0.82355776849761	-0.82355776849761	0.913407825668596	-0.0865921743314038	0.17644223150239	-0.408520269218766	1.05091134941853	1.05091134941853	1.05091134941853	-0.408520269218766	-0.408520269218766	-0.0865921743314038	1.05091134941853	-0.82355776849761	-0.408520269218766	-0.0865921743314038	-0.82355776849761	-0.82355776849761	0.17644223150239	-0.408520269218766	-0.82355776849761	-0.82355776849761	-0.82355776849761	-0.82355776849761	-0.408520269218766	-0.408520269218766	-0.408520269218766	-0.0865921743314038	-0.0865921743314038	-0.408520269218766	-0.408520269218766	-0.0865921743314038	1.05091134941853	-0.0865921743314038	1.05091134941853	-0.82355776849761
ATF2	-0.534960266433134	-0.491654594854839	-0.199298635518498	0.231925368498313	1.02082203813876	-0.484758970698809	-0.2314133423131	-0.230116644867687	-0.852710535546466	-0.103081564723864	-0.15003543081936	0.337657640696786	-1.46684127677437	0.719641041418117	-0.394667364239238	-0.752233054963026	-0.592221538736948	0.076708459143972	-0.966574640578808	-0.386250697074655	0.335733510195912	0.851290289860938	0.628014291223033	-1.3771093536455	0.564047572329216	-0.327587688246763	0.484071903768351	0.508404531626924	-0.678820759498751	0.134600417296357	0.426030704819459	0.122628119758929	0.437438189770967	-0.0720835270038914	-0.975203204782543	-1.3588910687891	-0.111012727538048	0.100922142294051	0.435680730114687	-0.619046029263304	0.542729881139299	0.643144807495374	-0.477756679179764	-0.0577545462341887	-0.760974343420676	-1.13491347934679	-0.193096755964581	-1.05351075192554	0.926861196726563
ATF3	-0.718096526854384	2.42540762770966	0.828726753439575	1.53857571200712	-0.932398788233002	0.312088934945057	-0.929192823935265	0.0529304717014231	-1.96464639876031	0.0197843000039507	-2.04478258735446	-1.99699445031904	1.54711927762458	1.78563896009315	-2.91600173264352	-0.991974917654768	-2.47341663037374	-2.00486307164799	-0.222834139322743	1.69601331598278	1.33856592641535	-1.75280086707765	2.948039703711	-0.822999535324843	1.11064135207652	-1.84076842256388	0.360151114529161	-3.18333646309717	-0.280481930280495	-3.52024829911989	0.0311836243884413	-0.512584158437066	-2.4756843788183	-0.584943750569715	0.726277812135192	-3.05977961753898	0.250438934294727	-1.73383258524534	-2.88448433441691	-1.86797530644827	-0.994526508692139	-1.3757295275789	0.47412288909638	-2.13782481743024	2.55453787762113	-0.160016916435895	-3.38158773364352	2.69186837907423	-2.22009346657089
ATF4	0.267061508768241	0.306794650828213	0.156667169100358	-0.629371636323443	0.880229547785065	-0.283568834513964	0.0525081665600326	-0.399388799684689	-0.073756435355444	-0.562481759975611	0.113826230604604	-0.438824865310353	0.813405011484938	0.481194270356116	0.101153598806154	0.298876739030534	0.396267239126334	-1.14830527041234	0.377130391871659	-0.765185633841243	-0.0707433916316657	0.216848821456227	-0.992615790069754	-0.18904261141876	-0.36714742899732	0.851228912398828	0.365608462058274	0.205587324527286	-0.123103272957184	-0.122060748304563	-0.0326551955922892	-0.319088612370853	-1.26951107265255	0.795599398885071	0.187024105068067	0.155158651942548	0.320817341621244	0.535184703405123	-1.01961339702643	-0.388894091191413	0.576346740105745	-0.358145640076882	-0.152875480103084	-0.497737539153832	0.593942407695339	0.480957892215382	0.881546013950718	-0.0250924178132431	-0.420327208984084
ATF5	-1.76724749914255	-2.58997016708643	-3.17863314057019	-2.97920081596994	1.74483019890202	-3.7298775022415	-2.66978847199291	-2.63426899280624	-2.59344215659834	1.30343112309901	0.515808109884625	-2.21282578001155	0.310076809148874	0.780376231401339	3.05955060915927	-2.67969870191685	-2.18856840584306	0.279610323849441	-2.68929395027329	-1.98609451128048	-2.821222307604	3.25182373058499	-3.23741100171446	0.263332363727907	-4.22531621711878	-2.27124967181063	-0.294223829573164	2.71939061978774	-1.63010080977403	-1.12872022763902	-0.663988704756687	-2.2032395644376	-1.94722973421917	4.95298242393748	-3.57430711902421	-2.82357281218067	-2.94901492641468	0.253470775735098	-0.917281986499115	-2.13562824518252	1.71388250750014	-2.22728741865415	-2.55125041642369	-2.14933429606425	-3.51120138335947	-4.47962502035169	3.81488547249101	-1.59791550757955	-3.5595147639503
ATF6	0.292682579355132	-0.512687791588519	-0.33372916103408	0.125432403502911	-1.59299881114569	-0.0428853823734773	0.192433392575494	-0.537217366757163	-0.0775517651005981	0.51276800117281	0.320847131309171	-0.234037346085858	0.196719484399621	1.05431477127129	1.37449424330901	-0.154665821093598	-9.09957573679081e-06	-0.625044743377489	-0.145403169248112	-0.707801424015532	-0.619484562405899	-0.314183808554088	-0.507938859370946	0.998692284729678	-0.321334358617788	-0.206731863085083	0.257646379959303	-0.0869238233631781	-0.169381904179001	-0.0308498477257842	-0.483511496012204	-0.325191512998549	-0.133020124015902	-0.108511861200424	-0.0189690193456722	-0.71771507999688	-0.522590629422113	-0.0473031015256419	0.277297505869548	-1.17064239032342	-0.533350712882027	-0.149232772668809	-0.397380478110278	-0.723532955022756	0.362971032440199	-1.1012441718605	0.472817473934085	-0.284333427093409	0.214377526284699
ATF7	-0.668669608951876	0.0197764884405637	-0.382955263738649	-0.468848962502682	-1.0023846532588	0.507361411093121	-0.36438466971387	-1.78179283581228	1.19486357748094	0.703878486771966	0.67349085513199	0.724636097696645	0.367431491413827	0.164180318471903	0.19649269142203	-1.06212424265963	-0.880719955726451	-0.860835794238906	-2.19069304620389	0.439160429424686	-1.46935525945901	-0.981325170430782	-0.443417616886937	0.249945508513138	-0.788309057058636	-0.336138805732091	-1.54378841787068	-2.17575950773682	-1.93171377686663	1.33873154196174	-0.202680888623884	0.589103529901562	-0.615038686308522	1.61037638801194	0.42776449633888	-0.619016693296693	0.00156259764983035	-2.47402889891457	0.549291927456813	-0.440231738920979	1.02362843687229	0.356065368560995	-0.358372697053151	0.293062205264398	-0.633357346236676	-0.524324799390745	-1.03161796912783	0.0167606206562163	0.161921967655245
ATF7IP2	-0.135065999004701	-1.13392748645077	0.163840601433571	-1.33457331829478	-1.80123571736611	-1.77117674880983	-2.08644675049403	-3.85378490985945	0.977524358201562	-2.95985264126775	1.22850790167424	-1.7697048255391	1.36957193243666	0.114242649096808	1.36702226925059	-0.190982349605408	-0.225004039934521	-1.66045109969011	0.95586243114932	-1.29967583838754	-0.096255389547661	0.423310436133278	-0.914758642356746	-1.93858849458964	-0.823207651046739	0.291125572186107	1.88540860312456	-2.36456005120494	-0.992997255338972	-0.031637175103693	0.982972446531591	-0.527757517297269	-3.53756053248287	-1.394235462578	1.14702343851488	-1.91248292522877	0.10021251424293	-0.393724755637559	-0.701493560950569	-1.42576081843173	-0.322823079806002	-1.78814924824133	-0.592171415501619	0.0693728596853584	-1.63747745195902	-0.150070912148778	0.0649120560736244	-2.1344467314638	-0.949710245774681
ATF7IP	-1.4841446070612	-0.278571915008853	0.230092947077285	0.672681473049405	0.321504950653736	-1.17281297470852	-0.443614796289373	-0.461093255577258	-1.59983395310239	-1.17511855367929	-1.30632745080618	-0.576066511866003	0.99231400200959	0.709874581002154	-0.84838834291584	0.64147498152793	-0.0621475156136512	-0.333456891197734	-1.38563890350508	-1.01070910315151	-1.45666836383113	0.484154981685052	0.493033282959745	-0.0598331224875303	0.188840646435996	0.0333615004433022	-0.62575153438238	-0.947693780597317	-0.0984630497615427	1.36913725042217	1.06004117634943	-0.946252344924585	-0.987811817477188	0.344363650137751	0.989224454858328	-0.76072394725472	0.0151356015493702	-0.0163373520905205	0.327593540468396	-0.177243601606768	0.630768793187841	-0.974028171320545	-0.172432389404394	-0.360478250796267	0.109143068314382	0.876634380740976	-0.9122177934949	-0.427150682688845	0.0546991968339132
ATG10	0.653969295340346	-2.14271627422543	-0.31737233787505	-0.627582531525727	-0.0925050774867744	1.33960533395628	-1.34839214874771	-0.251994003084663	0.660596525077833	0.91124083814798	0.372253842977088	0.241972376869196	0.328103178994359	-1.57045992786613	-0.128057200995621	-1.57894551817463	0.754272427962812	0.215282547037284	-1.6471274045748	0.0987468109661909	-1.51213772844983	-1.87670957939506	-2.45229485819713	0.391811563723774	0.880288320897015	-2.30358272668355	1.21487305480547	-1.26882705989743	0.499409130235726	-1.4496837576985	-0.475876344279109	-2.58583066258463	-0.0661714456030868	0.7447719172864	-0.665386951187219	-1.21463283984262	-0.451899521481045	0.59549327367042	1.93521448743451	0.441553982031055	0.949847564800608	-1.66829028099087	-0.0040273284894688	-0.493804399659038	-1.99688959502463	-0.337289445395057	-1.33569837233528	-1.34644296124205	0.763250130930738
ATG12	-0.0801262237192326	0.40452524248523	-0.269953873050955	-0.269028526579048	-0.0213741034861101	-0.449330747246878	-0.0642405119604882	0.35745364063816	-0.827169245325377	0.225298503240529	-0.10517967444712	-0.711831219545787	-0.539876885341863	0.537435804885446	-0.622878305960933	-0.172985926803493	-0.44203846298609	2.16042028996936	-0.623844002002446	0.790693272904476	-0.271023762929375	-0.0736688935827151	-0.367064627967314	-0.710530868014212	-1.03688598533364	0.316931748214263	-0.611992846867712	-0.196405752841375	0.483463522547197	1.05616737991736	-0.402903689171771	0.637566278746956	-0.0540826668711062	0.086465116139234	-0.36138502146765	-0.132102787583028	-0.242673753264599	-0.234418344085074	0.0284280443806634	-0.0230815432955339	-0.981447445068773	-0.16707557646781	-0.744622071197276	0.44572931288645	-0.767121128646556	1.62650206040023	-0.245898065050423	0.106747768910983	-0.313762638719927
ATG16L1	0.367371415902673	-0.898201288726785	0.246181442479752	-0.752957581982455	-1.81980694785216	0.212148229154345	-0.470127607118968	-0.382729771482651	-0.980183963914545	-3.00625001805705	-0.604804584555264	0.256630633604535	-0.47419647943591	-0.652687631124116	0.468385579397053	1.06893971249335	-0.0920224878400008	-2.22860949885627	-0.342538497568863	0.0243985109226039	0.632350122122443	-0.0760938912588317	0.181311813726286	-0.205915608670094	0.986556797867589	-0.660966538373708	-2.83346276279203	-0.332920163801748	-1.30383486140385	-0.644578744550324	0.470913104048959	-0.342299550581146	1.31206558959992	-0.869727549672142	-1.03917928479663	0.374093809972838	0.381297301970925	-1.84835110833508	-1.33088569003367	-3.21840676428299	0.977498932293397	0.0435156826571263	0.718426565352404	-1.01640783219406	-0.0165502707719982	-0.135255960673556	-2.79492528899281	-0.224716584842655	-1.04693767439418
ATG3	-0.720805214182213	0.498520759869163	0.711612699719225	0.385317515202291	0.468388920861536	1.02342771101821	-0.958716412301211	0.793029956988963	-0.605380694966439	-1.20386817815795	-1.85396125506029	0.46358722358037	-0.400592582269885	0.0898179261160609	-1.02651158113175	0.174929132793266	-0.706588653777013	0.0926908563423142	0.954796822757446	-0.181130777621232	0.0138144153686605	-1.48620174641596	-0.902996350091581	0.469309854881543	-0.145086598023313	0.799926355195156	0.314753612215385	-1.6313898730095	-1.38403656945475	-0.907856410890995	0.380411864801747	-1.78302886585529	-0.80122479424412	-1.38004232986385	0.735603278203017	-0.186625729016309	-0.184736664598462	-1.00558268457597	-0.787992188471741	0.552663473187877	0.141602649664695	-1.79742730734138	-0.709241826499117	-1.05448580942945	0.604137669022755	0.366269720413453	-1.20640046997536	0.621678576627472	1.65674884662768
ATG4A	-0.365154735666325	-0.641884549834371	0.748424688683464	0.525738217988943	-0.314281456166033	-0.701034003967193	-0.424418063410879	-0.705480121772772	0.794569823257761	-1.05683054085437	-1.0583072699635	-0.390745205972053	0.720296072229661	-0.680981079869715	0.477884774241385	0.225629921012282	1.70169603639286	0.134669209791066	-0.566384598294283	0.196175507223232	0.140245111010092	-1.74131209007316	-1.07052421006611	-0.42642182619902	-1.77155830195173	-0.559758178213137	-1.01873734930192	0.342984199052372	-1.64281450903364	0.00262236559271741	0.10571422604069	0.503770981225663	-0.594403559064632	0.453871160867496	-0.251918543848073	-0.713821222378845	-0.570040291473244	0.246652544133616	1.35744256891661	-0.15545727943337	0.183356171077595	1.8425074111355	-0.63510474572668	-1.2599761427576	-0.135567298594284	-0.197661592617394	-0.131130424843409	-0.154301079882582	1.48057603575495
ATG4B	0.359940017799066	-0.535730719145999	0.561908773154014	-0.167674768488534	-0.748494067358334	-0.480829064199368	-0.648903957385874	-0.743869151401165	0.567699437147737	0.528062304157662	-0.0898384337051355	-1.26834379574855	-0.763004237065415	-0.328721776015395	-0.638804656086831	-0.828747820893024	-0.0390531538054094	0.260020910046774	1.05992129608987	-0.696277358609228	-1.03773484797963	0.964019467223859	-0.112850407338211	0.0531576758716853	0.140569148409993	-0.617544001513857	0.0703209082057167	0.162070587838797	-0.064026513718108	0.12851176892684	-0.181362506996032	-0.573156003404802	0.13114832417365	1.58952656082201	-0.123314333832155	-0.263908578084535	-0.269738125330831	0.362862026260231	0.262646014500969	0.147753585484368	0.224921883769922	0.700575075449274	0.269362239603314	0.848217887067412	-0.313408348883012	-0.247986992475045	0.759222930232793	0.204465307762294	0.0173542988649025
ATG5	-0.154187821394221	0.885876585449279	-0.130874938709475	0.420944986838857	-1.30726867259731	1.0692792615623	-0.778015266813815	0.197420884276887	-1.40157018167962	-0.92740456389326	-1.48844588693535	0.0804973187739002	0.933206963387917	-0.0549927761758358	-0.405319522266216	-0.386873646998464	-0.274569037273606	0.53707751029851	0.910095029056654	-0.0108903742674593	-0.126231968452291	-1.52867867914807	-0.956648131798175	0.384466779903736	0.202107161193513	-0.146463971785218	0.262674823765825	-1.26079024242426	-0.940408332427051	0.0500153507995094	0.671013898873562	-0.35902180655399	-0.837567126796982	-0.896622470852574	0.879015047551781	0.127758109149296	-0.579123426153943	-0.12234737555901	-0.294260161937841	-0.572737117435612	-1.09288311709401	-0.75032660190041	0.535816686353192	-0.349866936229605	0.196929509865651	0.0885784379793908	-1.19648020497161	0.904651127177892	2.26079544564636
ATG7	0.0418648358480009	1.08027993632298	0.299399189254146	-0.154702660763525	-2.0545686748899	0.929310505657306	1.02654186198888	-0.416306814199186	-0.65150221871642	0.27539348818075	-0.902545688371018	0.242305880710503	-0.910462634222408	0.451521371435383	0.027598173217309	0.969189233721697	0.00846910518057848	-0.112282146970813	-0.833010443601565	-0.949176569303587	0.394148326063287	0.0979158351262132	-1.31117664303584	-0.512214402016912	0.709854545071441	-0.738943152621329	-0.329888346944542	-2.1524050889959	0.290745549613535	-1.06583987080984	-0.0790269903423295	-0.268484137655517	-0.0414715170543618	-0.0815329725263883	-0.710710536076179	1.82834975436089	-0.966161291009196	0.507409943799151	0.569442731153339	-0.291287521217787	-2.68984795835539	1.00733996217886	-0.654356791316869	1.06678019008031	0.864499366164255	-0.659196430998064	0.0533081824642146	-0.431882834870314	0.691510424947788
ATG9A	0.354226462412873	-0.618059150834567	-0.0413807658629308	-0.328728783724466	-1.49199058943328	-0.23333568471585	0.64164361424619	-0.823103135264708	1.25652160451076	1.48886106251467	0.932752831133225	-0.206566633908026	0.296549001268754	-0.74766984910488	-0.0208172328187113	-0.206430667994724	0.0951350243564666	-0.205506394614034	-0.0383316305012507	-0.101644438263868	-0.294891114818013	0.899106879705438	0.73953736355668	0.0171104454108918	-1.09083739090289	-0.451199909331122	0.24047636336529	-0.670971318191046	0.438634794185274	0.53868286103094	-0.400443078388305	-0.37306972716668	0.00583600394853371	1.26749926394566	0.425107888810117	0.0524706519565747	-0.80173491279277	0.949596683259013	0.675686738281365	-0.144786615203498	-0.52467260173692	1.51917155057589	0.66097655018255	0.633443027589977	0.45080415522415	-0.312491330126643	-0.0787771491721383	-0.910100272047507	-0.839633242389577
ATHL1	-0.799683912055075	-1.50550678531955	-0.112940446476672	-1.86903438625773	-0.290318723947895	-3.16570085337282	-0.65597268227898	-0.778392114408111	-0.30382155364875	0.0840345590967251	1.41086507717737	-0.744100875698556	0.759596517481816	-1.07405550869395	-2.78298670580135	-0.539280845726172	3.67617233887925	1.57363760717131	-1.41183844229197	0.800566537453193	-0.284915471002647	0.112406246884259	-0.105725139606896	-2.40357868173211	-0.185214250355055	-2.06407206036828	0.357899877623724	1.85280267314994	0.186763845947817	-0.936369198186719	-1.26527664552629	-0.283829069785509	0.320492522613617	1.49812691759453	-1.89286390637049	-2.01000660895367	-0.533634098549044	-0.0351936343658934	-0.739968681696685	0.248946686194069	2.70283477800701	-0.799044531244671	-1.61502758287616	-1.62060682060359	-0.543459144805623	-1.19747520789034	0.982996515654497	-2.33736408978794	-0.658907169004977
ATIC	0.0933630583666797	0.0925787323406346	0.372104126190542	-0.70246881264602	0.427464501158694	-0.0740951962846478	0.149477359356968	-0.852189873789811	0.031431890417544	0.187999965547859	0.449914646504132	-0.318240615948593	-0.499616388920879	0.712811448097105	-0.0683307440264183	-0.143431132730278	0.472297937277656	0.696153174757889	-0.0166560997106475	-0.710139044597511	0.365131679091819	-0.0354190026476065	0.25950852614115	-0.175288560077905	-0.0273318656983862	0.0957982283367808	0.243546255803682	-0.936838758489	0.31137332932096	-0.538096633766119	0.455940493127645	-0.140841011231182	0.342528235453881	0.604519655638163	-0.861288366582434	0.027466955790517	-0.26377667368945	0.701824601271166	-0.0488944622323082	-0.170037313216613	0.274106906079957	-0.226641311016661	0.11498536770197	-0.163298831363836	0.484944908358135	-0.475209685031153	-0.22940976639184	-0.640633058282901	0.0142506229481879
ATIC CP	-0.780238302631905	-0.365200803353061	-0.780238302631905	1.09423081528424	-0.780238302631905	-0.043272708465699	-0.780238302631905	1.09423081528424	-0.365200803353061	-0.043272708465699	-0.780238302631905	-0.780238302631905	-0.365200803353061	-0.780238302631905	-0.780238302631905	0.956727291534301	-0.780238302631905	1.09423081528424	-0.365200803353061	1.09423081528424	-0.365200803353061	-0.780238302631905	-0.780238302631905	-0.780238302631905	-0.365200803353061	-0.043272708465699	-0.780238302631905	-0.780238302631905	-0.043272708465699	-0.780238302631905	1.09423081528424	-0.365200803353061	-0.365200803353061	-0.365200803353061	-0.780238302631905	-0.780238302631905	-0.780238302631905	-0.365200803353061	-0.780238302631905	-0.365200803353061	-0.043272708465699	-0.043272708465699	-0.365200803353061	-0.043272708465699	-0.365200803353061	-0.780238302631905	-0.365200803353061	-0.365200803353061	1.09423081528424
ATM	-0.61322059529006	-0.635965956948984	-0.608613853025124	-1.0158689446303	0.552530558471669	-0.211667516211758	-0.637042451224565	0.548901123347463	0.859032807711789	-0.455998407876949	0.546667251895498	0.688781031774188	-1.50017568368211	0.104786657750564	0.874650188284345	0.062210678257097	0.579494962923535	-1.30505846108356	-1.56915580566917	-0.691487540514335	-0.486454052182817	0.671721606337018	0.308992286615034	-0.509087739894614	0.0743018569818642	0.751554429293712	-1.6425172772184	0.745285200709989	-0.251393491351234	-0.324152915900857	0.462288538591729	-1.32417285640557	0.502936248463059	0.874530637069409	-1.28964109276549	-0.159631415508153	-1.2257716879701	0.517108175982465	0.733618510714629	0.817950269284794	-0.586711490122889	-0.956558394122162	-0.603586072536967	0.152451525555303	-0.38646980288842	-0.965044022226443	0.668950248978708	-1.10467723050578	-0.0669062427694578
ATM CP	-1.03802790119035	-0.622990401911502	-0.622990401911502	-0.622990401911502	-1.03802790119035	-0.30106230702414	0.836441216725795	-0.30106230702414	-1.03802790119035	0.836441216725795	-1.03802790119035	0.836441216725795	0.836441216725795	-1.03802790119035	-1.03802790119035	0.69893769297586	-1.03802790119035	0.836441216725795	0.836441216725795	0.836441216725795	0.836441216725795	-0.622990401911502	-1.03802790119035	-0.622990401911502	0.836441216725795	0.836441216725795	-1.03802790119035	-0.622990401911502	0.184364520146102	-1.03802790119035	-1.03802790119035	0.69893769297586	-0.622990401911502	0.836441216725795	-1.03802790119035	0.836441216725795	0.836441216725795	-1.03802790119035	-1.03802790119035	-0.30106230702414	-0.30106230702414	-0.30106230702414	0.836441216725795	0.836441216725795	-0.30106230702414	0.836441216725795	-0.622990401911502	-0.30106230702414	-0.622990401911502
ATN1	-0.0560150977309805	-0.710130884597898	0.50178235530766	-0.091525926515284	-1.19148316623688	-0.651261745459378	0.43282348190512	-0.662636429101815	0.717649434085474	-0.249483245466851	1.80568611778643	-1.25258327078916	-1.03537894370547	0.225913346222841	0.0187170503644599	-0.381935493197921	0.887578031466656	0.608869101413539	-0.148361166079387	-0.354120209497556	-0.759902234492327	0.799832973498389	0.378269543684212	-0.357563636406154	-0.430907727216262	-0.801091244211986	0.0218999908624416	0.0345402513880513	0.560849532514256	1.70670882403957	-1.30176462427312	-0.948671626655445	-0.275078552794842	0.0101654169746435	-0.885341406556611	-0.734130137402074	-1.08773612734566	-0.0358916282189985	0.27728454851546	0.649964313823759	-1.01521271869288	0.0901038042547017	-0.233650528748015	0.268291981487528	-0.387154157838134	-0.56869027241229	-0.59392654995134	-1.52753084031347	-0.671387289773442
ATOH1	0.249660807925014	-0.96095492215005	-1.17133846364088	-1.26942824363194	-0.128399423489061	1.24770087750916	-0.382757107050852	-0.829695792840743	0.646367284733726	0.0234679200603687	2.07967242238069	-0.479565761204344	-0.938616707129858	-0.928996560488368	0.0520398145923803	-0.335366467926793	1.00290656886723	-0.293567982305152	0.567044003240309	-0.504638270033646	-1.14208494210364	-0.14584809528928	-0.22393237888664	-0.982961724418593	-1.04068753601042	-1.05640505564307	-0.0796340181624982	-0.0745785369118322	-0.131594238458018	-1.03848753234381	-1.04522029660635	-1.27016016339246	-1.19315742619135	-0.0851177913413006	-0.787853628083255	-1.08757425984692	-0.594928016504808	-0.887017187320042	2.44036894730045	-0.142628845108921	-0.0374259571736622	-0.442710167945753	-1.23454534187696	-0.6364594124502	-1.26688445994556	-0.39054415550943	-0.542412159208508	-0.27259706504896	-0.251771596362791
ATOX1	-1.50983418247228	-2.51339729798375	-0.956824775598652	-0.339469309634167	-2.3198956525172	-1.05914456037017	-0.0727604588083087	-0.273202152257782	1.58114636197574	1.17283003015639	0.499874766968966	2.3112667765866	-2.14137282486879	-2.14202388371344	2.32607862781913	0.560897038524745	1.93126403861768	-0.174848767877921	-2.19742085565711	0.506685800127825	-0.91371081432746	-0.759043898341355	-0.4178051503306	-0.419912249562984	-0.701392238568913	0.898228246690945	-1.93650989160651	-2.59482078484887	1.87137468652371	-1.8808030654098	0.324097834324087	0.0690084037559972	-0.163158121199626	0.0432468677429	-0.188589338498897	0.754102789015193	-1.12654758898569	2.34166563221715	1.30808640528016	0.0635158879604196	-1.84601959630196	0.370099629657957	-1.12800963427745	0.790872226351085	-0.253329584126336	-0.369128543600174	-1.99232957598921	-1.65762692435434	-0.199882742172845
ATP10A	-3.31150231941427	-1.79941913609548	-1.21191846925281	-3.99899098600776	2.48219381602008	2.28163041541664	0.837802552206109	-0.607858899866327	-0.628614820769712	-1.62259171176787	2.3697962097119	1.72531394664133	-0.871203970631852	-0.890837490782462	-2.56667779190177	-0.347373443390114	-0.664165805394919	-2.36531745990469	-1.25998593257034	1.14363008505085	-1.05575259074772	-2.08400653383299	2.58401215212892	0.761982848129552	1.86539351011065	0.792827806064909	-0.181082771373262	0.196625787003849	-2.76480157554008	-2.05267976428455	-2.83743520196477	-1.42565653597717	-1.53925137257554	-1.07804889789448	-1.87484412238186	-0.765386277425906	0.456455893394496	0.258872910919019	1.03108881388527	-0.232073246295197	-1.28136395948035	-0.896679115568784	-2.41564301901818	-1.03736962508524	1.93860320280613	-1.31462703326876	-0.211385653839946	-1.21099067977786	-1.77735786158064
ATP10B	-0.0971878703289262	-1.76435377332196	-1.98374342740154	-2.43845416095049	-0.564372061706208	-3.60573544095214	-0.573146996093265	-1.66791178921779	0.829917721823815	-1.0497644211786	-0.666891723916666	1.34370827011154	-1.4382959863843	-2.43272023702916	-1.53508954112687	-0.0142164163458769	-1.93011652382369	-0.36256821158719	-3.11107685216735	-1.53000158057181	-1.7689152497998	-2.11495796789051	-0.672860450911245	-1.87243101304943	-2.39677090856411	0.576149220470901	-1.03537243785809	-0.682479363491198	-1.43743139143064	-4.19943711144132	-1.56772231744651	-1.8291694031965	-1.3367167079679	-0.684994212922206	-1.00386999272475	-3.4548981399253	-3.82351510054492	-1.38518720659994	0.0967522970815176	-1.00492758263109	-2.83109798154059	-0.797977611217394	-1.55003572524749	-1.07715350580487	-1.64617425155193	-1.10672997735707	0.0169406440869135	-1.7769520098061	-3.30612760011613
ATP10D	-2.32763287344143	-0.423742894639308	-0.304007789308659	-0.00629427971700117	1.03624390416817	0.611809444613297	0.319386166292984	-0.224183640419987	-0.590898062605332	0.759653112773439	-0.656524093833084	0.705216400731824	-0.574594951468529	-0.206958047557527	0.228175067436056	-0.387613080928792	-0.85151702624449	-1.78470540543594	-0.964656282763174	0.578902433826284	-2.05292447955786	-0.74631130491906	1.19433194119166	-0.58465123337032	-0.348630401969829	-0.771224485518312	-2.68102433797222	-1.25942648657123	0.0128222302507428	-1.11717590363963	0.907683595628393	0.016886017695496	-2.82501218941622	-0.858410045681753	0.15226500078668	0.723192640212214	1.88271674819131	-0.332771882211897	-0.297212745499744	0.988106361355097	-2.88926538877651	-0.246609539747959	-0.895487318922501	0.226039842461445	-0.9341754920315	1.55480333098881	-0.253730856824916	-0.725530159668646	-1.27563637571749
ATP11A	0.384613257220747	-0.0957392700788523	-0.339874138978391	-0.158139212043819	1.20780568805425	-0.778894235574943	0.464274301112139	0.122727370541428	-1.13399263566847	-1.39454643340414	0.312369710976857	0.826314031306811	-1.40527731205813	-0.195963033290316	1.05239423446443	0.532741322948666	0.562988307360555	1.04461029623328	-0.0515906820707351	0.165970462661655	-1.28356123887878	-0.853100332418508	1.53597000070567	1.56094778980181	0.255692242245076	-1.02271580083358	1.43202858222223	-0.0257394517671015	0.113392348219538	-0.886159653633223	0.186826394554997	0.748226860422116	-0.865400758806368	0.463083691132796	-1.44523557325783	-1.34683299281236	-0.670365522519396	-0.00349824227880381	0.244086068298585	-0.336072561782649	0.301771908077201	0.0871987261090137	0.0241991519220049	-0.427102805368937	-0.370052713903772	0.0123128133634065	-0.534570876991636	-0.570987286095793	-0.936779744666351
ATP11B	-0.793829610383036	-0.627146229306548	0.578331231448867	0.296607912304919	1.27467413641681	-0.218246321759591	-0.160081157568923	-0.202241361676697	-0.225942240836207	-0.630782683086072	-0.60193255581377	0.0574686301415046	0.443079707337555	-0.678934392660532	0.775828544824675	0.0339217276180335	0.395135459510723	0.379067891994636	0.826217629735685	0.621829735769004	-1.26820337929998	-0.390738471067427	0.404783703060043	0.403648037542812	-0.373731940382559	0.148633327973741	0.118417104244071	-0.0155323524130038	-1.93665238759803	-0.984873027002983	0.218240662815881	-0.0220734700569292	-0.762079295458664	-0.00441622378147053	-0.257194288988722	-0.0328168019909222	-0.710548533032891	1.00729710141282	0.675244640958877	-0.529528696419634	-0.0473868798765331	-0.957020839131746	0.598422532104573	0.0858892284844168	-1.98635394164717	-0.449507627776598	1.06180424407781	-0.0616827880337598	-0.381403225131086
ATP12A	0.17272538478575	-2.16874830145638	-2.16791094519059	-2.10072746426596	0.627509163087917	-0.468466757877726	-0.756523288244874	-0.403686517773495	-0.187021521572791	1.23235679705146	0.143426573203156	-1.26270186811494	-1.85010271738153	0.426777822568429	1.10485250531307	0.720109674508495	-0.49507439810455	-0.758504302927321	1.53469636882784	0.43491969952488	-1.3195918459515	-1.05666020830248	-1.77395869430583	-1.86589715983478	0.203076666993244	-0.498528930122811	-1.67675777964251	-1.86198700156918	-0.152707533108531	0.533858945760868	-1.42114764799422	-1.22978112892603	-2.14236979404488	-1.45042657873843	-1.43942023209839	-1.57788833409994	-1.11917783253321	0.724995638492767	1.57946135109344	0.332398936194796	1.33807925875348	-1.08337652655616	0.575707893725592	-1.4053113572054	-1.00707010078331	-1.53586163096229	-0.925964410610775	-2.0284218789736	-1.00333199819655
ATP13A1	0.741652469051465	-0.241985096668872	-0.421530392243371	-0.920821281142156	-0.900731247394082	-0.875452951309687	0.248327272746425	-0.128317864783922	1.43197613070096	1.06057318200023	1.04760784508141	-0.679756745931402	-1.10114230842907	0.154938965215101	2.40286572949252	0.144254247801742	2.67221369290536	-0.555880718540368	-1.48779920925935	-0.576632964755426	-1.08815151438176	0.368555079865838	0.00127025274804352	-0.300886907311572	-1.82234052473629	0.0459713430403576	0.23390303587372	0.874613518201411	0.367273803816598	0.617779317080339	-1.25728677249206	1.51175706465546	-0.0695139762723074	0.508276393896585	-2.00846697855373	-0.890850906621379	-1.27116270495988	2.36836132408019	1.88534299375582	-0.559028850086227	-0.13868476633265	-0.329400710222529	0.560896213551608	0.152225282843361	-0.0553728506759007	-0.766229214695175	1.68206244519853	-0.847541731014489	-1.09932910337606
ATP13A2	0.659968125386517	-0.928777459366364	-0.0248145645355971	-0.990738200551553	-1.45256943712335	-1.23036406263211	-0.167560365257703	-2.57156005140153	0.396726222495376	1.93162275375994	-0.304324155603578	-0.445046660445971	-1.84200627782846	-1.9668523124024	1.36327252577065	-0.642197859316967	-0.987807234918279	0.412225149780111	0.194043711580522	-0.526611259793017	-1.50334935210329	0.777822206591276	-0.597691208818731	-0.831812546844846	-0.736207888110146	0.351899257506985	-0.357518117655883	0.991160509359493	-0.248263671774355	0.950228196466695	-0.0844838632051215	-0.0232717812944544	2.18919228632489	-0.136776890987039	-1.22553475313433	-0.957995127688364	-1.46759515249596	0.455914265517225	-0.477219569604439	-0.35444281976048	-0.505333483569607	0.715006079319669	-0.272591717272246	-0.80161587295437	-0.6321496527771	-0.909033928359187	0.0125526408609803	-0.602025703415937	-1.16066061055185
ATP13A3	-1.17761790814413	-0.98099268692415	0.30381167163655	1.25988379693058	0.0726625515182302	0.494277964381244	-0.451809188234678	1.23252248435118	-0.567676569498749	0.268729440881474	-1.65055776510368	-0.487105242521003	-0.741323922295043	-0.495695950110462	0.310113008246593	-0.732901221870588	-0.57858815315347	-0.463432888829951	1.37840130961953	0.419936234468646	-0.506578264868485	-0.202508634097247	1.89939579829688	0.935425445687697	-1.33627893335034	0.0531149165643763	1.04872044979418	-0.252413775732607	-1.33129058967102	-0.799108416414791	0.16696657364107	0.121451553199492	-0.446836187315308	-0.393422794213551	0.465356131083902	-0.376588491241456	1.55171225473256	-0.638987396107426	-0.213786556755882	0.843050865529353	-0.615699047473583	-0.154843979525442	0.630179194496452	0.997550959579753	0.192920889481601	-0.112789847761901	-0.542611382957848	-0.419853796837807	-0.618951833070966
[truncated: 6,278 more rows]
[truncated: 575 more columns]
